# Supplementary material for: Genome-wide association of the metabolic shifts underpinning dark-induced senescence in Arabidopsis
Source: Plant Cell. 2021 Oct 8;34(1):557–78. doi: 10.1093/plcell/koab251 (PMC8774053; doi:10.1093/plcell/koab251)
Supplement: koab251_Supplementary_Data [file koab251_supplementary_data.zip]

Archive with 6 entries (6 files):
- Supplemental Data Set S1.xlsx
- Supplemental Data Set S2.xlsx
- Supplemental Data Set S3.xlsx
- Supplemental Data Set S4.xlsx
- Supplemental Data Sets S5S9.xlsx
- Supplemental Figure S111 and Table S15.pdf
