# Supplementary material for: Genome-wide association of the metabolic shifts underpinning dark-induced senescence in Arabidopsis
Source: Plant Cell. 2021 Oct 8;34(1):557–78. doi: 10.1093/plcell/koab251 (PMC8774053; doi:10.1093/plcell/koab251)
Supplement: koab251_Supplementary_Data [file koab251_supplementary_data.zip › Supplemental Data Set S1.xlsx]

## Sheet: 0 d
Supplemental data, Zhu et al. (2022). Time-resolved mGWAS of dark-induced senescence. Plant Cell
Supplemental Data Set S1. Normalized data for GWAS.
The normalized metabolite data of 0 d. Plants were grown in control conditions as described in Materials and Methods until harvested. DAG: dyacylglicerols, DGDG: digalactosyldiacylglycerol, MGDG: monogalactosyldiacylglycerol, PC: phosphatidylcholine (lecithin), PE: phosphatidylethanolamine, TAG: triacylglycerol. Numbers are stating the number of carbons and the degree of bond-saturation. Phenotyp…
Note: Accessions or metabolites which just obtains in one seasons are marked in red color.
accession	Adenine	Alanine	β-alanine	Arginine	Ascorbic acid	Asparagine	Aspartic acid	Benzoic acid	Citric acid	Ethanolamine	Fructose	Fucose	Fumaric acid	GABA	Galactinol	Glucose	Glucose-6-phosphate	Glutamic acid	Glutamine	Glyceric acid	Glycerol	Glycine	Guanidine	Myo-inositol	Isocitric acid	Isoleucine	Leucine	Lysine	2-methyl-malic acid	Malic acid	Methionine	Nicotinic acid	Ornithine	Pantethaine	Phenylalanine	Phosphoric acid	Proline	Putrescine	Pyroglutamic acid	Pyruvic acid	Serine	Serine-o	Spermidine	Succinic acid	Sucrose	Trehalose	Threonine	Tryptophan	Tyramine
ecotype.1	-0.646527	-0.342669	-2.52192	-2.08688	-0.50515	-1.5586	-0.733767	0.271182	2.13066	-0.590699	1.37143	-0.82194	-0.482119	-1.74618	-1.32607	0.201679	-0.671478	-1.67335	-1.88752	-0.552883	-1.34952	-0.674918	-1.92503	-1.23115	-2.34174	-1.36529	-1.40406	-1.59299	-0.132105	-0.449677	-1.13979	-0.632849	-1.94718	0.507677	-0.6956	0.606018	-2.02172	-2.80988	-1.52142	-0.097418	-2.22948	-0.987688	-1.28989	-0.703775	-0.118399	-1.72362	-1.2877	-0.880999	-0.27833
ecotype.104	-0.728116	-0.218418	-1.8984	-2.50171	-0.511475	-1.65077	-0.943156	0.337826	1.15034	-0.564257	0.830118	-0.934061	-1.32666	-1.57772	-1.04662	0.0888278	-0.809848	-1.61448	-2.13249	-0.487203	-1.15461	-0.823364	-1.6823	-1.02721	-2.71626	-1.12577	-1.13869	-1.47538	-0.622676	-1.72441	-0.988915	-0.608595	-1.88496	0.537315	-0.428957	-0.139185	-2.25406	-1.7003	-1.36539	-0.211953	-1.34941	-0.651489	-1.21956	-1.38076	-0.138583	-1.72683	-0.966699	-0.0929701	-0.324467
ecotype.149	-0.791736	-0.128597	-2.02088	-2.21317	-0.506555	-1.18123	-0.851774	0.306858	1.57003	-0.581296	1.81633	-0.6805	-1.63677	-1.61272	-1.49041	0.374529	-0.634653	-1.56819	-2.19047	-0.112642	-1.24641	-0.623413	-1.77595	-1.50558	-2.42954	-1.14946	-1.24371	-1.4457	-0.442192	-0.824271	-1.08478	-0.545111	-1.79752	0.424453	-0.465247	0.890285	-1.10344	-2.33241	-1.62357	0.124931	-2.01109	-0.773661	-1.12732	-1.22952	-0.0693282	-2.48051	-1.07351	-1.45182	-0.624433
ecotype.166	-0.673226	-0.179537	-1.72753	-2.67629	-0.352225	-1.42418	-0.764949	0.361721	1.96923	-0.563708	1.07705	-0.399429	-0.654539	-1.39254	-1.02421	0.0446683	-0.460413	-1.66044	-2.25651	-0.265832	-1.1758	-0.631406	-1.78903	-0.994339	-2.72355	-1.06554	-1.20209	-1.51228	-0.271115	-0.766655	-0.977229	-0.42527	-1.9234	0.480182	-0.367558	-0.25409	-1.98538	-2.04754	-1.35856	-0.0831404	-1.83292	-0.814617	-1.72797	-0.815282	-0.139446	-2.47976	-1.02661	-1.25617	0.0187564
ecotype.1716	-0.69701	-0.135194	-1.90712	-1.87085	-0.492973	-1.18079	-0.692573	0.271907	1.64367	-0.574084	1.50904	-0.811516	-1.77266	-1.64901	-1.77104	0.195194	-0.736653	-1.62063	-1.75846	-0.241559	-1.27195	-0.532581	-1.55287	-1.50076	-2.69873	-1.19084	-1.05933	-1.30113	-0.398304	-1.30682	-0.867834	-0.572442	-1.47574	0.444326	-0.349184	0.414855	-1.43669	-1.44123	-1.30904	-0.0577491	-2.1755	-0.745368	-1.12634	-1.83901	-0.0964082	-2.72343	-1.0327	-0.695393	-0.0460781
ecotype.173	-0.662066	-0.0121652	-2.16697	-1.72074	-0.571352	-0.0547572	-0.65135	0.224027	1.73189	-0.558828	1.63103	-0.847125	-1.44863	-1.41582	-1.15411	0.340965	-0.545923	-1.24295	-2.26018	-0.188098	-1.24565	-0.435912	-1.73207	-0.99469	-1.9428	-1.05923	-1.14766	-1.20944	-0.432308	-0.777662	-0.959314	0.0141006	-1.40108	0.388329	-0.180329	0.552357	-1.60724	-1.70856	-1.35669	0.156705	-1.50801	-0.451529	-1.03738	-1.44253	-0.061213	-1.88861	-0.910512	-1.03512	-0.244867
ecotype.178	-0.596497	-0.250797	-2.28695	-2.36978	-0.554182	-1.02037	-0.74926	0.320433	1.28836	-0.584195	1.00545	-1.019	-1.47301	-1.79702	-1.48348	0.164488	-0.884976	-1.62544	-1.97264	-0.294452	-1.2304	-0.487734	-1.80971	-0.940399	-2.55997	-1.27061	-1.30811	-1.51258	-0.478221	-0.966789	-1.02976	-0.589341	-1.89216	0.498787	-0.490291	0.261484	-2.18102	-1.92871	-1.39202	-0.0777346	-1.77647	-0.814461	-1.25086	-1.24465	-0.123456	-2.34447	-1.22408	-0.572684	-0.186665
ecotype.1867	-0.47251	0.0820402	-1.78517	-1.97564	-0.0428356	-0.324225	-0.521037	0.325261	2.35892	-0.564434	1.06209	-0.823912	-0.732206	-1.46158	-0.860477	0.0758353	-0.603462	-1.45371	-1.96168	-0.229494	-1.22057	-0.339141	-1.30081	-0.782409	-2.03102	-0.968794	-0.997718	-1.12857	-0.187456	-0.731916	-0.593608	-0.453941	-1.7471	0.51732	-0.157225	0.854365	-0.412718	-1.95762	-1.44102	0.100573	-1.41343	-0.76627	-1.30442	-1.16539	-0.101865	-2.0682	-0.803874	0.656837	0.0360161
ecotype.1925	-0.53951	-0.0641046	-1.54065	-1.7523	-0.371845	-0.857337	-0.671754	0.294733	1.64631	-0.557614	1.684	-0.788411	-1.28663	-1.41607	-1.30969	0.282956	-0.498596	-1.48733	-1.73146	-0.3857	-1.24153	-0.547168	-1.23002	-1.44277	-2.30124	-1.06872	-1.06862	-1.3661	-0.611343	-1.14592	-0.718993	-0.370231	-1.64498	0.529437	-0.138671	0.858228	-1.30568	-1.93619	-1.21925	-0.0227532	-1.75172	-0.669755	-1.19434	-1.49337	-0.0875392	-1.9368	-1.11213	0.470496	0.036815
ecotype.1967	-0.603556	-0.102417	-1.86363	-1.74399	-0.203515	-0.38565	-0.693664	0.276865	2.20881	-0.587111	1.85882	-0.734274	-0.850102	-1.56341	-1.99382	0.359561	-0.792678	-1.52844	-1.94873	-0.622606	-1.28311	-0.531234	-1.65387	-1.53087	-2.30669	-1.19186	-1.162	-1.26188	-0.537449	-1.21516	-0.742772	-0.26659	-1.58963	0.495268	-0.428551	0.382252	-1.53451	-2.03153	-1.54961	-0.185866	-2.09268	-0.82332	-1.28826	-1.60117	-0.103838	-1.97289	-1.08019	-0.431488	-0.18588
ecotype.2	-0.649133	-0.322959	-2.48802	-2.98347	-0.356343	-2.13212	-1.11272	0.315565	1.85943	-0.574761	1.18868	-0.766866	-1.10296	-1.72369	-1.10264	0.170115	-0.868113	-2.10877	-2.07853	-0.344493	-0.94516	-1.05229	-1.87363	-0.862374	-3.19269	-1.20737	-1.40581	-1.76556	-0.0109576	-1.01457	-1.07365	-0.87625	-2.17596	0.512412	-0.61434	0.278453	-1.39536	-3.0283	-1.84387	-0.00131107	-2.22569	-0.903524	-1.19713	-1.03083	-0.111803	-1.98499	-1.26878	-1.32574	0.140768
ecotype.2057	-0.746019	-0.0366575	-1.74484	-1.11176	-0.595756	0.121325	-0.4635	0.261714	2.47166	-0.570661	2.19387	-0.73586	-2.19524	-1.6658	-1.51041	0.35677	-0.507781	-1.35478	-1.74603	-0.172021	-1.26767	-0.452009	-1.83706	-1.41362	-1.48565	-1.1739	-1.06236	-1.06274	-0.0468273	-0.79051	-0.868779	-0.956316	-1.19179	0.607696	-0.255328	0.938917	-1.60611	-2.30769	-1.2288	0.0313917	-1.76696	-0.574944	-1.08865	-1.56442	-0.0660009	-3.48251	-0.91327	-0.200825	-0.0421957
ecotype.223	-0.857567	-0.0380238	-1.76498	-2.47563	-0.387483	-0.780463	-0.815885	0.241574	2.08451	-0.560048	1.55244	-0.609138	-0.601105	-1.32567	-1.30434	0.304278	-0.686116	-1.41298	-2.3269	-0.351033	-1.23107	-0.584495	-1.57388	-1.13412	-2.44426	-1.03596	-1.13834	-1.23284	-0.388721	-0.897837	-1.12348	-0.374551	-1.6976	0.419319	-0.420904	0.147227	-1.79126	-1.92627	-1.61157	-0.00386028	-1.67925	-0.692141	-0.962181	-1.15171	-0.120002	-2.70765	-0.954544	-1.52889	-0.353612
ecotype.2274	-0.650319	-0.0650888	-1.78603	-2.01718	-0.422976	-1.43859	-0.734057	0.252426	1.8273	-0.559693	1.67305	-0.771825	-1.70401	-1.3532	-1.23913	0.360447	-0.660945	-1.62998	-1.64654	-0.303647	-1.2485	-0.79711	-1.56179	-1.07496	-2.27572	-1.28605	-1.23122	-1.39814	-0.633175	-1.25124	-0.845565	-0.495899	-1.706	0.41428	-0.491414	1.04601	-1.29701	-1.97322	-1.20831	-0.0231844	-1.85527	-0.684423	-1.15228	-1.58961	-0.165601	-2.40665	-1.09358	-1.14067	0.345215
ecotype.2290	-0.706803	-0.117834	-2.12881	-2.25671	-0.0861034	-1.10444	-0.830397	0.321839	1.66853	-0.569445	1.76408	-0.854398	-0.540214	-1.55874	-0.935507	0.322423	-0.735119	-1.50358	-2.11308	-0.162885	-1.18053	-0.766427	-1.58973	-0.607181	-2.46535	-1.28323	-1.2598	-1.52384	-0.452151	-1.32163	-0.597926	-0.688711	-1.83881	0.38899	-0.307332	0.345415	-0.984777	-1.66784	-1.58951	-0.038041	-1.56201	-0.849801	-1.0467	-1.35757	-0.110203	-3.09823	-1.19819	-0.829835	0.126464
ecotype.258	-0.711123	-0.129111	-1.89555	-2.10752	-0.621149	-0.900823	-0.544351	0.338385	0.914721	-0.577427	1.17277	-0.768642	-0.925734	-1.62927	-1.22624	0.109854	-0.726141	-1.4327	-1.98291	-0.443651	-1.14951	-1.10481	-1.55637	-1.00783	-2.27963	-1.08793	-1.14924	-1.47002	-0.770987	-1.09061	-1.09243	-0.637197	-1.78579	0.550137	-0.35459	0.215288	-0.482269	-2.33642	-1.22595	-0.0559946	-1.68259	-0.545952	-1.16264	-1.16192	-0.104572	-1.79856	-0.835312	-0.510028	-0.883997
ecotype.260	-0.264347	-0.231541	-1.80288	-1.87934	-0.169962	-1.07157	-0.319771	0.331415	2.24446	-0.558911	1.5722	-0.749529	0.390897	-1.78685	-0.888605	0.463738	-0.363536	-1.2191	-1.85659	-0.0829997	-1.20029	-1.15824	-1.86355	-0.426471	-1.6371	-1.05799	-0.971708	-1.17204	-0.385822	-0.641507	-0.567259	-0.16682	-1.89266	0.576528	-0.329777	1.10348	-0.389853	-2.76042	-1.17025	-0.0426221	-1.45677	-0.345439	-1.21725	-0.097126	-0.0110611	-1.56392	-0.879681	0.281136	-0.206475
ecotype.267	-0.44648	-0.0636629	-1.83703	-1.49485	-0.461796	-0.476874	-0.802826	0.332732	1.22438	-0.552008	1.65316	-0.698796	-0.887779	-1.16731	-1.34218	0.38851	-0.574915	-1.4708	-1.79542	-0.209953	-1.22178	-0.225035	-1.62519	-1.03049	-2.02164	-1.10818	-1.15453	-1.30892	-0.658354	-1.11787	-0.590721	-0.392278	-1.3687	0.452138	-0.334938	0.0677483	-0.474516	-1.43536	-1.39462	0.0728389	-1.79567	-0.635832	-0.954163	-1.26586	-0.0672288	-1.38032	-1.04988	-0.0717199	-0.465619
ecotype.281	-0.624034	-0.181038	-2.18179	-2.15715	-0.327729	-0.634853	-0.645275	0.323751	2.19313	-0.548755	1.75066	-0.685534	-1.16945	-1.45281	-1.64399	0.406221	-0.669657	-1.67064	-1.99016	-0.19017	-1.31497	-0.899937	-1.94411	-1.521	-2.11729	-1.29397	-1.2878	-1.4005	-0.399335	-0.750002	-1.13295	-0.426799	-1.78614	0.426963	-0.525696	0.923483	-2.04907	-2.60237	-1.32852	-0.00722055	-2.15587	-0.753993	-1.10448	-0.997327	-0.0861554	-2.13928	-1.1197	-0.886781	-0.196648
ecotype.282	-0.422433	-0.151491	-1.95839	-2.55301	-0.310395	-1.30314	-0.766676	0.291134	2.15154	-0.544064	1.31376	-0.727257	-0.305142	-1.44734	-0.992082	0.250917	-0.605573	-1.51364	-2.01098	-0.233489	-1.14089	-1.11496	-1.69305	-0.709478	-2.52481	-1.12913	-1.10492	-1.2639	-0.431019	-1.05737	-0.982723	-0.0405862	-1.67579	0.546663	-0.559206	1.09157	-1.46425	-2.08822	-1.18614	-0.0504415	-1.5936	-0.702287	-1.07019	-0.667738	-0.0866354	-2.17159	-0.997058	-0.466544	-0.0247756
ecotype.321	-0.709643	-0.11011	-2.112	-2.43165	-0.153005	-1.05822	-0.35017	0.322392	2.68588	-0.547514	1.20629	-0.862822	0.118325	-1.68393	-1.29742	0.136821	-0.81947	-1.41326	-2.02328	-0.212863	-1.22054	-0.736535	-1.84005	-1.228	-2.34598	-1.24459	-1.25127	-1.46365	0.229831	-0.0644855	-0.806102	-0.272847	-1.61023	0.448022	-0.440965	0.653364	-0.662322	-2.26889	-1.65404	0.055538	-1.90025	-0.819223	-1.16487	-0.669952	-0.13135	-1.64314	-0.93218	-0.967951	-0.21413
ecotype.328	-0.6337	-0.174227	-1.7758	-2.38881	-0.0192865	-1.14769	-0.593268	0.291193	2.29277	-0.562559	1.42685	-0.637515	0.19054	-1.61102	-0.75447	0.381786	-0.725234	-1.32437	-2.29091	-0.223324	-1.17243	-0.884143	-1.86612	-0.161897	-2.3833	-1.01627	-1.04635	-1.25044	-0.222954	-0.558337	-0.856049	0.315012	-1.76724	0.498181	-0.516471	0.366741	-1.29504	-2.3684	-1.43226	-0.0452272	-1.38736	-0.662613	-1.21658	-0.309424	-0.0673168	-1.83385	-0.895877	-0.770596	-0.146421
ecotype.357	-0.835832	-0.0255604	-2.29804	-2.31623	-0.265059	-1.27828	-0.725521	0.310302	2.32534	-0.572079	1.4064	-0.993296	-0.573944	-1.50681	-1.3131	0.260155	-0.704797	-1.62692	-2.32824	-0.500873	-1.25997	-0.580849	-1.7197	-0.891073	-2.44351	-1.21088	-1.37733	-1.6335	-0.0383595	-0.549924	-0.735819	-0.555611	-1.76426	0.438228	-0.491458	0.695279	-0.835313	-2.83522	-1.73266	-0.0432542	-2.15055	-0.96362	-1.21294	-0.969054	-0.110697	-2.35808	-0.91593	-1.39352	-1.00636
ecotype.362	-0.574495	-1.39368	-2.50007	-2.35066	-0.280773	-0.989007	-1.06893	0.247458	1.16981	-0.632726	1.02682	-0.832976	-0.646295	-2.16739	-1.39876	-0.0304817	-0.778439	-3.19726	-2.62863	-0.379542	-1.30992	-1.14039	-2.00252	-1.51908	-3.01554	-1.21524	-1.31939	-1.68523	-0.492892	-1.14406	-0.746323	-0.388916	-2.09575	0.603994	-0.339696	-0.0834613	-2.79242	-2.7521	-1.50794	-0.205631	-2.38309	-1.29607	-1.42502	-0.959331	-0.238041	-1.48433	-1.14216	-1.11772	-0.538091
ecotype.366	-0.57063	-0.227401	-1.87609	-1.95954	-0.275428	-0.60626	-0.508357	0.30793	2.2452	-0.561394	2.0271	-0.833243	0.125476	-1.42326	-1.56175	0.363714	-0.731285	-1.45835	-1.91357	-0.272038	-1.33752	-0.461284	-1.85497	-1.60319	-1.789	-1.08612	-1.10285	-1.35801	-0.168256	-0.364711	-0.426068	-0.517812	-1.61853	0.50265	-0.126957	0.747084	-1.38514	-2.51511	-1.38768	-0.104324	-1.80918	-0.843911	-1.12419	-0.472117	-0.0862415	-2.92286	-1.12174	-0.156267	-0.56292
ecotype.373	-0.453277	-0.1529	-1.68741	-2.18984	-0.256431	-1.25122	-0.663715	0.320887	1.87607	-0.561772	1.71362	-0.851226	-0.646224	-1.64757	-1.10399	0.279844	-0.66408	-1.56109	-2.03629	-0.454958	-1.22469	-0.726747	-1.78657	-0.89674	-2.30311	-1.09928	-1.03272	-1.35873	-0.336775	-0.771274	-0.693918	-0.564632	-1.78022	0.477685	-0.373255	0.0539705	-1.31407	-2.26717	-1.56543	-0.123545	-1.82452	-0.523013	-1.13816	-0.848029	-0.00147277	-1.41791	-0.936772	-0.0276419	-0.171819
ecotype.374	-0.723983	-0.076793	-2.24778	-1.96902	-0.523019	-0.971517	-0.612551	0.279277	1.7918	-0.568519	0.975833	-0.82031	-1.02682	-1.83923	-1.76566	0.000912638	-0.693792	-1.59131	-2.03856	-0.296047	-1.22127	-0.438632	-1.49006	-1.67403	-2.63803	-1.20293	-1.30574	-1.49142	-0.251572	-0.909661	-0.761809	-0.426545	-1.5843	0.451753	-0.564628	0.798074	-1.70592	-2.42945	-1.45923	-0.0843561	-2.1066	-0.846732	-1.18394	-1.43079	-0.14899	-1.91626	-1.0856	-1.3854	-0.218563
ecotype.378	-0.790359	-0.0998738	-2.17819	-2.32229	-0.430753	-1.05935	-0.838678	0.287262	1.77436	-0.601871	0.987464	-0.941375	-2.66427	-1.68784	-1.34267	0.241116	-0.794975	-1.64948	-2.16593	-0.407532	-1.27755	-0.140525	-1.82911	-1.4689	-2.58806	-1.2239	-1.33734	-1.64446	-0.285503	-0.859797	-0.856967	-0.935532	-1.88346	0.388418	-0.216253	0.208475	-1.48824	-2.47299	-1.63899	0.00552965	-1.95046	-0.7826	-1.20396	-1.70935	-0.103558	-1.81197	-1.00502	-0.990155	0.00989851
ecotype.379	-0.883355	-0.0910556	-2.54726	-1.95178	-0.646055	-0.780206	-0.775632	0.229173	1.84487	-0.585597	1.36973	-0.97821	-1.56222	-1.69448	-1.51033	0.190752	-0.787087	-1.43372	-2.45868	-0.383495	-1.31423	-1.25593	-2.06901	-1.51438	-2.44486	-1.29487	-1.327	-1.50753	-0.103228	-0.747696	-0.909546	-1.41384	-1.61111	0.408315	-0.546751	0.472914	-1.17979	-2.68218	-1.49545	-0.0790287	-2.16682	-0.775356	-1.20139	-0.925232	-0.173421	-2.2381	-1.09028	-1.22333	-0.633155
ecotype.380	-0.705446	-0.100106	-1.99181	-2.11232	-0.342632	-1.06677	-0.666216	0.281256	1.80505	-0.564256	0.88093	-0.826131	-1.37707	-1.69744	-1.13582	-0.0124432	-0.812644	-1.58376	-2.23852	-0.418054	-1.18739	-0.695021	-1.54969	-1.202	-2.96514	-1.05701	-1.00743	-1.25728	-0.479024	-1.02164	-0.99629	-0.57559	-1.79121	0.467029	-0.292726	0.374177	-1.10333	-1.66704	-1.60865	-0.106849	-1.5679	-0.959771	-1.13461	-1.50148	-0.0869075	-2.01922	-1.06375	-0.742103	-0.299344
ecotype.386	-0.767734	-0.111566	-1.65216	-2.1435	-0.316197	-1.79105	-0.634572	0.338104	2.25492	-0.580628	1.48569	-0.948848	-1.16944	-1.87414	-1.13794	0.271539	-0.772937	-1.78549	-2.01099	-0.424903	-1.17429	0.00594501	-1.84667	-1.21162	-2.72732	-1.10576	-1.25479	-1.34016	-0.15615	-0.634596	-1.39113	-0.727461	-1.7429	0.516947	-0.444104	0.593994	-1.73261	-3.06762	-1.72187	-0.129904	-1.85357	-0.977312	-1.51973	-1.36953	-0.0549124	-0.615091	-0.854696	-0.84841	-0.346459
ecotype.390	-0.600885	-0.142897	-2.15463	-2.02414	-0.211892	-1.06187	-0.508868	0.354886	2.59939	-0.570533	1.81375	-0.806366	0.0193074	-1.77674	-0.989918	0.369938	-0.499846	-1.18377	-1.91392	-0.146752	-1.21956	-0.979458	-1.96158	-0.962145	-1.75709	-1.24298	-1.21057	-1.34006	-0.214546	-0.463758	-0.652064	-0.658074	-1.91977	0.491604	-0.411136	0.837303	-0.84683	-2.8272	-1.13341	0.000250596	-1.36548	-0.604714	-1.19617	-0.329414	-0.0106746	-1.87606	-0.965392	-0.615657	-0.356964
ecotype.392	-0.724529	-0.236178	-1.95716	-2.63218	-0.234885	-0.94076	-0.649901	0.312413	1.81509	-0.575969	1.35853	-0.881677	-4.14957	-1.82357	-1.5613	0.294165	-0.904638	-1.86273	-2.00153	-0.487861	-1.29433	-0.832323	-2.07412	-1.4178	-2.21733	-1.16901	-1.25292	-1.48656	-0.526793	-0.601741	-0.957565	-0.935692	-2.10009	0.458659	-0.0997201	0.151865	-1.93308	-2.2966	-1.68332	-0.0342612	-2.32456	-0.915101	-1.28566	-1.30227	-0.107143	-2.26367	-1.08476	-0.351905	0.076443
ecotype.4802	-0.576444	-0.264376	-1.7171	-2.16238	-0.493963	-0.882166	-0.921218	0.358139	1.88866	-0.547604	1.41773	-0.998005	-0.344248	-1.28242	-0.88085	0.346055	-0.639119	-1.44433	-1.87547	-0.0890674	-1.16113	-0.875469	-1.8243	-0.973846	-1.99961	-1.14515	-1.10526	-1.28909	-0.354881	-0.806632	-0.674653	-0.546353	-1.80302	0.565488	-0.296654	0.218826	-0.574006	-1.95729	-1.45971	0.00450395	-1.35875	-0.58301	-1.06936	-1.23943	-0.0830999	-1.81135	-1.21348	-0.494986	-0.55947
ecotype.5056	-0.529973	0.0817505	-1.74562	-1.90499	-0.541868	-0.883123	-0.55137	0.316394	2.20947	-0.560192	1.29944	-0.841194	-1.74663	-1.75852	-1.52664	0.345189	-0.556057	-1.53031	-1.96216	-0.0952526	-1.1472	0.197655	-1.73278	-0.951141	-2.24819	-1.1978	-1.31119	-1.42038	0.121116	-0.656727	-0.658542	-0.736109	-1.4156	0.521986	-0.251536	0.790484	-0.399991	-2.59039	-1.53441	0.115602	-1.74245	-0.679614	-1.04571	-1.67753	-0.0363893	-2.77625	-0.949214	-0.954257	-0.0401998
ecotype.5122	-0.570092	-0.0741961	-1.77344	-2.49676	-0.351763	-1.29504	-0.863328	0.296915	2.04454	-0.555549	0.966749	-0.716529	-1.38197	-1.79665	-1.2701	-0.0229681	-0.851718	-1.73106	-2.06756	-0.229215	-1.2114	-0.428854	-1.62688	-1.09471	-2.84023	-1.03482	-1.00628	-1.34034	-0.236273	-0.809001	-0.822334	-0.446627	-1.64979	0.57187	-0.328369	0.737812	-1.40179	-2.30547	-1.48869	-0.0186056	-1.4264	-0.835835	-1.20876	-1.06968	-0.153078	-1.59564	-0.741901	-0.380735	-0.427582
ecotype.5158	-0.413153	-0.0741722	-1.54707	-1.93148	-0.00915493	-0.982804	-0.11353	0.432799	2.54783	-0.521045	1.46082	-0.629758	0.516171	-1.5331	-0.768039	0.460123	-0.268578	-1.36229	-2.26172	0.0452887	-1.02706	-0.401893	-2.0149	-0.629702	-1.74514	-0.883941	-1.03064	-1.18922	0.316866	0.0842551	-0.497474	0.146509	-1.79864	0.657007	-0.410141	1.12289	-0.956166	-2.71324	-1.39164	0.213392	-1.56692	-0.453932	-1.17912	-0.324076	0.0636254	-0.860814	-0.64206	0.120222	-0.189459
ecotype.5232	-0.613998	-0.315587	-1.69441	-1.90274	-0.593116	-1.17004	-0.702691	0.302147	1.66233	-0.554253	1.00837	-0.830366	-1.06457	-1.62509	-1.55181	0.182642	-0.738385	-1.79383	-2.0573	-0.371005	-1.26835	-0.48857	-1.42602	-1.60974	-2.83745	-1.17126	-1.21768	-1.41823	-0.47861	-0.981881	-0.977994	-0.394532	-1.53703	0.472026	-0.607715	0.633887	-2.10555	-2.13632	-1.70461	-0.153557	-1.91581	-0.674471	-1.21091	-1.58124	-0.106757	-3.2469	-1.02802	-1.19725	0.0490158
ecotype.5245	-0.776374	-0.23564	-2.00705	-2.00593	-0.838576	-1.51847	-0.665348	0.260046	1.30165	-0.58474	1.20501	-1.05107	-2.12758	-1.94414	-1.44802	0.171344	-0.748491	-1.80262	-1.94261	-0.383413	-1.22457	-0.676297	-1.82315	-1.1452	-2.86826	-1.30195	-1.28059	-1.57508	-0.653217	-1.13544	-0.990742	-0.646636	-1.67022	0.433458	-0.50625	0.579987	-1.78311	-2.60832	-1.46551	-0.0901192	-2.03707	-0.682305	-1.31101	-2.1883	-0.157524	-2.82099	-1.22188	-1.15537	0.0066678
ecotype.5381	-0.764506	-0.188773	-2.30577	-2.31032	-0.587778	-1.96921	-0.644159	0.272969	1.65076	-0.594171	1.37841	-1.10847	-1.71686	-1.69919	-1.43525	0.138592	-0.773391	-1.66032	-2.01547	-0.451756	-1.28297	-0.388402	-1.82367	-1.20941	-2.87488	-1.2617	-1.26184	-1.56261	-0.252346	-0.933678	-1.20728	-0.704719	-1.91685	0.50916	-0.537025	0.419128	-2.30096	-2.75282	-1.56556	-0.0193802	-2.39586	-0.654817	-1.20073	-1.56135	-0.169965	-2.79623	-1.13726	-1.10566	-0.316916
ecotype.5565	-0.630673	-0.139605	-1.70318	-1.92626	-0.154924	-0.908167	-0.745614	0.326242	1.82923	-0.55298	1.96283	-0.83329	-0.864909	-1.29844	-1.37803	0.366963	-0.639656	-1.75378	-2.02382	-0.284495	-1.27735	-0.938596	-1.95133	-1.16969	-2.04297	-1.17341	-1.21059	-1.38581	-0.442161	-1.14254	-0.880159	-0.663451	-1.70743	0.417092	-0.138279	0.896601	-1.4874	-1.40423	-1.45971	0.0495706	-2.03547	-0.849553	-1.21485	-1.22663	-0.101637	-2.25651	-1.18218	-0.176373	0.0268697
ecotype.5606	-0.55333	-0.149716	-1.93332	-2.10325	-0.0779749	-1.3918	-0.662613	0.355151	2.83152	-0.551134	1.65137	-0.830527	-0.140648	-1.85642	-1.38985	0.408043	-0.907342	-1.607	-1.92143	-0.311336	-1.26556	-0.849454	-2.0695	-1.19043	-2.30494	-1.25729	-1.25436	-1.45898	0.320975	-0.291475	-0.869473	-0.710118	-1.9488	0.499495	-0.352887	0.541274	-1.07119	-2.60771	-1.27415	-0.0489184	-1.93381	-0.712335	-1.2127	-0.0103445	-0.115893	-2.00434	-0.95216	-0.643178	0.00183669
ecotype.5742	-0.590799	-0.0463265	-1.88581	-2.07472	-0.788688	-1.09331	-0.788266	0.319185	1.42423	-0.550524	1.80158	-0.810252	-1.94338	-1.15541	-0.951074	0.395445	-0.637725	-1.46387	-1.73919	-0.224761	-1.23779	-0.786405	-2.45281	-1.33907	-2.09403	-1.16538	-1.16903	-1.37038	-0.51296	-1.0966	-0.776908	-0.209092	-1.77003	0.448304	-0.0886119	0.309192	-0.803792	-2.16602	-1.36546	0.0925824	-1.87964	-0.500222	-1.04157	-1.38157	-0.0389056	-2.49811	-1.13792	-0.465218	-0.162896
ecotype.5753	-0.640996	-0.203626	-2.16427	-2.39668	-0.539044	-1.53605	-0.540173	0.3132	1.68921	-0.575666	1.85758	-1.0253	-0.898067	-1.66698	-1.22429	0.355526	-0.521896	-1.53258	-1.90296	-0.368721	-1.2499	-0.586216	-1.88894	-0.885958	-2.20711	-1.36443	-1.4157	-1.53879	-0.19957	-0.497455	-0.7045	-0.563983	-1.99577	0.483241	-0.539443	0.168223	-1.83969	-2.82497	-1.38891	0.0210879	-2.12572	-0.651362	-1.24824	-0.886684	-0.110969	-2.00827	-1.18988	-1.0489	0.235645
ecotype.5785	-0.443294	0.0655826	-1.66591	-1.8103	-0.117708	-0.422392	-0.402205	0.328768	2.64668	-0.573563	1.66743	-0.812246	-0.430028	-1.61766	-1.47255	0.294224	-0.746974	-1.24107	-1.94621	-0.252474	-1.18344	-0.722657	-1.64885	-1.07663	-1.78412	-1.04618	-0.989183	-1.1843	-0.224039	-0.500313	-0.499028	-0.873817	-1.70211	0.496707	-0.134672	1.07529	-0.555488	-2.88046	-1.29761	0.0252453	-1.78859	-0.342426	-1.20298	-0.829233	-0.0791337	-2.28813	-0.945793	-0.649945	-1.33344
ecotype.5832	-0.320636	0.00015721	-1.43555	-1.61044	-0.308397	-0.462974	-0.484827	0.282962	1.96977	-0.553567	1.24906	-0.629574	-1.28489	-1.50691	-0.767491	0.275778	-0.338246	-1.13921	-1.56907	-0.023549	-1.08995	-0.661069	-1.64352	-0.457957	-1.74727	-0.86246	-0.860658	-0.925233	-0.22515	-1.07209	-0.78846	-0.248916	-1.34562	0.566492	-0.0678806	0.973665	-0.0381009	-0.599039	-0.966475	0.054798	-0.870276	-0.275041	-0.925078	-0.913331	-0.0299974	-1.36281	-0.686713	-0.0227108	-0.24112
ecotype.5837	-0.767082	-0.229296	-2.02087	-2.1893	-0.0894703	-0.71571	-0.363989	0.273174	2.26677	-0.498538	1.62128	-0.88277	-0.134285	-1.56741	-1.00486	0.238706	-0.638115	-1.52304	-2.05362	-0.236174	-1.17125	-0.950237	-1.74761	-1.16039	-1.97504	-1.03901	-1.16814	-1.40656	-0.195056	-0.352602	-0.736784	-0.74179	-1.85066	0.498997	-0.279409	0.0712037	-2.00267	-2.23322	-1.46401	-0.0224178	-2.14164	-0.538909	-1.15256	-0.415538	-0.0912205	-1.86742	-1.22832	-0.846613	-0.607238
ecotype.5887	-0.776328	-0.0372352	-1.6155	-1.39853	-0.544556	-0.625961	-0.731241	0.244087	1.57395	-0.565124	0.897913	-0.826425	-1.4022	-1.57206	-1.28187	-0.104223	-0.608601	-1.4645	-2.18007	-0.148574	-1.21412	-0.447001	-1.34392	-0.911549	-2.41442	-0.617138	-0.730909	-1.17463	-0.39017	-0.964022	-0.595204	-0.409139	-0.834014	0.435815	-0.0405467	0.340715	-0.477583	-1.424	-1.57526	-0.0296459	-1.58195	-0.778875	-0.958414	-1.25308	-0.112612	-3.05619	-0.842044	-0.648299	-0.727701
ecotype.5896	-0.854858	-0.131274	-2.41733	-1.91268	-0.418255	-0.681257	-0.63728	0.280222	1.93106	-0.580427	1.7893	-0.804836	-2.6984	-1.65921	-1.1604	0.216614	-0.756406	-1.81932	-2.11324	-0.121332	-1.29086	-0.573902	-1.57182	-1.13121	-2.68202	-1.11762	-1.18384	-1.31373	-0.255995	-0.695195	-0.947819	-0.392824	-1.72341	0.410094	-0.309209	0.0287097	-1.13328	-1.94793	-1.72999	-0.00869865	-1.99321	-0.684015	-1.10233	-1.60453	-0.113614	-2.60298	-0.9956	-0.938322	-0.386997
ecotype.6005	-0.740922	-0.119335	-1.77743	-1.97121	-0.0209895	-1.02174	-0.632259	0.28383	2.55578	-0.568223	1.87305	-0.818822	-1.00001	-1.6688	-1.13714	0.287799	-0.81823	-1.98011	-1.75917	-0.187455	-1.27833	-0.58199	-2.12035	-1.12356	-2.48497	-1.03812	-1.12964	-1.17769	0.234515	-0.304923	-1.05952	-0.534152	-1.72556	0.440914	-0.299402	-0.0412228	-1.62978	-2.611	-1.74624	-0.059148	-2.13338	-0.666886	-1.10792	-1.17322	-0.0686212	-3.00225	-1.2361	-0.843124	-0.258209
ecotype.6008	-0.721597	-0.175659	-2.36629	-1.70575	-0.501539	0.0211075	-0.480089	0.250184	1.74568	-0.563568	1.37824	-0.967823	-1.47888	-1.91688	-1.21582	0.243858	-0.726233	-1.75936	-1.70553	-0.244081	-1.24579	-0.556854	-1.74883	-1.46513	-1.91124	-1.06838	-1.13725	-1.41545	-0.760451	-0.658188	-0.877881	-0.934865	-1.21181	0.520133	-0.436412	0.297025	-2.01853	-2.05995	-1.51951	0.0593602	-1.75062	-0.433098	-1.0067	-1.27727	-0.0744951	-3.27198	-1.08415	-1.04913	-0.699486
ecotype.6119	-0.496926	-0.0601106	-1.73958	-1.46197	-0.38454	-0.703909	-0.531398	0.319122	2.2268	-0.550397	2.033	-0.944791	-0.518308	-1.40597	-1.14581	0.363297	-0.518771	-1.33402	-1.5445	-0.167445	-1.28997	-0.656215	-1.76511	-1.03639	-1.65382	-0.737252	-0.684708	-0.981105	-0.449447	-0.351945	-0.462162	-0.493304	-1.34787	0.41064	-0.000840528	1.16343	-1.42166	-2.51009	-1.14477	0.0360677	-1.72508	-0.600088	-1.08319	-0.812003	-0.0487473	-2.37502	-0.966255	-0.309896	-0.47196
ecotype.6169	-0.580368	-0.0401227	-1.99321	-2.07948	-0.284651	-0.809889	-0.547309	0.318937	2.38443	-0.553741	2.24711	-0.920162	0.00715113	-1.5372	-1.40282	0.423044	-0.560558	-1.27605	-1.81363	-0.104315	-1.20946	-0.500757	-1.8062	-1.13042	-1.70985	-1.13133	-1.21612	-1.30527	0.365269	0.067526	-0.59314	-0.405764	-1.90015	0.47421	-0.458384	0.748649	-1.22179	-2.7901	-1.24922	0.0400044	-1.15998	-0.603669	-1.09482	-0.335226	-0.0533573	-2.26168	-0.927738	-0.645445	-0.663099
ecotype.6188	-0.632074	-0.0176334	-1.74164	-1.80914	-0.534586	-0.554767	-0.505453	0.238227	2.04965	-0.542319	1.81381	-0.751402	-0.925599	-1.34479	-0.960795	0.357488	-0.507787	-1.31648	-1.97858	-0.0152664	-1.20842	-0.465637	-1.28846	-0.6855	-2.06715	-0.869264	-1.00468	-1.24322	-0.423332	-0.560662	-0.835878	0.0650772	-1.44944	0.439367	-0.190593	0.7607	-1.08301	-1.92142	-1.40022	0.131132	-1.52578	-0.444856	-0.973877	-1.03856	-0.0592371	-2.76609	-0.832561	-1.37378	-0.65888
ecotype.6194	-0.632801	-0.127396	-2.00654	-2.22626	-0.601424	-1.76642	-0.781999	0.32423	1.77939	-0.560385	1.10882	-0.889315	-1.24213	-1.36527	-1.20197	0.001451	-0.813195	-1.45457	-1.98782	-0.0975924	-1.12665	-0.936392	-1.90639	-0.911172	-2.31498	-1.10494	-1.16118	-1.40934	-0.207272	-0.89097	-0.878049	-0.612825	-1.79535	0.58353	-0.413851	-0.0836859	-1.15334	-2.40227	-1.32837	0.108996	-1.84988	-0.54788	-1.09541	-1.05341	-0.0609082	-0.888243	-1.01866	-0.751999	-0.618398
ecotype.6243	-0.670592	-0.223009	-2.04955	-2.40362	-0.0954367	-0.384229	-0.886025	0.292845	1.21611	-0.573105	1.67898	-0.853858	-1.73615	-1.94871	-1.12898	0.249226	-0.466513	-2.24588	-2.12679	-0.273673	-1.24612	-0.751221	-1.90743	-1.24934	-2.62232	-1.08075	-1.15494	-1.47465	-0.67478	-1.40888	-1.12477	-0.775302	-1.88661	0.558255	-0.515258	0.305511	-2.44014	-2.39657	-1.57479	-0.14636	-1.91674	-0.711285	-1.16707	-1.21254	-0.122508	-1.74658	-0.965	-1.17536	0.258417
ecotype.6318	-0.735192	-0.101605	-2.03524	-2.30343	-0.045259	-1.06705	-0.599952	0.241117	2.48484	-0.57262	0.930073	-1.02955	-1.16	-1.59091	-1.61755	-0.0899263	-0.772139	-1.55574	-2.34083	-0.20461	-1.20689	-0.596271	-1.63953	-1.67869	-2.75193	-1.24324	-1.3743	-1.47657	-0.275539	-0.795583	-1.25081	-0.646695	-1.6294	0.49176	-0.702876	0.337115	-1.61349	-2.36508	-1.73785	0.0493604	-1.702	-0.917209	-1.14387	-1.46891	-0.128469	-3.23351	-1.08529	-1.22154	-0.708852
ecotype.6448	-0.921549	-0.245648	-1.94618	-2.54283	-0.56734	-1.70912	-1.10734	0.276013	1.7191	-0.594512	1.26854	-0.98779	-1.60708	-1.649	-1.26121	-0.0243924	-0.711929	-2.04198	-2.4547	-0.336917	-1.27689	-1.01667	-1.59266	-1.58197	-3.4755	-1.25692	-1.27696	-1.50814	-0.191166	-1.1899	-1.60944	-0.250547	-1.99335	0.397543	-0.833028	-0.087514	-2.50026	-1.80479	-2.10161	-0.114936	-2.45463	-0.790673	-1.12669	-1.88427	-0.144811	-3.65113	-1.35712	-1.56865	-0.360502
ecotype.66	-0.918641	-0.098091	-2.19709	-2.22328	-0.363038	-0.653325	-0.571605	0.268069	1.92982	-0.568411	1.88408	-0.811767	-1.68425	-1.60712	-0.952336	0.346912	-0.578891	-1.45421	-2.33517	-0.3238	-1.24508	-0.602145	-1.75007	-1.0083	-1.85975	-1.22239	-1.16898	-1.4725	-0.520349	-0.600053	-1.00581	-0.534233	-1.94212	0.464382	-0.362143	0.49648	-1.63447	-2.57275	-1.27907	0.0633915	-2.23514	-0.591665	-1.25285	-1.27507	-0.0677697	-1.55908	-1.09709	-1.03381	-0.528912
ecotype.6709	-0.766535	-0.224735	-2.35096	-2.33051	-0.118374	-0.990504	-0.708202	0.264952	1.79191	-0.633532	1.7305	-0.849412	-1.85368	-2.05887	-1.25728	0.214879	-0.844116	-1.96115	-2.27499	-0.481959	-1.28799	-1.12474	-1.86161	-1.03411	-2.6037	-1.19266	-1.25549	-1.57494	-0.587994	-0.969111	-0.984854	-0.924166	-2.03188	0.577585	-0.049831	0.430797	-1.58215	-2.90059	-1.41344	-0.162409	-2.12703	-0.747727	-1.49884	-1.24509	-0.179514	-2.01062	-1.05145	-0.888289	-0.353241
ecotype.6727	-0.546274	-0.0151577	-2.18096	-2.20391	-0.300419	-1.28008	-0.783266	0.328315	2.41572	-0.550059	1.71705	-0.931569	-0.748541	-1.39052	-0.992287	0.342573	-0.803775	-1.39041	-2.12961	-0.0522681	-1.1949	-0.367543	-1.66772	-0.789723	-2.38924	-0.983933	-0.94957	-1.32149	-0.0782043	-0.642005	-0.799912	-0.53841	-1.89783	0.453367	-0.429803	0.654563	-0.755494	-2.11797	-1.42497	0.10505	-1.75495	-0.626036	-1.10234	-0.89476	-0.0784112	-2.45195	-1.07713	-0.870846	-0.333985
ecotype.6729	-0.467751	-0.0158983	-1.72374	-2.48754	-0.380398	-1.15868	-0.949648	0.292935	1.72669	-0.555111	1.39138	-0.79908	-0.0931737	-1.55448	-1.27972	0.261804	-0.65015	-1.47509	-2.20412	-0.402909	-1.19732	-0.591998	-1.48418	-1.09541	-2.53371	-0.971541	-0.937461	-1.22778	-0.103743	-1.01284	-0.776603	-0.276706	-1.81742	0.551713	-0.232698	0.611082	-1.60089	-2.15281	-1.51771	-0.0584116	-1.60323	-0.629708	-1.25888	-0.786635	-0.0812194	-2.39448	-0.863895	0.383248	-0.236437
ecotype.6730	-0.758495	-0.106246	-2.08048	-1.92528	-0.480377	-0.877461	-0.651717	0.261455	2.05087	-0.546719	1.55962	-0.784693	-0.983018	-1.48953	-0.806547	0.261254	-0.596067	-1.25328	-2.26093	-0.258935	-1.22412	-0.614941	-1.92375	-1.33638	-2.17507	-1.12392	-1.1473	-1.37181	-0.362007	-0.786387	-1.20553	-0.843477	-1.71861	0.388451	-0.269074	0.473312	-1.48955	-2.37771	-1.30118	-0.0332448	-1.58321	-0.645515	-1.04029	-1.00595	-0.0910378	-2.7273	-1.01472	-0.945264	-0.190797
ecotype.6744	-0.647531	-0.13508	-2.01396	-2.01194	0.0285418	-0.665623	-0.317357	0.28663	2.54978	-0.543868	1.1679	-0.841268	-0.271299	-1.75176	-1.3045	-0.0458925	-0.720986	-1.30043	-2.14878	-0.543926	-1.1711	-0.863099	-1.60955	-0.999918	-2.03888	-1.1128	-1.23483	-1.46381	-0.415333	-0.461032	-0.887081	-0.346076	-1.75089	0.492484	-0.367225	0.461302	-1.54487	-2.43035	-1.33189	-0.113672	-1.71886	-0.929272	-1.3126	-0.801034	-0.146629	-2.57422	-0.955276	-0.963362	-0.801472
ecotype.6810	-0.549618	-0.215057	-1.83289	-2.19498	-0.326176	-0.837831	-0.863684	0.338454	1.54294	-0.567827	1.48313	-0.620141	-1.08217	-1.6882	-1.51508	0.261249	-0.79301	-1.62473	-1.93217	-0.140453	-1.14585	-0.514746	-1.36782	-1.18252	-2.54915	-1.21926	-1.16036	-1.41168	-0.379238	-0.965576	-1.11738	-0.625682	-1.43154	0.534476	-0.390291	-0.135305	-1.3534	-1.44034	-1.44995	-0.0939895	-1.70154	-0.713264	-1.17406	-1.44265	-0.143437	-2.40772	-1.05964	-0.466028	-0.234678
ecotype.6847	-0.455251	0.0109316	-1.80887	-1.71243	-0.161987	-0.565383	-0.288921	0.321953	2.54366	-0.551834	1.9877	-0.769749	-0.270518	-1.71394	-0.870954	0.470633	-0.548029	-1.23545	-2.02943	0.0137583	-1.17346	-0.271265	-1.59142	-0.689179	-1.82527	-1.05874	-1.02763	-1.28504	-0.186051	-0.453866	-0.689026	-0.49482	-1.67443	0.528776	-0.0539168	0.556218	-0.632985	-2.17632	-1.57385	0.120791	-1.58696	-0.453039	-1.05141	-0.701639	-0.0200268	-2.47738	-0.81187	-0.618925	-0.606306
ecotype.6898	-0.650987	-0.192936	-2.14619	-2.6195	-0.154338	-1.37688	-0.657922	0.265224	2.40884	-0.577329	1.69386	-0.969117	-2.3974	-1.73987	-1.18153	0.2025	-0.577439	-1.95255	-2.20893	-0.365623	-1.25606	-0.636384	-1.73119	-1.05219	-2.64365	-1.23985	-1.27501	-1.56431	-0.125886	-0.576339	-1.11278	-0.696244	-2.19166	0.522069	-0.363574	0.708417	-2.51132	-2.63627	-1.42671	-0.110409	-2.14392	-1.07628	-1.28474	-0.925175	-0.135562	-2.53032	-1.04788	-0.799051	-0.758404
ecotype.6899	-0.857549	-0.0710283	-1.86785	-3.25568	-0.588439	-1.67765	-0.945115	0.288126	2.16398	-0.563003	1.36161	-0.859328	-0.82846	-1.42407	-1.65228	0.140309	-0.972685	-2.00748	-1.92757	-0.229849	-1.25205	-1.17964	-1.77101	-1.20226	-2.98328	-1.11257	-1.18709	-1.587	0.52608	-0.765507	-1.43906	-0.0760154	-1.98452	0.472718	-0.970263	-0.50324	-1.65184	-2.16632	-1.92671	0.00248851	-2.29063	-0.610124	-1.0689	-0.83945	-0.153556	-2.65015	-1.19367	-1.62342	-0.475703
ecotype.6903	-0.643303	-0.00300986	-2.13952	-1.97007	-0.264021	-1.07588	-0.621677	0.32612	2.67484	-0.554218	1.39391	-0.940538	-0.624996	-1.65418	-0.960364	0.12982	-0.745839	-1.46981	-2.10495	-0.0890857	-1.1727	-0.188228	-1.32688	-1.01766	-2.24518	-1.05342	-1.05983	-1.37191	-0.0186153	-0.453889	-0.998864	0.443811	-1.50715	0.474473	-0.255742	0.221765	-1.72645	-2.52758	-1.84022	0.219964	-1.94579	-0.707043	-1.02113	-1.04414	-0.0976933	-2.89545	-1.03536	-0.851369	-0.774947
ecotype.6905	-0.24635	-0.17222	-2.28544	-2.09527	0.238246	-1.13407	-0.462284	0.298287	2.8086	-0.571982	1.70092	-0.718367	0.497706	-1.5649	-1.02975	0.424245	-0.547063	-1.43492	-1.96614	0.0530794	-1.23469	-1.16306	-1.95756	-0.471044	-1.60976	-1.08733	-1.16272	-1.43354	0.098706	-0.106935	-0.583321	-0.249731	-1.90162	0.58803	-0.157344	0.386597	-0.406752	-2.44376	-1.27212	0.158911	-1.82011	-0.717857	-1.10958	0.335574	-0.00418649	-1.24691	-1.15087	-0.316146	-0.394712
ecotype.6906	-0.813488	-0.177656	-2.85667	-1.9492	-0.416368	-0.860149	-0.664722	0.257431	2.37131	-0.589703	1.51267	-0.888072	-2.14897	-1.8573	-1.33541	0.283085	-0.822159	-1.87041	-1.95772	-0.275671	-1.32331	-0.494007	-2.01445	-1.72777	-2.18395	-1.39483	-1.3874	-1.6098	-0.314778	-0.349659	-1.06923	-0.96123	-1.66	0.499553	-0.323788	0.477943	-2.12073	-2.27815	-1.74344	0.0431518	-2.121	-0.74058	-1.28045	-1.31081	-0.112752	-2.60263	-1.24415	-1.0162	-1.08387
ecotype.6907	-0.598016	-0.107382	-2.15707	-2.17392	0.0534376	-1.35428	-0.588238	0.284901	2.47609	-0.549472	1.61903	-0.872615	-0.733018	-1.60197	-1.08275	0.309589	-0.916912	-1.60899	-1.84442	-0.307292	-1.257	-0.784924	-1.77457	-1.1049	-2.23082	-1.17456	-1.25622	-1.39385	0.0922787	-0.6948	-0.666935	-0.241798	-1.78321	0.486401	-0.449197	0.447554	-1.40536	-2.11884	-1.36694	-0.0459752	-1.95152	-0.497599	-1.13007	-1.14868	-0.0663238	-2.01781	-0.923191	-0.323154	-0.275275
ecotype.6909	-0.717056	-0.113158	-1.8826	-2.31871	-0.32107	-1.29132	-0.794543	0.282481	1.953	-0.565964	1.29699	-0.918191	-1.15095	-1.59248	-1.30624	0.129074	-0.722162	-1.62176	-1.96908	-0.412649	-1.25735	-0.765785	-1.54242	-1.34286	-2.68587	-1.10763	-1.20897	-1.4042	-0.466715	-0.994537	-1.07159	-0.313619	-1.80352	0.477481	-0.560676	0.0960996	-2.24782	-1.85082	-1.51936	-0.0973808	-2.08501	-0.831554	-1.1106	-1.43945	-0.144598	-2.73712	-1.12936	-1.07179	-0.254293
ecotype.6911	-0.924208	-0.218997	-1.90199	-1.88808	-0.583329	-0.385297	-0.786553	0.284814	1.75245	-0.584218	1.6138	-0.998262	-0.828654	-1.48284	-1.66352	0.297636	-0.602073	-1.58038	-1.80601	-0.414689	-1.36076	-0.742266	-1.76933	-1.45629	-1.63222	-1.37825	-1.37114	-1.36767	-0.228865	-1.13759	-0.886459	-1.13886	-1.82401	0.471139	-0.149733	0.664984	-2.18092	-2.67544	-1.27295	-0.0718341	-2.42688	-0.735733	-1.33088	-1.4196	-0.125563	-3.2116	-1.77611	-0.752829	-0.67987
ecotype.6914	-0.457604	-0.0960952	-1.69959	-1.48767	-0.437126	-0.786086	-0.688397	0.253839	1.48154	-0.576948	1.45077	-0.804018	-1.10358	-1.69597	-0.916745	0.138086	-0.600952	-1.63347	-1.67424	-0.229207	-1.23977	-0.80216	-1.05174	-1.16346	-2.32882	-1.02877	-1.03757	-1.16458	-0.600228	-1.20777	-0.606542	-0.524469	-1.21477	0.47828	-0.293911	0.539763	-0.284689	-1.79734	-1.32786	-0.0730197	-1.65199	-0.60892	-1.14486	-1.62807	-0.169112	-2.98951	-0.887489	-0.00333376	-0.485024
ecotype.6916	-0.673421	-0.0356264	-1.90946	-1.72497	-0.20066	-0.059346	-0.265549	0.318772	2.73042	-0.564056	1.9854	-0.780579	-1.20577	-1.75109	-1.22858	0.365709	-0.468517	-1.23819	-1.7367	-0.0519963	-1.23452	-0.249751	-1.43045	-1.26162	-1.59292	-1.06714	-1.07561	-1.25413	-0.848515	-0.418667	-0.87633	-0.580412	-1.49031	0.503416	-0.3537	0.511404	-0.907453	-2.31269	-1.08238	0.069491	-1.71434	-0.78402	-1.03048	-1.23191	-0.0880601	-2.5256	-1.09691	-0.723991	-0.649478
ecotype.6918	-0.491936	0.0206424	-2.09421	-1.76693	0.0613709	-0.47095	-0.576768	0.351101	2.33165	-0.546861	2.08172	-0.628146	0.67942	-1.3889	-1.20703	0.448725	-0.4043	-1.26714	-1.71625	-0.144626	-1.19328	-0.466646	-1.59471	-1.10253	-1.54354	-0.934513	-1.04419	-1.23813	0.423844	-0.216625	-0.471589	-0.331487	-1.61714	0.579701	-0.19666	0.590955	-1.02668	-2.60547	-1.47824	0.0948993	-1.68924	-0.630554	-0.970298	-0.469153	-0.0737817	-2.88564	-0.942199	-0.416906	-0.702759
ecotype.6919	-0.391749	-0.0157701	-2.1567	-2.15698	-0.168774	-0.865627	-0.405262	0.315263	2.09248	-0.560776	1.08131	-0.871513	-0.632306	-1.44772	-0.875717	0.161033	-0.583267	-1.56964	-1.87949	-0.144343	-1.15946	-0.323627	-1.59837	-0.671855	-2.16082	-1.0883	-1.03257	-1.32291	-0.246588	-0.695085	-0.741855	-0.315468	-1.72822	0.477687	-0.291147	0.838645	-1.46959	-1.71939	-1.26396	0.0886647	-1.49764	-0.473931	-1.11798	-1.1843	-0.0724714	-2.5924	-0.763472	-0.248778	-0.0208666
ecotype.6921	-0.518851	-0.103935	-1.62495	-1.53441	-0.309793	-0.349596	-0.655282	0.278919	2.64636	-0.540708	1.97027	-0.688837	0.292322	-1.48643	-1.3482	0.358309	-0.515045	-1.35393	-1.7234	-0.150833	-1.176	-0.562514	-1.55271	-1.29154	-1.65207	-1.09251	-1.07622	-1.07371	-0.0172754	-0.536019	-0.650442	-0.578874	-1.51354	0.57772	-0.348437	0.770734	-1.25044	-2.50829	-1.40381	-0.0158017	-1.23805	-0.516287	-1.08637	-0.580103	-0.0524607	-2.73048	-0.966334	-0.702968	-0.0996986
ecotype.6924	-0.881346	-0.211092	-1.94404	-1.94679	-0.612107	-1.44344	-0.649163	0.26617	1.89697	-0.571729	1.47183	-0.892353	-2.42902	-1.78746	-1.58453	0.184847	-0.79647	-1.52053	-2.12169	-0.423486	-1.20691	-0.769735	-1.9579	-1.00866	-2.63533	-1.14147	-1.29709	-1.42413	-0.536227	-1.09302	-1.16667	-0.925538	-1.64029	0.472436	-0.383144	0.592793	-1.69885	-2.69443	-1.43661	-0.170985	-2.212	-0.727845	-1.28858	-1.57475	-0.173739	-2.6346	-1.06056	-1.28224	-0.166786
ecotype.6926	-0.607552	-0.0709914	-1.79691	-1.62379	-0.516057	-0.688257	-0.42397	0.272097	2.02545	-0.573845	2.17831	-0.609032	-1.41081	-1.5856	-1.34312	0.465787	-0.392323	-1.32668	-1.73076	-0.2686	-1.29685	-0.414929	-1.73982	-0.928971	-1.53876	-1.1349	-1.20994	-1.29495	-0.00601559	-0.58704	-0.739696	-0.664855	-1.45989	0.412996	-0.263229	0.702446	-1.47102	-2.0904	-1.16194	-0.00383588	-1.8898	-0.491034	-1.04855	-1.19744	0.00256874	-2.37236	-0.924776	-0.934628	0.150226
ecotype.6928	-0.587947	-0.138809	-1.65447	-2.12491	-0.600422	-1.2504	-0.74643	0.382998	1.3476	-0.56359	1.47903	-0.730566	-1.67734	-1.49745	-1.49491	0.316283	-0.953387	-1.64788	-1.93349	-0.264807	-1.16177	-0.557221	-1.48652	-0.869677	-2.67427	-1.14715	-1.10934	-1.41909	-0.370797	-0.911662	-0.914961	-0.771204	-1.65881	0.553824	-0.371598	-0.120476	-1.50286	-1.80964	-1.4427	-0.103084	-1.57796	-0.624699	-1.05443	-1.61848	-0.0687609	-3.13852	-1.04498	-0.836921	0.0541354
ecotype.6932	-0.595443	-0.123011	-1.86985	-1.9407	-0.0910168	-1.16569	-0.588699	0.267659	2.37723	-0.570668	1.47779	-0.885414	-0.465545	-1.67236	-1.13135	0.0980108	-0.705942	-1.41309	-2.04437	-0.12346	-1.24217	-1.02726	-1.4172	-1.22383	-2.53193	-1.11127	-1.15663	-1.40014	-0.22854	-0.836986	-0.755359	-0.33381	-1.49381	0.439396	-0.68936	0.698492	-1.20696	-1.92343	-1.44279	0.00636602	-1.57544	-0.81643	-0.990781	-0.942926	-0.0704309	-3.20243	-1.02331	-1.11815	-0.196945
ecotype.6937	-0.570272	-0.105714	-1.82383	-2.0388	-0.484517	-1.29477	-0.72028	0.29661	1.98484	-0.567434	1.75461	-0.83648	-0.608391	-1.59802	-1.17657	0.370816	-0.594854	-1.63544	-1.86355	-0.332672	-1.25055	-0.0577392	-1.7715	-1.16928	-2.54464	-1.13466	-1.14075	-1.31224	-0.0948047	-0.731243	-0.831635	-0.161342	-1.55066	0.480319	-0.313168	0.41425	-0.829616	-2.33091	-1.33842	-0.00874665	-1.65522	-0.588089	-0.983198	-0.835314	-0.0444042	-1.85761	-0.952933	-0.659836	-0.284951
ecotype.6939	-0.438079	0.0284122	-1.62221	-1.98835	-0.252008	-0.953566	-0.304102	0.303776	2.63617	-0.547437	1.82566	-0.83541	0.305237	-1.62113	-0.67116	0.481137	-0.600886	-1.29764	-1.62877	-0.11082	-1.08632	-0.695181	-1.67211	-1.03294	-1.83276	-1.08137	-1.17493	-1.36079	-0.0980168	-0.331869	-0.918771	0.288271	-1.61553	0.534565	-0.31539	0.707872	-0.73865	-2.3216	-1.13238	0.0458609	-1.33185	-0.486782	-1.04953	-0.548893	-0.0555541	-1.98389	-0.84172	-0.807184	-0.0447841
ecotype.6940	-0.764727	-0.0565852	-1.90866	-1.80953	-0.770675	-0.0388864	-0.498786	0.228006	1.01697	-0.571653	1.81802	-0.53719	-1.59117	-1.58465	-0.895514	0.416816	-0.416322	-1.35528	-1.89757	-0.3119	-1.23529	-0.224239	-1.63382	-0.952293	-1.97763	-0.857087	-0.87754	-1.26474	-0.786114	-0.992469	-0.996681	-0.530821	-1.4941	0.482736	-0.121887	0.407409	-1.42138	-1.88414	-1.39771	-0.0201061	-1.15935	-0.658807	-0.992655	-1.52403	-0.0904806	-3.97635	-0.734788	-0.953732	-0.981176
ecotype.6942	-0.702707	-0.0666286	-2.26838	-1.90594	-0.48402	-1.07433	-0.42247	0.326717	1.98026	-0.556057	1.90012	-0.750844	-0.672591	-1.7576	-1.21289	0.431414	-0.678525	-1.25612	-2.19878	-0.193959	-1.13352	0.272727	-1.18242	-0.983417	-2.17152	-1.2289	-1.18793	-1.3677	-0.578372	-0.953459	-0.922426	-0.296593	-1.76161	0.498837	-0.265473	0.452903	-1.31004	-2.26384	-1.36124	-0.0525199	-1.45882	-0.387047	-1.02748	-1.38228	-0.0583046	-2.69031	-0.997914	-1.17995	0.200502
ecotype.6943	-1.09492	-0.255999	-2.19867	-2.69294	-0.391469	-1.80007	-1.23231	0.238719	1.49128	-0.59389	1.53902	-0.943002	-2.16492	-1.76007	-1.61456	0.183173	-0.87208	-2.02384	-2.50013	-0.426743	-1.30782	-1.0216	-1.97457	-1.53956	-3.23215	-1.25407	-1.36037	-1.73369	-0.518669	-1.46662	-1.2899	-1.0778	-2.13081	0.440955	-0.665587	0.0935007	-2.20875	-2.8526	-2.06537	-0.190403	-2.30174	-0.887201	-1.30632	-2.11249	-0.184147	-2.622	-1.16724	-2.07353	-0.0797512
ecotype.6946	-0.424417	-0.0429085	-1.91323	-1.74288	-0.524963	-1.27986	-0.524841	0.289529	1.43595	-0.557942	1.02286	-0.826387	-1.87525	-1.70142	-1.05496	-0.0553239	-0.634154	-1.42599	-1.90481	-0.433609	-1.16885	-0.630604	-1.31684	-1.17024	-2.58194	-0.986981	-1.06889	-1.35059	-0.205502	-0.862178	-0.618938	-0.192315	-1.30766	0.5321	-0.202224	0.546883	-1.54085	-2.09805	-1.25508	-0.045822	-1.54217	-0.587013	-1.03919	-1.27521	-0.128346	-2.27433	-0.655291	-0.219191	-0.0673439
ecotype.6951	-0.565503	-0.0581098	-1.63809	-2.20834	-0.312634	-0.896418	-0.36552	0.304276	2.33266	-0.533061	1.38707	-0.765233	-0.543947	-1.51193	-0.848726	0.117125	-0.642125	-1.37694	-1.78308	-0.22544	-1.09357	-0.229169	-1.56631	-1.08015	-2.03415	-1.07311	-1.13239	-1.35443	0.123254	-0.443514	-0.74587	-0.216509	-1.79861	0.549247	-0.191938	0.11581	-1.31819	-2.09114	-1.15277	-0.0162105	-1.43825	-0.540936	-1.19319	-0.654336	-0.124703	-1.93665	-0.889188	-0.268392	-0.114811
ecotype.6953	-0.709454	-0.075492	-1.96592	-2.18511	-0.165306	-0.690456	-0.639618	0.286611	2.45697	-0.561328	1.47672	-0.814946	-0.139576	-1.72555	-1.48513	0.196629	-0.667852	-1.34125	-2.33464	-0.303197	-1.19071	-0.758771	-2.04942	-1.35188	-2.42968	-1.2022	-1.2426	-1.40816	0.12115	-0.501224	-1.19917	-0.724726	-1.74877	0.5718	-0.319974	0.219316	-2.00199	-2.52523	-1.47786	-0.135683	-1.45454	-0.564476	-1.23668	-0.62717	-0.126612	-1.96553	-1.06054	-0.996342	-0.699061
ecotype.6958	-0.584333	-0.165086	-1.85243	-1.86633	-0.394175	-0.619977	-0.316364	0.35936	2.85496	-0.572066	1.73021	-0.824355	-0.0158097	-1.89951	-1.44267	0.331251	-0.389501	-1.41112	-1.86426	-0.196836	-1.24313	-0.539452	-1.82699	-1.39075	-1.96392	-1.1634	-1.12122	-1.38893	0.358274	-0.0165545	-1.00058	-0.607926	-1.63954	0.519479	-0.303521	1.08156	-0.97911	-2.47899	-1.337	-0.00557271	-2.03671	-0.645971	-1.19424	-0.74546	-0.0602584	-2.74359	-1.12027	-0.808015	-0.0143621
ecotype.6962	-0.831661	-0.222687	-2.05872	-2.30394	-0.635594	-0.73792	-0.804606	0.296197	1.9971	-0.571709	1.84389	-1.07696	-1.39423	-1.5582	-1.59183	0.353529	-0.933879	-1.73124	-1.98243	-0.420149	-1.24581	-0.803823	-1.68865	-1.5041	-2.74177	-1.28434	-1.39231	-1.37044	-0.600095	-1.26471	-1.18598	-0.71441	-1.77811	0.45693	-0.550788	0.345121	-2.78584	-2.56704	-1.42925	-0.120441	-1.81991	-0.60722	-1.14768	-1.47144	-0.184257	-3.24332	-1.06556	-1.11395	-0.173846
ecotype.6967	-0.601159	-0.170374	-1.89467	-1.94411	-0.500462	-0.720127	-0.741185	0.250426	1.32534	-0.589376	1.3863	-1.12486	-2.4433	-1.73663	-1.56195	0.168838	-0.708435	-1.69206	-2.02605	-0.380487	-1.28971	-0.712761	-1.94986	-1.68383	-2.64589	-1.03547	-1.05886	-1.45645	-0.409585	-1.07672	-0.649747	-0.327673	-1.66417	0.47527	-0.307187	-0.306511	-2.4857	-1.23406	-1.60582	-0.101653	-2.23509	-0.74158	-1.28148	-2.00645	-0.198692	-2.95249	-1.13305	-0.185007	-0.456471
ecotype.6973	-0.723147	-0.103471	-2.20897	-2.46819	-0.086596	-0.853055	-0.653153	0.304342	1.89111	-0.561034	1.79883	-0.891914	-0.341641	-1.75716	-1.44706	0.346255	-0.665398	-1.44378	-2.22923	-0.181127	-1.16514	-1.04383	-1.43293	-1.48044	-2.62127	-1.22903	-1.25376	-1.5111	-0.390006	-0.753173	-0.637302	-0.227278	-1.8718	0.509007	-0.395841	0.555604	-1.97542	-2.35444	-1.56476	0.075978	-1.9268	-0.886874	-1.19601	-0.814539	-0.062633	-3.10089	-1.23862	-1.3571	0.0508346
ecotype.6976	-0.604171	-0.185704	-2.01773	-1.67839	-0.190606	-0.786172	-0.388975	0.296452	2.10674	-0.57517	1.93447	-0.825321	-0.249341	-1.56669	-1.17379	0.358173	-0.529121	-1.66995	-1.68739	-0.375858	-1.26927	-0.589356	-1.73129	-1.16221	-1.85996	-1.1408	-1.0994	-1.41007	-0.0984154	-0.413832	-0.766878	-0.253545	-1.6784	0.370923	-0.068544	0.693824	-1.18152	-2.28513	-1.15567	-0.0898711	-1.81626	-0.599584	-1.14635	-1.15266	-0.0880786	-2.1931	-1.10821	-0.539019	-0.192403
ecotype.6977	-0.55278	-0.200952	-1.79095	-2.48958	-0.219204	-1.34582	-0.712895	0.270983	2.49065	-0.566265	0.640321	-0.777509	-0.928224	-1.66193	-1.28182	-0.263294	-0.720135	-1.6307	-1.86936	-0.121355	-1.2251	-1.1108	-1.47494	-1.37126	-2.75758	-1.17225	-1.24128	-1.46327	-0.188505	-0.79791	-1.07177	-0.173999	-1.88031	0.494473	-0.529259	0.519306	-1.77942	-1.87705	-1.45943	-0.0735136	-2.16762	-0.813093	-1.08582	-0.89465	-0.191533	-2.57523	-1.19222	-1.11284	-0.121681
ecotype.6979	-0.608618	-0.0995237	-2.21004	-2.18674	0.0181133	-1.01287	-0.775746	0.294581	2.15431	-0.562968	2.13516	-0.671833	-0.100086	-1.5283	-1.09249	0.51404	-0.728952	-1.54083	-2.09931	-0.210192	-1.24964	-0.719936	-1.60416	-0.975823	-2.28784	-1.28441	-1.20038	-1.44469	-0.26266	-0.918671	-0.830972	0.0409124	-1.80337	0.489191	-0.422677	0.332665	-2.00991	-2.33323	-1.63892	0.0837348	-1.65871	-0.611493	-1.10615	-0.92924	-0.0445282	-1.98596	-1.15368	-0.786248	-0.552392
ecotype.6980	-0.63823	-0.0301819	-2.02224	-1.99578	-0.396748	-0.957226	-0.627361	0.32479	2.31978	-0.563824	1.67221	-0.759788	-0.936634	-1.6571	-1.24028	0.327345	-0.707486	-1.44934	-2.08068	0.0280329	-1.17648	-0.166906	-1.89659	-0.999859	-2.36121	-1.15636	-1.14057	-1.42402	-0.193395	-0.809485	-0.727314	-0.0692077	-1.62254	0.44766	-0.171912	0.401951	-1.10228	-2.44298	-1.46252	0.067009	-1.66655	-0.631624	-1.14943	-1.11367	-0.073053	-2.50469	-0.874137	-1.01857	-0.360334
ecotype.6982	-0.804174	-0.170127	-2.19994	-2.80566	-0.349409	-1.44077	-1.01091	0.281432	1.74094	-0.589335	1.34671	-0.97581	-0.816425	-1.68252	-1.11007	0.15852	-0.613099	-1.70518	-2.42592	-0.376527	-1.27917	-0.35722	-1.72305	-0.951083	-2.90586	-1.11318	-1.20469	-1.41896	-0.670187	-1.18846	-1.45081	-0.140225	-1.89622	0.420941	-0.655208	0.600452	-1.0514	-2.40198	-1.98069	-0.00825964	-2.05616	-0.943076	-1.12594	-1.49542	-0.109923	-2.40473	-1.0611	-1.5559	-0.229548
ecotype.6983	-0.788994	-0.0729399	-2.02288	-1.64212	-0.523432	0.209051	-0.548011	0.303869	1.51081	-0.585986	1.46192	-0.932393	-2.63832	-1.68982	-1.49439	0.27932	-0.76707	-1.53827	-1.88773	-0.308434	-1.26939	-0.475837	-1.17668	-1.79853	-1.97354	-1.08124	-1.12076	-1.33392	-0.473161	-1.11308	-0.647197	-0.930495	-1.5522	0.403139	-0.198565	0.569102	-1.24887	-1.6275	-1.53426	-0.00934264	-1.82762	-0.707485	-1.08822	-1.84934	-0.185934	-3.00392	-0.931467	-0.949432	-0.241916
ecotype.6985	-0.722812	-0.112993	-2.15768	-2.21693	-0.202878	-1.17925	-0.747181	0.305444	1.67995	-0.567843	1.51055	-0.912098	-0.619737	-1.70697	-1.13887	0.313185	-0.635255	-1.53596	-2.1578	-0.304593	-1.21382	-0.483704	-1.42836	-0.954851	-2.48277	-0.924196	-1.09659	-1.42634	-0.548663	-0.812551	-1.21461	-0.288441	-1.70544	0.482523	-0.434414	0.881801	-1.56918	-1.72569	-1.61992	-0.0780042	-2.20012	-0.505961	-1.12363	-1.34281	-0.0681849	-3.06655	-1.14991	-1.05142	-0.3518
ecotype.6988	-0.859043	-0.320721	-2.20607	-2.13694	-0.688284	-1.88664	-0.859426	0.305846	1.34466	-0.582197	1.70965	-0.861343	-0.701877	-1.64205	-1.51433	0.231995	-0.939184	-1.76189	-2.16209	-0.518924	-1.33752	-0.962403	-1.55749	-1.86476	-2.93393	-1.28282	-1.34295	-1.54026	-0.144644	-0.96413	-0.925517	-0.83544	-1.95448	0.411369	-0.568484	0.146862	-2.3331	-3.06368	-1.56037	-0.190003	-2.3426	-0.713679	-1.28171	-1.01064	-0.137213	-2.50328	-1.23771	-0.566901	-0.105726
ecotype.6989	-0.933978	-0.220687	-2.00669	-2.24225	-0.426807	-1.41034	-0.848579	0.248936	1.79519	-0.590734	2.18543	-0.944615	-1.77484	-1.75655	-1.72182	0.401226	-0.822177	-1.62613	-2.3761	-0.343951	-1.29287	-0.931445	-1.66625	-1.49017	-2.60038	-1.30342	-1.41767	-1.48303	-0.509853	-0.73422	-1.09392	-0.852083	-1.77025	0.404232	-0.610957	0.48678	-2.16304	-2.86706	-1.66976	-0.0401509	-2.29842	-0.810108	-1.31268	-1.35754	-0.133708	-2.49393	-1.20432	-1.34388	-0.446203
ecotype.6990	-0.615948	-0.180334	-2.091	-2.35393	-0.274719	-0.590183	-0.708597	0.274375	2.36285	-0.578772	1.58329	-0.734049	-0.643254	-1.55822	-1.39041	0.271674	-0.707994	-1.47751	-2.00215	-0.231138	-1.23303	-0.864953	-1.66234	-1.64489	-1.86386	-1.12644	-1.12647	-1.43226	-0.0693163	-0.248685	-0.641431	-0.987122	-1.73018	0.458725	-0.401593	1.35252	-0.864701	-2.18652	-1.47686	0.111239	-1.92324	-0.670506	-1.08251	-0.631633	-0.165091	-2.98198	-1.29533	-1.13999	-0.489707
ecotype.6992	-0.588016	-0.116519	-2.00313	-2.17563	-0.293636	-1.14188	-0.460474	0.325936	2.39745	-0.562156	1.21877	-0.805402	-0.478892	-1.66463	-0.934726	0.16042	-0.706365	-1.3794	-1.99042	-0.179624	-1.13702	-0.485803	-1.4748	-0.76074	-2.06456	-1.24218	-1.17756	-1.50915	-0.314716	-0.382443	-0.785579	-0.50939	-1.86463	0.620086	-0.475151	0.131511	-0.707743	-2.78761	-1.35921	0.0260697	-1.48525	-0.638192	-1.15062	-0.473351	-0.0948281	-2.50675	-0.860803	-0.988197	-0.113476
ecotype.6994	-0.737937	-0.267736	-2.52299	-2.25209	-0.337419	-0.80076	-0.851217	0.310302	2.30359	-0.572092	2.07011	-0.998158	-0.392961	-1.78521	-1.38712	0.414451	-0.670452	-1.55205	-2.1175	-0.073525	-1.30817	-0.737341	-1.65276	-1.3051	-2.18609	-1.32546	-1.3527	-1.38664	-0.252782	-0.648106	-0.906522	-0.600146	-1.89999	0.401076	-0.592234	0.699593	-0.97392	-2.88574	-1.5441	-0.0851904	-1.57149	-0.745977	-1.20936	-1.43574	-0.0746032	-1.86469	-1.26709	-1.18455	-0.62954
ecotype.6996	-0.687484	0.024429	-1.57532	-2.34324	-0.489431	-1.30581	-0.749987	0.29814	2.04827	-0.566334	1.47993	-0.714723	-0.727241	-1.2986	-1.15982	0.229635	-0.668279	-1.59821	-2.09705	-0.220853	-1.21123	-0.120992	-1.57371	-0.836267	-2.74789	-1.01074	-0.94265	-1.20166	-0.45118	-0.974227	-1.1717	-0.267663	-1.80664	0.447139	-0.184323	0.55457	-1.39135	-2.75036	-1.54275	0.122626	-1.57286	-0.563457	-1.09167	-1.42661	-0.0705295	-3.15273	-0.868909	-1.28211	-0.712548
ecotype.7000	-0.789973	-0.176409	-2.26951	-2.19337	-0.684757	-1.00926	-0.827773	0.282322	1.92723	-0.585047	1.72699	-0.856971	-1.62221	-1.69105	-1.40506	0.178964	-0.661937	-1.67356	-2.01623	-0.408397	-1.19268	-0.788188	-1.41187	-1.20156	-2.74797	-1.13849	-1.15532	-1.41006	-0.776813	-1.10139	-1.15013	-0.538368	-1.92978	0.422228	-0.790163	0.256189	-1.38652	-2.42385	-1.66586	-0.19225	-1.95918	-0.582228	-1.37637	-1.6854	-0.12794	-1.94889	-1.11292	-1.23277	-0.162573
ecotype.7004	-0.757898	-0.0855524	-1.73175	-2.18412	-0.183269	-1.3569	-0.546674	0.300984	2.41982	-0.566151	1.64185	-0.738232	-0.918404	-1.68994	-1.14885	0.18938	-0.595445	-1.5044	-2.09312	-0.381443	-1.22411	-0.877407	-0.746426	-1.26029	-2.5162	-1.09432	-1.11677	-1.3336	-0.297465	-0.822654	-1.03319	-0.554997	-1.75928	0.474015	-0.395014	0.433044	-1.18376	-2.61691	-1.51999	-0.0494593	-1.55198	-0.833202	-1.09056	-1.09367	-0.0958882	-2.95565	-0.8887	-1.17212	-0.154458
ecotype.7008	-0.612394	-0.114193	-1.93029	-2.22444	-0.435474	-1.29644	-0.648568	0.295429	1.93025	-0.583007	1.4058	-0.866225	-0.617718	-1.84035	-1.40411	0.201586	-0.671328	-1.74863	-1.72691	-0.277664	-1.28687	-0.240364	-1.66117	-1.19786	-2.58617	-1.23783	-1.22269	-1.507	-0.441592	-1.05936	-0.686461	-0.241629	-1.76282	0.488363	-0.510219	0.961616	-0.853057	-2.14277	-1.46604	-0.109041	-1.73829	-0.868183	-1.22444	-1.29492	-0.145234	-2.93697	-0.937431	-0.965719	-0.662125
ecotype.7011	-0.647729	-0.226205	-2.16898	-2.24676	-0.553629	-1.11912	-0.672969	0.294555	1.93509	-0.552707	1.22121	-1.03332	-0.487942	-1.44732	-1.32456	0.187628	-0.762036	-1.41113	-2.0334	-0.238768	-1.24024	-0.900007	-2.09015	-1.26635	-2.272	-1.13614	-1.07249	-1.47811	-0.337579	-0.582944	-0.801792	-0.186311	-1.96842	0.499279	-0.525201	0.533375	-1.36123	-1.89079	-1.49854	-0.0613236	-2.19327	-0.654718	-1.13448	-0.542872	-0.0790743	-2.58101	-1.29617	-0.931475	-0.546403
ecotype.7014	-0.507924	-0.100978	-2.08358	-2.35763	-0.0999412	-1.14108	-0.563389	0.288357	2.23178	-0.535972	1.55093	-0.96015	0.113571	-1.39998	-1.10289	0.411676	-0.686275	-1.33507	-1.8139	-0.207718	-1.19631	-0.496107	-2.05404	-0.604128	-1.91166	-1.04899	-1.04134	-1.37172	-0.24559	-0.409718	-0.651661	-0.0546391	-1.87239	0.519112	-0.322384	0.585806	-1.22344	-2.29708	-1.40824	0.0717596	-1.67862	-0.744397	-0.951655	-0.408636	-0.057874	-1.87526	-1.08472	-0.812277	-0.362017
ecotype.7026	-0.62543	-0.27154	-2.16357	-2.31583	-0.576723	-1.46277	-0.977294	0.27483	1.26922	-0.579646	1.71661	-0.78885	-1.73112	-1.74063	-1.38542	0.437564	-0.656578	-1.75042	-2.004	-0.500209	-1.24113	-0.690361	-1.68531	-1.26216	-2.77319	-1.09208	-1.05975	-1.4791	-0.759776	-1.19077	-1.24663	-0.655879	-1.65065	0.523296	-0.358764	0.697091	-1.70902	-2.38491	-1.44088	-0.282799	-1.53523	-0.728525	-1.06324	-1.69988	-0.103949	-2.59534	-1.10683	-0.765732	0.0781266
ecotype.7031	-0.549045	-0.0136121	-1.62068	-2.09876	-0.350466	-1.10718	-0.574191	0.288244	1.74997	-0.551682	1.2831	-0.74373	-0.686655	-1.37486	-1.09835	0.203816	-0.700945	-1.40257	-1.88866	-0.313299	-1.17954	-0.49235	-1.60307	-0.930056	-2.51452	-0.987722	-1.05272	-1.3236	-0.465594	-0.70237	-0.880659	-0.200895	-1.64547	0.469113	-0.324884	0.297347	-0.933009	-1.37276	-1.37657	0.0210577	-1.45339	-0.75367	-0.962146	-1.0817	-0.13055	-2.35174	-0.888599	-0.508885	-0.0249774
ecotype.7035	-0.542623	-0.112853	-1.81799	-1.58494	-0.32722	-1.0563	-0.689076	0.308273	1.77903	-0.550576	2.05451	-0.837399	-0.392404	-1.53292	-1.06778	0.453531	-0.721987	-1.54676	-1.74314	-0.226515	-1.18628	-0.761522	-1.67115	-0.679278	-1.94952	-1.06056	-1.04711	-1.26924	-0.523164	-0.958083	-0.77066	0.132014	-1.62091	0.484228	-0.397676	0.18668	-0.906755	-2.42906	-1.51688	-0.0220792	-1.75722	-0.607106	-1.09071	-0.921626	-0.0349236	-1.95169	-1.06568	-0.593363	-0.322638
ecotype.7062	-0.687232	-0.178031	-1.96379	-2.29645	-0.708138	-1.23786	-0.714272	0.271422	1.68281	-0.5657	0.854795	-0.844685	-1.5998	-1.68665	-1.42473	-0.218983	-0.680801	-1.95253	-1.75093	-0.404036	-1.3096	-0.143536	-1.60374	-0.963688	-3.06956	-0.981686	-1.00971	-1.30855	-0.608268	-1.17236	-0.882212	-0.217697	-1.74435	0.42658	-0.567096	0.436768	-1.7818	-1.7561	-1.48771	-0.191223	-1.99235	-1.07487	-1.0636	-1.51641	-0.185316	-3.67588	-1.12985	-1.18371	-0.651313
ecotype.7069	-0.685357	-0.0263795	-2.31788	-1.77384	-0.740925	0.0951832	-0.638592	0.300887	1.97784	-0.596714	1.33214	-0.998842	-1.16887	-1.64615	-1.25735	0.185954	-0.698749	-1.314	-1.78429	-0.206415	-1.31141	-0.0384741	-1.67661	-1.19609	-1.66284	-1.20629	-1.22256	-1.29546	-0.551691	-0.912194	-0.717187	-0.684805	-1.53707	0.386298	-0.57671	1.09488	-1.39664	-2.18565	-1.26869	0.0408471	-1.72533	-0.797401	-1.0981	-1.49183	-0.12534	-3.21435	-1.13084	-0.708722	-0.144085
ecotype.7071	-0.652528	-0.091933	-2.00286	-1.87307	0.0745583	-0.94397	-0.665942	0.344547	2.18553	-0.568265	1.48598	-0.678829	-0.261161	-1.75935	-1.12784	0.274613	-0.921781	-1.43717	-2.06231	-0.32672	-1.17681	-0.31649	-1.58653	-0.718255	-2.2472	-1.05024	-1.0986	-1.44063	0.0946833	-0.37436	-0.638729	-0.215099	-1.72195	0.558103	-0.321473	-0.268406	-1.3632	-1.96383	-1.48772	-0.0130404	-1.64572	-0.733032	-1.17279	-0.866647	-0.104887	-2.45001	-0.993496	-0.793418	-0.171624
ecotype.7078	-0.36583	-0.0183817	-2.06283	-2.04823	-0.107408	-1.12297	-0.518382	0.329893	2.84718	-0.556405	1.39268	-0.713145	-0.496195	-1.70938	-1.29254	0.119128	-0.65089	-1.37047	-1.76539	-0.0207151	-1.26345	-0.737107	-1.91739	-0.975312	-1.93366	-1.17325	-1.18255	-1.43989	0.232194	-0.490028	-0.838538	-0.284926	-1.86681	0.51194	-0.406029	1.42104	0.026398	-2.11923	-1.19446	0.0138813	-1.57822	-0.629156	-1.13774	-0.614383	-0.127429	-2.45966	-0.872794	-0.724259	-0.617071
ecotype.7080	-0.687544	-0.130506	-2.31996	-2.01256	-0.03734	-0.432751	-0.505885	0.289893	2.44715	-0.549087	1.60943	-0.728085	-1.18788	-1.51074	-1.33559	0.335945	-0.686322	-1.29807	-1.82108	-0.354759	-1.25257	-0.519945	-2.01203	-1.27128	-1.42723	-1.18142	-1.22791	-1.44582	-0.343833	-0.093354	-1.10718	-0.379199	-1.69439	0.444236	-0.157379	0.163133	-1.25789	-2.49947	-1.34154	-0.02289	-1.77166	-0.587029	-1.04766	-0.542506	-0.0634246	-2.44713	-0.99562	-0.905328	-0.0559416
ecotype.7094	-0.530938	-0.128554	-2.215	-2.26836	-0.315953	-0.945429	-0.593862	0.335518	2.33004	-0.574629	1.78607	-0.758607	-0.815497	-1.78894	-1.23461	0.395223	-0.608318	-1.41016	-1.88257	-0.104916	-1.15452	-0.575736	-1.61241	-0.891235	-2.10976	-1.17924	-1.19122	-1.37422	-0.400113	-0.600908	-1.09447	-0.560257	-1.78524	0.551683	-0.538455	0.432138	-0.778098	-2.07896	-1.39298	-0.00574328	-1.70819	-0.876416	-1.00905	-0.883766	-0.106567	-3.043	-1.15441	-0.997621	-0.624935
ecotype.7098	-0.412496	-0.0641811	-2.05025	-1.32848	0.318019	-0.29487	-0.468822	0.314408	2.54929	-0.55728	1.80504	-0.773475	-0.663566	-1.85666	-1.63467	0.300795	-0.361649	-1.2256	-1.6645	-0.125411	-1.26859	-0.468163	-1.6588	-0.847489	-1.57371	-1.17556	-1.21537	-1.29857	-0.284706	-0.245298	-0.658654	-0.208752	-1.11532	0.610785	-0.286307	1.00966	-1.77518	-2.53814	-1.11229	-0.0391447	-1.60266	-0.674305	-0.984332	-0.987431	-0.0579232	-2.92676	-1.02693	0.195573	-0.613142
ecotype.7100	-0.651701	-0.202167	-1.96011	-2.68529	-0.238103	-1.78936	-1.24446	0.287756	1.35536	-0.572553	0.904354	-0.871365	-0.972478	-1.73723	-1.36693	0.0454203	-0.779061	-1.84365	-2.29006	-0.234553	-1.18068	-0.529497	-1.61463	-0.671403	-3.14863	-1.16263	-1.10334	-1.5434	-0.547961	-1.60898	-1.10929	0.106824	-1.93121	0.582584	-0.640784	0.180512	-2.00544	-1.93496	-1.74796	-0.101721	-1.70909	-0.86775	-1.07207	-1.19269	-0.0970175	-2.90437	-0.971428	-0.959879	-0.62531
ecotype.7102	-0.433546	-0.136285	-1.62743	-1.32903	-0.409286	-0.504701	-0.493846	0.269276	2.35881	-0.571678	1.67149	-0.671316	-1.27093	-1.7168	-1.00446	0.286939	-0.472088	-1.45723	-1.70463	0.0380279	-1.16828	-0.0127645	-1.61901	-1.20072	-1.73777	-1.00347	-0.969622	-1.14604	-0.407087	-0.418628	-0.987282	-0.455418	-1.18652	0.464739	-0.196156	0.780832	-0.1392	-2.91272	-1.26098	0.101276	-1.38636	-0.583224	-0.878148	-0.906611	-0.207484	-2.76814	-0.830251	-0.710396	0.0849521
ecotype.7105	-0.705597	0.0528118	-2.31596	-1.88339	-0.367162	-0.445289	-0.320288	0.296628	2.53478	-0.57683	1.27958	-0.866242	-1.10929	-1.3999	-1.30026	0.128539	-0.748503	-1.36197	-1.97043	-0.0182984	-1.23148	-0.310333	-1.28006	-0.832355	-2.09686	-1.02635	-1.02653	-1.2899	-0.104382	-0.469903	-0.713665	-0.715787	-1.57614	0.42309	-0.336331	0.39298	-0.972132	-2.36382	-1.3907	0.176928	-1.54625	-0.589366	-1.13583	-1.36565	-0.124338	-3.24583	-0.984278	-1.15685	-0.326877
ecotype.7110	-0.867476	-0.0616987	-1.90926	-2.1756	-0.587987	-1.40999	-0.643051	0.317936	1.66378	-0.555784	1.68758	-0.787056	-1.60878	-1.72253	-1.28319	0.258576	-0.667058	-1.58596	-1.98522	-0.152794	-1.21511	-0.567522	-1.74997	-1.17745	-2.42676	-1.20275	-1.26629	-1.51989	-0.248458	-0.752215	-0.570015	-1.02128	-1.88653	0.416873	-0.13873	0.576865	-1.09146	-2.68821	-1.54841	0.0167473	-1.72276	-0.584857	-1.13332	-1.56142	-0.0696714	-3.13771	-0.994167	-1.51009	-0.632537
ecotype.7123	-0.578219	-0.177074	-1.9663	-2.28689	-0.135416	-0.707635	-0.814357	0.289261	1.77441	-0.570161	1.10991	-0.971192	-0.632015	-1.75938	-1.29618	0.0166114	-0.706031	-1.43625	-2.34021	-0.281282	-1.18808	-0.567914	-0.92798	-0.856528	-2.36038	-1.13373	-1.2336	-1.37294	-0.484046	-1.05202	-1.15567	-0.346845	-1.7009	0.534861	-0.625319	-0.0645261	-1.33204	-1.20153	-1.68433	-0.118078	-1.54373	-0.698165	-0.954762	-1.11226	-0.121638	-2.9179	-0.895739	-0.92358	-0.735978
ecotype.7126	-0.877307	-0.224691	-2.01427	-1.78626	-0.727005	-0.711701	-0.578022	0.232668	1.47923	-0.593835	1.99783	-0.940522	-2.56891	-1.49089	-1.45916	0.324159	-0.664653	-1.63907	-1.93384	-0.385179	-1.3319	-0.720626	-1.40898	-1.31495	-2.15566	-1.0825	-1.16882	-1.26407	-0.621451	-0.649185	-1.07107	-1.03549	-1.44497	0.282143	-0.492613	0.26098	-2.06674	-2.68442	-1.60586	-0.108596	-1.91438	-0.500864	-1.11859	-1.47511	-0.12453	-2.62146	-1.1061	-1.37258	-1.01057
ecotype.7128	-0.369643	-0.0579579	-1.92475	-2.30713	-0.119612	-1.13478	-0.507928	0.302916	2.74033	-0.54981	1.74882	-0.698714	-0.193408	-1.5235	-1.5052	0.363016	-0.629088	-1.33951	-1.79098	0.0159224	-1.14167	-0.591807	-1.39747	-1.2526	-2.11567	-1.06958	-1.06616	-1.24381	0.134403	-0.582166	-0.796356	-0.200145	-1.8185	0.539679	-0.181238	0.325275	-1.64967	-2.34848	-1.26144	0.0996589	-1.48235	-0.763083	-1.06604	-0.873997	-0.101506	-2.58151	-0.932094	-0.861881	-0.329625
ecotype.7135	-0.563175	-0.172675	-1.73955	-2.05728	-0.398346	-0.728087	-0.58602	0.307094	2.0541	-0.559299	1.31061	-0.842114	-0.264812	-1.70793	-1.11333	0.160318	-0.600043	-1.48474	-2.06912	-0.359892	-1.13393	-1.03857	-1.43263	-0.806348	-2.50016	-0.982955	-1.06001	-1.241	-0.264811	-0.90689	-0.875336	-0.484258	-1.52531	0.56477	-0.475165	0.402583	-1.33494	-1.6063	-1.49015	-0.0968971	-1.43423	-0.712646	-1.02382	-1.10895	-0.126042	-1.99125	-1.01677	-0.761963	0.00603821
ecotype.7139	-0.666691	-0.145925	-2.00486	-2.60317	-0.400051	-1.80719	-1.00001	0.29284	1.27074	-0.572149	1.04872	-0.783501	-1.29906	-1.29228	-1.47571	0.0817728	-0.922953	-1.69992	-2.43693	-0.554712	-1.14133	-1.00985	-1.42936	-1.16217	-3.16704	-1.13717	-1.07444	-1.50018	-0.978791	-1.38281	-1.20866	-0.147887	-1.89679	0.513095	-0.613566	0.0549677	-2.34905	-2.40026	-1.62782	0.00741195	-1.84464	-0.8805	-1.16962	-1.28358	-0.0922075	-2.29349	-1.07501	-1.35532	0.0324161
ecotype.7141	-0.650664	-0.0826477	-2.0208	-2.34741	-0.428249	-1.76474	-0.604814	0.312804	2.35303	-0.569485	1.30534	-0.872481	-1.81396	-2.04547	-1.30643	0.205234	-0.438632	-1.76245	-1.95279	-0.256495	-1.24613	-0.369963	-1.70264	-0.86241	-2.56107	-1.16947	-1.09908	-1.42304	-0.346129	-0.66756	-0.867181	-0.534645	-1.95497	0.504324	-0.578273	0.915358	-1.72291	-2.25574	-1.62082	0.000405	-2.08971	-0.960195	-1.13872	-1.67091	-0.0798488	-2.48835	-1.11378	-1.29303	-0.202183
ecotype.7143	-0.729005	-0.21732	-2.30331	-2.47329	-0.312391	-1.64891	-0.84755	0.276106	1.65986	-0.590944	0.910404	-0.839955	-0.414505	-1.87788	-0.933852	-0.0721001	-0.777095	-1.54488	-1.98865	-0.248068	-1.16353	-0.730686	-1.34578	-0.646876	-2.56625	-1.29081	-1.1793	-1.39578	-0.482353	-0.841959	-0.665315	-0.244323	-1.88225	0.470234	-0.360277	0.427722	-1.06375	-2.01098	-1.51932	-0.110165	-1.63823	-0.577623	-1.16545	-1.16423	-0.0937796	-1.5131	-1.12262	-1.054	0.202528
ecotype.7145	-0.661055	-0.288883	-2.39768	-2.07063	-0.675446	-1.27719	-0.78008	0.298757	2.05297	-0.580826	1.81797	-0.845129	0.237349	-1.87298	-0.643727	0.293123	-0.531566	-1.67831	-1.84005	-0.269967	-1.29998	-0.400036	-1.73736	-1.27215	-2.34618	-1.16539	-1.16163	-1.4991	-0.738708	-0.665943	-1.20626	-0.178944	-1.683	0.492092	-0.489646	0.706496	-1.68509	-2.76175	-1.45022	-0.0297768	-1.89719	-0.776801	-1.05707	-1.04367	-0.0487561	-3.23675	-1.12162	-0.845158	0.15139
ecotype.7147	-0.705736	-0.0469531	-1.93655	-2.16646	-0.177767	-1.26576	-0.674686	0.24124	2.44043	-0.569865	1.73571	-0.781711	-0.307404	-1.67541	-1.3344	0.409545	-0.63807	-1.5074	-2.12951	-0.127288	-1.21027	-0.728287	-1.59515	-0.794044	-2.27678	-0.97068	-0.969374	-1.205	0.320279	-0.455997	-0.901669	-0.391885	-1.71458	0.50315	-0.422162	0.359999	-1.3289	-2.17158	-1.66659	0.109153	-1.5849	-0.779974	-1.01778	-0.690929	-0.0390536	-1.56836	-1.06265	-1.037	0.0976944
ecotype.7150	-0.818072	-0.0329149	-1.92651	-2.4197	-0.433558	-1.38178	-0.949697	0.275546	2.05215	-0.565006	1.5479	-0.77252	-0.177485	-1.5185	-1.61456	0.270453	-0.706555	-1.47721	-2.49196	-0.33739	-1.12507	-0.0421132	-1.49362	-1.34198	-2.62016	-1.17144	-1.14967	-1.50193	-0.571326	-1.00352	-1.01396	-0.694146	-1.81876	0.531085	-0.537904	-0.0931641	-2.14655	-1.7437	-1.66276	0.0783101	-1.93961	-0.859596	-1.11711	-0.793493	-0.0769013	-2.85622	-1.07034	-1.5478	-0.207308
ecotype.7151	-0.541702	-0.165329	-2.10244	-1.92496	-0.515024	-1.32052	-0.695729	0.296341	1.66496	-0.583426	1.30867	-0.85561	-1.06833	-1.7594	-1.57029	0.184341	-0.567842	-1.46629	-1.94691	-0.210688	-1.22431	-0.14584	-1.64854	-1.9975	-2.4837	-1.28412	-1.28799	-1.4855	-0.428557	-1.09907	-1.29243	-0.01046	-1.67654	0.468898	-0.513291	0.743088	-2.2393	-2.36891	-1.41548	-0.0575248	-2.10266	-0.980651	-0.996005	-1.1248	-0.0746257	-2.71705	-1.16057	-1.21181	-0.441015
ecotype.7158	-0.67671	0.0615662	-2.15414	-2.08741	-0.363241	-1.06266	-0.457606	0.284137	2.12581	-0.570726	1.31658	-0.902731	-0.43995	-1.80286	-1.26986	0.0129314	-0.598823	-1.47051	-2.1279	-0.347003	-1.1702	-0.131498	-1.87834	-0.730078	-2.24824	-1.17732	-1.1558	-1.44495	-0.234792	-0.633948	-0.834141	-0.852936	-1.36986	0.540681	-0.22906	0.520229	-1.14337	-2.27004	-1.61998	-0.0118148	-1.46267	-0.700471	-1.12442	-1.21323	-0.0369039	-2.70538	-0.858608	-1.24174	-0.827521
ecotype.7163	-0.659189	-0.0486177	-2.04001	-2.46257	-0.159555	-1.42806	-0.734786	0.251259	1.90131	-0.570566	1.32387	-0.862397	-0.974866	-1.55266	-1.83374	0.160509	-0.695759	-1.53845	-2.08219	-0.30399	-1.21955	-0.724835	-1.42144	-1.06809	-2.80634	-1.03655	-0.996941	-1.31916	-0.520821	-1.20545	-0.904211	0.0204643	-1.81465	0.469454	-0.572515	0.106249	-1.17709	-1.89051	-1.33523	-0.0484393	-1.70953	-0.729961	-1.1009	-1.0733	-0.118011	-2.49775	-1.10892	-1.07819	-0.0659379
ecotype.7164	-0.533033	0.0209541	-1.64475	-1.95878	-0.0422317	-0.915529	-0.722683	0.306515	2.62462	-0.536034	1.6238	-0.771401	-0.704722	-1.41735	-1.20624	0.340239	-0.903275	-1.51088	-1.68132	-0.194187	-1.14847	-0.328202	-1.69776	-1.08754	-1.99901	-0.900457	-1.01784	-1.26288	-0.0231375	-0.704531	-1.05868	-0.589563	-1.65112	0.524764	-0.161338	-0.00501849	-1.36064	-1.00983	-1.54701	0.0311695	-1.45018	-0.60625	-1.0645	-1.42743	-0.0728495	-2.75919	-0.806827	-0.655538	-0.148489
ecotype.7165	-0.71899	-0.0707435	-2.12484	-2.54685	-0.424593	-1.38986	-0.971339	0.280884	1.87306	-0.531733	1.80418	-0.72145	-1.22816	-1.52477	-0.957659	0.404715	-0.722057	-1.63775	-2.15373	-0.122686	-1.27929	-0.464329	-1.13577	-0.939618	-2.57746	-1.27257	-1.14332	-1.33159	-0.213498	-0.878616	-0.890642	-0.210675	-1.9567	0.500127	-0.261072	0.570196	-1.64245	-2.12549	-1.7506	-0.0283977	-1.74769	-0.57479	-0.977245	-1.27859	-0.0714275	-3.18258	-1.27329	-0.859798	0.449231
ecotype.7166	-0.479903	-0.0295792	-1.85291	-2.01912	-0.445717	-1.04101	-0.658321	0.300862	1.94656	-0.550539	1.75082	-0.716054	-0.717766	-1.35461	-1.34798	0.316015	-0.748053	-1.35409	-2.16344	-0.209237	-1.1367	-0.563745	-1.53972	-0.660904	-2.29987	-1.1576	-1.1905	-1.25753	-0.439354	-0.934377	-1.09926	-0.726947	-1.62578	0.562186	-0.441946	0.386348	-0.485097	-2.5205	-1.44045	0.0882286	-1.47472	-0.583788	-1.01606	-1.07664	-0.0942794	-2.4373	-0.861666	-0.690831	-0.187067
ecotype.7178	-0.750599	-0.0734966	-1.94186	-2.08067	-0.212585	-0.738294	-0.603279	0.268879	2.37755	-0.538889	1.69491	-1.00587	-0.977233	-1.39274	-1.57186	0.431574	-0.619277	-1.34756	-2.34064	-0.0997209	-1.21194	-0.768762	-1.65271	-1.18955	-2.31852	-1.12472	-1.16023	-1.30742	-0.245495	-0.390668	-1.0905	-0.672269	-1.60494	0.566427	-0.495283	0.345675	-1.39428	-2.49315	-1.52886	0.0648325	-1.85907	-0.606895	-1.02012	-1.03763	-0.0265512	-2.30431	-1.15137	-1.83046	-0.545154
ecotype.7181	-0.702363	-0.15763	-1.92567	-1.79824	-0.461263	-1.19179	-0.737894	0.26455	1.454	-0.565671	2.04106	-0.977276	-1.15236	-1.53386	-1.43799	0.276976	-0.641615	-1.52867	-1.9694	-0.231227	-1.08642	-0.908015	-0.700395	-1.14415	-2.17643	-1.14897	-1.21143	-1.29631	-0.659805	-0.914894	-1.13952	-0.506723	-1.50708	0.428349	-0.424906	0.0537415	0.314822	-2.27604	-1.28989	-0.0709805	-1.73091	-0.359759	-1.13648	-1.41632	-0.0951134	-2.51095	-1.08857	-0.485083	-0.517747
ecotype.7186	-0.756888	-0.00746365	-2.27955	-2.30055	0.00657271	-0.686873	-0.549681	0.34676	2.28124	-0.533957	1.28701	-0.740816	-0.13928	-1.57799	-0.544236	0.188897	-0.67298	-1.46367	-2.10158	-0.0447955	-1.10059	-0.264614	-1.68614	-0.537498	-2.29225	-1.09815	-1.15899	-1.35726	-0.0612487	-0.577072	-0.911638	-0.23316	-1.64986	0.555888	-0.454882	-0.363193	-1.3245	-1.91907	-1.61416	0.0894859	-1.37511	-0.613718	-1.07989	-0.338379	-0.0203888	-2.53502	-1.02549	-0.970187	-0.512614
ecotype.7188	-0.492813	-0.196365	-1.80541	-2.58411	-0.380809	-1.61717	-0.982017	0.276234	2.07899	-0.562112	1.32397	-0.680585	-0.421828	-1.53386	-1.31541	0.22411	-0.631009	-1.75313	-1.95673	-0.265764	-1.19609	-0.473528	-1.84691	-0.818531	-2.77438	-1.17557	-1.1844	-1.46016	-0.609804	-0.95599	-0.948708	-0.387382	-1.90756	0.554402	-0.592291	0.634577	-1.83416	-2.05709	-1.63706	-0.0551319	-1.57827	-0.944187	-1.08004	-1.03119	-0.0995229	-1.68248	-1.07567	-0.78231	-0.121724
ecotype.7199	-0.647759	-0.112753	-1.67272	-1.91047	-0.537946	-0.897664	-0.840802	0.298202	2.09699	-0.566162	1.60191	-0.949514	-0.116085	-1.58409	-1.26774	0.309779	-0.642306	-1.51636	-2.10929	-0.354483	-1.17657	-0.56746	-1.55873	-0.947218	-2.31845	-1.14012	-1.24735	-1.35305	-0.223588	-0.838875	-0.943085	-0.488204	-1.47215	0.535459	-0.37957	0.310553	-1.37286	-2.01494	-1.56986	-0.0879985	-1.71171	-0.670494	-1.07266	-1.09882	-0.0828929	-3.23078	-1.12276	-1.25818	-0.0514311
ecotype.7201	-0.441184	-0.0971145	-1.83281	-2.10478	-0.166203	-0.806795	-0.641033	0.34503	2.64649	-0.550629	1.58967	-0.789751	-0.25746	-1.67587	-1.13638	0.363608	-0.507056	-1.23303	-1.93205	-0.251631	-0.927273	-0.595381	-1.60716	-0.912772	-1.94943	-1.03506	-1.07726	-1.3523	0.229616	-0.601745	-0.972993	-0.352199	-1.75213	0.622652	-0.129815	0.260341	-0.682057	-2.56085	-1.21299	-0.066138	-1.20813	-0.550834	-1.11983	-0.586129	-0.100564	-2.05659	-0.836183	0.0156019	-0.760643
ecotype.7205	-0.776028	-0.0490459	-2.14264	-2.03132	-0.484735	-1.00209	-0.719693	0.276107	1.52873	-0.557656	1.39884	-0.828773	-0.224696	-1.53633	-1.16116	0.24022	-0.698498	-1.47343	-1.97643	-0.368707	-1.2321	-0.605267	-1.69763	-0.879342	-2.26951	-1.08351	-1.08759	-1.46689	-0.590333	-1.01372	-0.987489	0.0761725	-1.70608	0.482106	-0.00169454	0.601477	-1.33783	-2.35317	-1.4674	0.0153686	-1.51371	-0.611793	-1.21504	-1.19433	-0.127362	-2.1555	-1.01817	-0.837824	0.13194
ecotype.7206	-0.683253	-0.114619	-2.17265	-2.31017	-0.414751	-1.40668	-0.756416	0.290778	1.58536	-0.562343	0.908962	-0.934724	-1.51977	-1.75846	-1.21913	-0.0356626	-0.62626	-1.59658	-2.21547	-0.449322	-1.21974	-0.262596	-1.28783	-1.32629	-2.91246	-1.14469	-1.19872	-1.59509	-0.508644	-0.927405	-0.807414	-0.412516	-1.76492	0.499471	-0.558937	0.428362	-2.02344	-1.33184	-1.59987	-0.0799743	-2.13386	-0.796321	-1.08478	-1.26764	-0.139122	-3.10192	-1.12656	-0.847346	0.125022
ecotype.7224	-0.712008	-0.216113	-2.09235	-2.43313	-0.499361	-1.32256	-0.746241	0.279012	1.97829	-0.558945	1.36994	-0.847983	-0.382994	-1.49262	-1.43022	0.0942537	-0.697275	-1.62916	-2.14503	-0.494693	-1.22114	-0.948653	-1.67527	-0.981814	-2.75924	-1.19644	-1.2307	-1.54422	-0.66441	-1.20231	-1.24004	-0.493378	-1.90619	0.537132	-0.431529	0.163607	-1.64036	-2.71249	-1.5681	-0.122612	-1.73836	-0.919223	-1.11828	-0.836093	-0.148542	-2.58042	-1.09837	-1.02178	-0.205641
ecotype.7229	-0.538971	-0.0266127	-2.09308	-2.2312	-0.227068	-1.20411	-0.549352	0.302329	2.14102	-0.536048	1.52948	-0.780357	-0.479584	-1.59726	-1.18689	0.319685	-0.626683	-1.3842	-2.06548	0.0120761	-1.19938	-0.599744	-1.60325	-0.844739	-2.34825	-1.07219	-1.14975	-1.36554	0.0338488	-0.633165	-0.7784	-0.295035	-1.89429	0.537981	-0.327755	1.02288	-1.06238	-2.60731	-1.29213	0.157268	-1.54911	-0.682491	-1.02194	-0.975394	-0.051174	-2.40644	-0.953176	-0.831028	-0.00223032
ecotype.7231	-0.600397	-0.0756128	-1.96746	-1.81654	-0.510326	-1.11064	-0.61272	0.29434	1.76709	-0.550102	1.82081	-0.775307	-0.192366	-1.63797	-1.25865	0.399335	-0.615502	-1.40967	-2.26716	-0.295912	-1.15992	-0.803598	-1.6896	-1.18514	-2.31597	-1.05662	-1.12785	-1.34361	-0.646234	-0.922979	-0.748653	-0.293049	-1.49057	0.523628	-0.465776	0.350127	-1.83502	-2.38751	-1.4691	0.0563209	-1.57302	-0.674463	-1.06087	-0.843349	-0.0543527	-3.3069	-0.84724	-1.32339	-0.56887
ecotype.7244	-0.66412	-0.0930236	-2.07239	-2.09874	-0.469458	-1.37997	-0.727711	0.296776	1.61805	-0.580907	1.12404	-0.816955	-1.42214	-1.70573	-1.53402	0.19568	-0.921082	-1.69347	-2.17463	-0.39032	-1.22919	-0.170491	-1.58014	-1.34293	-2.96404	-0.873623	-1.08488	-1.36821	-0.522354	-1.03308	-0.789564	-0.378305	-1.70952	0.481017	-0.346701	-0.0191887	-0.110644	-1.54845	-1.66682	-0.130298	-1.97478	-0.648679	-1.22492	-1.42592	-0.134044	-3.09673	-0.924471	-0.72214	-0.072402
ecotype.7252	-0.532057	-0.0130056	-2.3204	-1.83913	-0.606083	-0.912093	-0.64502	0.36398	2.41128	-0.574816	1.69454	-1.21093	-1.10981	-1.51996	-1.69409	0.330988	-0.573052	-1.37502	-2.04316	-0.187008	-1.23222	-0.353324	-0.905232	-1.33459	-1.76945	-1.22086	-1.3213	-1.44939	-0.0392027	-0.334178	-0.707152	-0.54017	-1.61641	0.350403	-0.537228	1.26769	-0.492703	-2.75264	-1.27207	-0.0618423	-1.50342	-0.680983	-1.15242	-1.26927	-0.054798	-2.89866	-1.07212	-1.16107	-0.7243
ecotype.7258	-0.859687	-0.100106	-2.06471	-2.5642	-0.545802	-1.07939	-0.802924	0.273491	2.13413	-0.570723	1.61742	-0.832823	-0.158074	-1.728	-1.30875	0.267499	-0.544101	-1.4504	-2.23432	-0.260717	-1.13773	-0.77493	-2.00083	-0.921785	-2.47723	-1.25776	-1.26417	-1.45446	-0.696704	-1.12762	-1.15029	-0.293836	-1.94114	0.507701	-0.671873	-0.13319	-1.96363	-2.54771	-1.48126	-0.0339443	-1.52328	-0.772484	-1.18434	-0.705021	-0.123524	-3.17317	-1.10766	-1.94062	-0.71341
ecotype.7260	-0.620127	-0.0595453	-1.86421	-2.12624	-0.500713	-0.633205	-0.56804	0.297285	2.10933	-0.566967	1.73545	-0.713247	-0.519901	-1.58321	-1.24318	0.313536	-0.608769	-1.35012	-2.09687	-0.254683	-1.15357	-0.620154	-1.70839	-0.639876	-2.14817	-1.17693	-1.22426	-1.36268	-0.604728	-0.803603	-1.04188	-0.46251	-1.68006	0.571154	-0.428934	-0.18479	-1.42053	-2.39714	-1.42781	0.00978876	-1.55374	-0.589784	-1.02596	-0.922868	-0.0848418	-2.92256	-1.03112	-1.08876	-0.568551
ecotype.7263	-0.514627	-0.16499	-2.00688	-2.79497	-0.314244	-1.81285	-0.860178	0.346431	1.97854	-0.55779	1.19505	-0.872477	-1.01191	-1.7347	-1.11269	0.279399	-0.573838	-1.70296	-1.97826	-0.358288	-1.17716	-0.372668	-1.50022	-0.895228	-2.6675	-1.10017	-1.15272	-1.51506	-0.407939	-0.924431	-1.08938	-0.414995	-1.84887	0.55191	-0.306395	0.875168	-1.94401	-2.03066	-1.46169	-0.0665478	-1.6344	-0.770006	-1.17747	-0.976738	-0.0822486	-2.37859	-0.967966	-0.362573	0.129222
ecotype.7270	-0.59332	-0.0401829	-2.03774	-1.946	-0.342452	-0.748082	-0.486889	0.294655	1.92763	-0.571762	1.97416	-0.820558	-0.149993	-1.82173	-1.4113	0.428113	-0.649839	-1.26486	-2.19361	-0.223053	-1.15626	-0.553618	-1.30846	-0.947445	-2.15286	-1.15773	-1.23418	-1.40264	-0.0789999	-0.732103	-0.942732	-0.452351	-1.6956	0.544581	-0.266037	0.050733	-1.42673	-2.17152	-1.24831	-0.0223684	-1.68017	-0.678516	-1.05299	-0.746913	-0.0724033	-1.66008	-0.943584	-0.789267	-0.800671
ecotype.7275	-0.826033	-0.169751	-1.87185	-2.54502	-0.212518	-1.05947	-0.60841	0.317314	2.17651	-0.564871	1.2998	-0.95141	-0.693486	-1.8246	-1.0935	0.0913607	-0.68125	-1.49653	-2.29833	-0.302291	-1.20238	-0.441134	-1.77188	-1.07182	-2.54793	-0.949543	-1.00402	-1.56185	0.148183	-0.417977	-1.06148	-0.868448	-1.85762	0.511467	-0.252691	0.0726208	-1.99443	-2.60278	-1.6006	-0.00165442	-1.86509	-0.905157	-1.11405	-0.813887	-0.0736756	-2.93578	-1.18935	-1.51967	-0.357436
ecotype.7277	-0.620042	-0.125407	-2.2246	-2.08862	-0.49651	-1.39035	-0.394542	0.284672	2.50809	-0.553762	1.49369	-0.945817	0.0814498	-1.71563	-1.25049	0.200606	-0.578644	-1.60422	-1.93321	-0.155211	-1.25839	-0.784925	-1.59675	-1.47166	-2.356	-1.02074	-1.0688	-1.24989	-0.0471473	-0.602157	-1.01906	0.0395944	-1.66504	0.50374	-0.38908	1.05858	-1.69173	-2.4449	-1.4828	0.0127555	-1.8738	-0.494707	-1.11389	-1.05026	-0.0895611	-3.75057	-0.991325	-0.918876	-0.400947
ecotype.7280	-0.529648	-0.158271	-1.87958	-1.89704	-0.663621	-0.947317	-0.941749	0.275508	1.1647	-0.553106	1.85396	-0.680281	-0.658472	-1.44736	-1.41368	0.450109	-0.544699	-1.6178	-1.85649	-0.39626	-1.20883	-0.573289	-1.57281	-1.1242	-2.5883	-0.988812	-0.993417	-1.09924	-0.983327	-1.45459	-0.89216	-0.321938	-1.38094	0.475021	-0.342702	0.513923	-1.72508	-2.16723	-1.31392	-0.0962936	-1.48182	-0.663255	-1.0514	-1.39541	-0.116036	-2.97729	-0.966965	-0.909344	0.0494759
ecotype.7282	-0.681026	-0.113403	-2.12727	-2.867	-0.559578	-1.63631	-0.870364	0.274329	1.83619	-0.577396	1.49714	-0.732193	-0.552923	-1.65985	-1.11983	0.285916	-0.544435	-1.82345	-1.97234	-0.290985	-1.15042	-0.430494	-1.40815	-1.00682	-2.85855	-1.22802	-1.21405	-1.6073	-0.336593	-0.933599	-1.16578	-0.196463	-1.83186	0.540388	-0.61988	0.989134	-1.60183	-1.85226	-1.48451	-0.0508436	-1.72727	-0.694733	-1.05085	-1.2543	-0.0987596	-2.46273	-1.11121	-1.37199	0.221241
ecotype.7283	-0.518046	-0.0738732	-1.91947	-1.86993	0.0591761	-0.797514	-0.537411	0.316261	2.72954	-0.518925	1.69851	-0.613116	0.244069	-1.26434	-1.02675	0.352415	-0.876501	-1.43832	-1.67117	-0.119939	-1.2029	-0.748071	-2.04426	-0.612518	-1.82289	-1.03769	-1.08986	-1.29234	0.0137075	-0.434843	-1.0822	-0.538331	-1.86712	0.534751	-0.272594	0.735664	-0.858118	-2.5129	-1.4786	-0.0392081	-1.80194	-0.560113	-1.18557	-0.500251	-0.0708542	-2.366	-0.918156	-0.0872404	-0.308164
ecotype.7291	-0.555338	-0.0897278	-2.31633	-1.53302	-0.319496	-1.35719	-0.533003	0.337779	2.65861	-0.557946	1.75254	-0.76229	-0.501519	-1.72883	-1.03519	0.293503	-0.451413	-1.63555	-1.87854	-0.159004	-1.21905	-0.248291	-1.87489	-1.31503	-2.25459	-1.1567	-1.09116	-1.45016	-0.28737	-0.418763	-0.782224	-0.173914	-1.01497	0.517423	-0.280376	0.671188	-1.56324	-2.17798	-1.48552	0.0513839	-1.87535	-0.745706	-1.06591	-0.967585	-0.0256503	-2.27512	-0.983201	-0.572159	-0.0813114
ecotype.7296	-0.529991	-0.0536564	-2.01084	-1.8237	-0.125033	-1.08705	-0.869044	0.335497	1.60525	-0.556305	0.787738	-0.80555	-1.20575	-1.5938	-1.03452	-0.0826231	-0.848788	-1.53392	-2.04666	-0.352368	-1.12831	-0.597143	-1.46001	-1.10991	-2.51429	-1.15334	-1.15587	-1.49951	-0.776991	-1.29903	-1.01746	-0.456538	-1.47957	0.553242	-0.535673	0.161656	-1.7182	-1.85514	-1.46955	-0.108431	-1.76833	-0.578744	-1.22438	-1.6622	-0.151814	-2.32508	-0.949373	-0.390227	0.209932
ecotype.7300	-0.636645	-0.140713	-2.10331	-2.3445	-0.0956648	-1.25164	-0.611146	0.341396	2.29356	-0.562548	1.24995	-0.675849	-0.820768	-1.79704	-1.0977	0.152534	-0.58564	-1.38043	-2.25478	-0.382895	-1.17327	-0.445357	-1.48786	-0.696071	-2.26783	-1.25606	-1.16715	-1.45386	0.0185304	-0.531899	-0.812646	-0.845418	-1.87475	0.564281	-0.374194	-0.00389392	-1.94584	-2.53744	-1.56088	0.00288864	-1.66435	-0.812895	-1.09805	-1.30505	-0.0842316	-2.25899	-1.06096	-0.99015	-0.809686
ecotype.7306	-0.485168	-0.0712963	-2.18905	-1.72801	-0.414529	-1.48687	-0.53578	0.319209	1.81946	-0.571528	1.52271	-0.854442	-1.16826	-1.45807	-1.07799	0.276463	-0.690091	-1.54528	-1.75416	-0.15769	-1.19539	-0.588287	-1.68233	-1.15778	-2.2285	-1.21808	-1.22084	-1.41026	-0.408337	-0.709134	-0.784962	-0.438865	-1.66714	0.462872	-0.289132	0.569543	-1.66031	-2.42484	-1.13565	0.02563	-1.85756	-0.504506	-1.13691	-0.739737	-0.157478	-2.23932	-0.933841	-0.582258	0.5831
ecotype.7307	-0.672688	-0.222349	-2.14049	-2.12803	-0.492736	-1.63198	-0.684859	0.347457	2.28934	-0.579968	1.59648	-0.848681	-1.53933	-1.85751	-1.10718	0.288168	-0.632065	-1.73363	-1.87329	-0.165842	-1.26187	-0.928168	-1.8336	-1.31271	-2.40593	-1.09834	-1.28432	-1.49357	-0.219581	-0.503668	-1.02085	-0.573011	-1.77984	0.499671	-0.557275	0.806717	-1.64875	-2.59949	-1.49805	-0.00773447	-1.98945	-0.931223	-1.17022	-0.84995	-0.0775494	-2.42454	-1.11754	-1.23045	0.35326
ecotype.7316	-0.546807	-0.0897162	-2.14813	-2.25397	-0.491897	-0.827446	-0.620255	0.325872	1.77982	-0.57939	1.12785	-0.793405	-0.962925	-1.83372	-1.01166	0.143619	-0.749279	-1.50787	-1.76993	-0.130794	-1.16359	-0.518761	-1.59418	-1.01334	-2.23534	-1.0921	-1.16553	-1.37353	-0.0527151	-0.615418	-0.780193	-0.712546	-1.82184	0.526926	-0.201237	-0.0751085	-1.02054	-1.92059	-1.43896	-0.00713983	-1.61325	-0.594179	-1.11071	-1.11416	-0.135559	-1.88282	-0.742032	-0.889952	-0.947343
ecotype.7330	-0.658066	-0.195825	-1.79703	-1.90428	-0.374566	-1.04486	-0.481266	0.307047	2.03317	-0.543886	1.69397	-0.825532	-0.9306	-1.62862	-1.18842	0.357476	-0.69489	-1.69246	-1.81064	-0.260525	-1.26141	-0.659324	-1.60498	-0.646533	-2.16337	-1.09242	-1.14638	-1.12688	-0.329566	-0.506283	-0.840578	-0.533293	-1.73259	0.494073	-0.0520405	0.139107	-1.07879	-2.345	-1.36729	-0.0846507	-2.03427	-0.692458	-1.11391	-0.668392	-0.0533798	-2.76079	-1.11152	-0.553613	-0.1081
ecotype.7331	-0.80172	-0.0753888	-2.00672	-2.56065	-0.442903	-1.1508	-0.808207	0.251722	1.85814	-0.56712	1.25242	-0.709921	-1.28572	-1.52093	-1.20418	0.204856	-0.914468	-1.77444	-2.19863	-0.350584	-1.2517	-0.876734	-1.49498	-1.24154	-2.68404	-1.1371	-1.175	-1.45285	-0.386285	-1.13111	-1.04986	-0.831783	-1.84356	0.504386	-0.574142	0.271292	-2.04232	-2.59988	-1.68584	-0.0387662	-2.05923	-1.04138	-1.16273	-1.25288	-0.0859792	-2.89725	-1.26398	-1.38576	-0.0921527
ecotype.7333	-0.823153	-0.205887	-2.20739	-2.67789	-0.550836	-0.865237	-1.00375	0.25902	1.36141	-0.543113	1.8831	-0.645855	-0.297742	-1.37194	-1.19633	0.484326	-0.333948	-1.61362	-2.46524	-0.343069	-1.1767	-0.413747	-1.75612	-0.976549	-2.77668	-1.21532	-1.2437	-1.47928	-0.978269	-1.36994	-1.03457	-0.512143	-1.99935	0.42263	-0.55698	0.395451	-1.3767	-2.47927	-1.57197	-0.0263155	-1.01184	-0.642088	-0.997245	-1.5423	-0.106198	-2.75855	-0.994585	-1.94126	-0.333854
ecotype.7337	-0.848227	-0.219618	-2.10571	-2.50149	-0.769553	-1.97848	-1.06858	0.262964	1.61797	-0.566858	1.79252	-0.933862	-1.40986	-1.22713	-1.42554	0.308027	-0.792262	-2.04751	-2.11199	-0.276847	-1.26314	-0.846663	-1.38571	-1.3011	-3.0397	-1.2509	-1.37041	-1.56625	-0.6569	-1.29701	-1.44581	-0.702918	-1.96896	0.458174	-0.602828	0.122676	-1.99996	-2.59158	-1.86684	-0.0667176	-2.16199	-0.926886	-1.15718	-1.36333	-0.172008	-2.91183	-1.25866	-1.62751	-0.190976
ecotype.7340	-0.773109	-0.326788	-2.26875	-2.32882	0.0582191	-0.900552	-0.653604	0.267736	2.56063	-0.568841	1.7589	-0.984816	-0.686935	-1.90041	-0.951484	0.247793	-0.70095	-1.69148	-2.15339	-0.30104	-1.34483	-0.88959	-1.9183	-1.10233	-2.28564	-1.20182	-1.30714	-1.3882	-0.715538	-0.806123	-1.03169	-0.361492	-1.97192	0.473895	-0.435614	0.0310129	-1.93274	-2.58776	-1.54691	-0.248655	-1.91316	-0.713648	-1.17132	-1.08926	-0.131626	-2.92392	-1.38368	-0.507435	-0.645992
ecotype.7343	-0.771523	-0.0776541	-2.08663	-2.35351	0.244127	-0.952517	-0.259526	0.250946	2.8877	-0.547825	1.90142	-0.653297	0.100855	-1.59302	-1.03707	0.31087	-0.54772	-1.32107	-1.94456	-0.234842	-1.23575	-0.381081	-2.03066	-0.563585	-1.73373	-0.928591	-1.07569	-1.33799	-0.282967	-0.0632069	-0.906375	-0.280836	-1.86453	0.553075	-0.344091	0.209436	-0.648529	-2.46898	-1.34526	0.0266682	-1.64537	-0.710333	-1.04029	-0.512083	-0.048031	-1.93693	-0.899691	-1.30771	-0.240667
ecotype.7344	-0.67437	-0.0913178	-1.79254	-2.31282	-0.0692314	-1.56439	-0.605652	0.300333	2.81223	-0.540658	0.979242	-0.82932	-0.882849	-1.69379	-0.821567	-0.0654026	-0.698774	-1.48901	-2.07989	-0.109499	-1.18471	-0.640283	-1.32629	-0.931376	-2.55861	-1.07934	-1.0902	-1.46286	-0.126189	-0.514006	-0.982197	-0.389698	-1.88384	0.534003	-0.633254	0.0597224	-1.2098	-2.59805	-1.52665	0.0807907	-1.93654	-0.822158	-1.07691	-0.412876	-0.0469478	-2.66145	-1.19323	-1.16268	-0.674274
ecotype.7346	-0.626659	-0.165644	-2.24585	-2.5524	-0.311275	-1.27736	-0.793781	0.325808	2.46358	-0.597195	1.80458	-0.901576	-0.194077	-1.63099	-1.04803	0.27709	-0.561595	-2.79294	-2.18228	-0.174381	-1.23554	-0.340685	-2.00273	-0.825131	-2.66619	-1.06354	-1.11856	-1.55948	0.24946	-0.663346	-1.0313	-0.467997	-1.95135	0.653195	-0.484448	0.971668	-1.39023	-2.77233	-1.37267	-0.0267098	-1.64368	-0.750729	-1.26069	-0.582234	-0.0769546	-1.84664	-0.87598	-1.18758	-1.03139
ecotype.7351	-0.531756	-0.0914816	-1.94996	-1.99817	-0.499551	-1.25037	-0.568059	0.33538	2.32263	-0.552832	1.61664	-0.778171	-1.33277	-1.56931	-0.702316	0.260579	-0.637441	-1.40244	-1.75496	-0.142575	-1.23277	-0.751582	-1.30553	-0.733226	-1.85548	-1.03588	-1.05282	-1.31479	-0.00701046	-0.263016	-0.766976	-0.678913	-1.83475	0.492973	-0.0220546	1.52331	-1.11363	-2.73478	-1.0905	0.0371902	-2.14039	-0.373899	-1.2363	-1.25915	-0.0512131	-2.4889	-1.14925	-0.899702	-0.255964
ecotype.7354	-0.586287	-0.183846	-2.51797	-1.83558	0.0844457	-0.357072	-0.530606	0.32521	2.70611	-0.589337	1.84258	-0.979904	-2.29713	-1.91533	-1.00912	0.352184	-0.571759	-1.20196	-1.77949	-0.123796	-1.23779	-0.643105	-1.71455	-0.71535	-1.52507	-1.1829	-1.18374	-1.33928	0.457459	-0.248215	-0.731284	-0.481339	-1.71424	0.481582	-0.272765	0.432569	-0.561976	-2.92591	-1.17961	-0.0948462	-1.87647	-0.830802	-1.20736	-1.08115	-0.0659758	-1.6925	-1.24459	-0.483993	-0.416028
ecotype.7355	-0.448027	-0.11798	-1.57803	-1.63385	0.0272751	-0.580636	-0.384067	0.346438	2.75787	-0.550655	1.51312	-0.690574	-1.26656	-1.53042	-0.537981	0.208333	-0.617786	-1.56327	-1.66776	-0.110786	-1.18846	0.203942	-1.87581	-0.991876	-1.7574	-1.15251	-1.14243	-1.22704	-0.0933983	0.0373219	-0.871483	-0.584482	-1.50407	0.435604	-0.0745911	1.05601	-1.75845	-2.50485	-1.392	0.085997	-0.986108	-0.891127	-1.19585	-0.783251	-0.0758537	-1.95919	-0.583442	-0.149592	-0.269047
ecotype.7372	-0.43022	-0.120188	-2.04641	-2.08508	0.0942118	-1.13558	-0.559808	0.30309	2.13408	-0.567712	1.02857	-0.939103	-0.236259	-1.73421	-1.2555	0.244317	-0.779381	-1.578	-2.07843	-0.31945	-1.24077	-0.0752834	-1.36331	-0.719255	-2.24117	-1.14239	-1.18825	-1.38376	-0.342957	-0.695551	-0.853497	-0.0292812	-1.6908	0.5263	-0.326896	0.290317	-1.298	-1.06528	-1.53227	-0.0482767	-1.83508	-0.881668	-1.11975	-1.04425	-0.0824302	-2.14663	-1.00278	-0.52063	-0.0675591
ecotype.7373	-0.726465	-0.300611	-2.12134	-2.10274	-0.271159	-0.921547	-0.563428	0.305804	1.4978	-0.574724	1.36367	-0.961492	-0.579169	-1.89668	-1.30799	-0.0412424	-0.635818	-1.90528	-1.95193	-0.682689	-1.32702	-0.845409	-1.69743	-1.61356	-2.54261	-1.12302	-1.22359	-1.56601	-0.790351	-0.840988	-0.91515	-0.597957	-1.71862	0.478911	-0.438018	0.490511	-1.37912	-2.0175	-1.55905	-0.285173	-2.17878	-0.947236	-1.23661	-1.34124	-0.151036	-3.43009	-1.25108	-0.765314	-0.436523
ecotype.7378	-0.759737	-0.145109	-1.93239	-2.35915	-0.221023	-0.78565	-0.645473	0.270441	2.37679	-0.542362	1.60107	-0.763649	-0.293349	-1.47319	-1.00916	0.307919	-0.568645	-1.71688	-1.91609	-0.200391	-1.25594	-0.590287	-1.67261	-0.77486	-2.21473	-1.2529	-1.23984	-1.41367	-0.52976	-0.77849	-0.924829	-0.86957	-1.787	0.476533	-0.441422	0.277145	-0.799738	-2.74928	-1.58255	-5.65e-05	-1.95642	-0.914665	-1.12991	-1.2856	-0.086594	-2.83943	-1.24358	-0.862696	-0.695328
ecotype.7379	-0.667093	-0.145774	-1.73948	-2.03247	-0.533061	-1.28364	-0.700838	0.304663	1.96129	-0.566441	1.91054	-0.877331	-1.32996	-1.55063	-1.55913	0.350843	-0.774659	-1.82326	-2.13135	-0.116372	-1.25545	-0.630926	-1.6505	-1.67748	-2.71522	-1.16076	-1.16135	-1.27685	-0.507253	-0.911757	-0.997925	-0.239225	-1.62851	0.472696	-0.500743	0.238318	-2.10747	-2.38715	-1.78503	0.0441158	-2.01268	-0.664167	-1.11219	-1.44794	-0.0685446	-3.69974	-1.21987	-1.28298	-0.541499
ecotype.7384	-0.647845	-0.0826345	-2.28314	-2.18975	-0.235845	-1.22641	-0.589321	0.385578	2.8075	-0.571727	2.07864	-0.782547	0.481305	-1.61784	-0.712211	0.40564	-0.49023	-1.44037	-1.73724	0.0239442	-1.22128	-0.899352	-1.78586	-0.510608	-1.75	-1.22928	-1.12637	-1.40891	-0.121874	-0.183015	-1.04336	-0.667353	-1.79447	0.411899	-0.0935866	0.79298	-0.604035	-2.31002	-1.3681	0.130555	-1.59922	-0.521121	-1.25564	0.104453	-0.0747305	-1.97108	-1.03108	-0.637981	-0.111053
ecotype.7391	-0.62228	-0.00915166	-1.9709	-1.91265	-0.268515	-0.984318	-0.588108	0.295947	2.12939	-0.565404	1.51406	-1.01665	-0.389215	-1.38101	-1.251	0.220042	-0.743003	-1.48838	-1.7366	-0.257738	-1.23959	-1.13082	-1.66876	-1.31599	-2.26371	-1.2438	-1.23427	-1.4845	-0.339896	-0.726613	-0.7091	-0.899628	-1.72776	0.501591	-0.4161	0.191123	-0.82426	-1.881	-1.35888	0.0286246	-2.06765	-0.441344	-1.05029	-1.06094	-0.128461	-2.76614	-1.10103	-0.651828	-0.584073
ecotype.7392	-0.636328	-0.0795976	-2.05624	-1.86484	-0.214303	-0.966663	-0.454189	0.294552	2.37824	-0.559993	2.04819	-0.798481	-0.222481	-1.39624	-1.37107	0.281561	-0.586281	-1.52154	-1.78387	-0.261061	-1.30252	-0.634826	-1.85008	-1.03904	-1.96341	-1.31857	-1.25609	-1.33119	-0.398793	-0.436435	-0.869277	-0.711171	-1.70303	0.445892	-0.247128	0.585401	-1.27132	-2.73106	-1.3052	0.0511934	-1.89393	-0.527472	-1.06774	-1.12852	-0.0447968	-3.04763	-1.18108	-0.806864	-0.480808
ecotype.7397	-0.774423	0.0516198	-1.88168	-1.76826	-0.286086	-0.392894	-0.398177	0.287779	2.24349	-0.557954	1.82184	-0.67718	-1.43413	-1.39369	-1.29251	0.345315	-0.573758	-1.37572	-1.75649	-0.0979987	-1.19648	0.230788	-2.06336	-1.04682	-1.53733	-1.10019	-1.08095	-1.41652	-0.329187	-0.416717	-0.78178	-0.215746	-1.38412	0.525416	0.0161429	0.186677	-0.743987	-2.3847	-1.25584	0.133292	-1.71023	-0.477958	-1.02048	-1.30908	-0.0502131	-2.48892	-1.02045	-0.985676	-0.493991
ecotype.7405	-0.799987	-0.0942331	-1.97365	-2.31313	-0.366717	-0.957888	-0.521287	0.330862	1.97869	-0.574797	1.73435	-0.706034	-1.08404	-1.5535	-1.4404	0.246757	-0.811479	-1.80819	-1.96967	-0.555631	-1.24575	-0.864274	-1.58382	-1.18055	-2.41079	-1.20512	-1.18157	-1.4681	-0.136092	-0.6382	-0.917706	-0.900572	-1.75115	0.492188	-0.308398	0.129153	-1.75285	-2.61412	-1.74414	-0.0650792	-2.05066	-0.656731	-1.20787	-1.30717	-0.115996	-1.90591	-1.15281	-0.847184	-0.341452
ecotype.7408	-0.467787	-0.0282456	-1.65287	-1.53821	-0.514782	-0.822627	-0.533711	0.290664	1.49437	-0.542669	1.11902	-0.925336	-1.42248	-1.45507	-1.12596	0.00713596	-0.506181	-1.4696	-1.78104	-0.263812	-1.1956	-0.411932	-1.42166	-1.52467	-2.38051	-0.976354	-1.05938	-1.30435	-0.302803	-1.13982	-0.814608	-0.270926	-1.22691	0.537044	-0.192905	0.446173	-2.11066	-2.17473	-1.23292	0.0610469	-1.69124	-0.734717	-0.923527	-1.61614	-0.114211	-2.77913	-1.02162	-0.532569	-0.480481
ecotype.7411	-0.696319	-0.094759	-2.10964	-2.23836	-0.321758	-1.04713	-0.738144	0.306737	1.58824	-0.563444	0.963153	-0.839938	-1.55944	-1.57753	-1.31459	0.19659	-0.770752	-1.70638	-2.18316	-0.322212	-1.27779	-0.863169	-1.79083	-1.14719	-2.51656	-1.23336	-1.18271	-1.48665	-0.679491	-1.04636	-0.854818	-0.156136	-1.8263	0.518258	-0.657821	0.744513	-2.05979	-2.34659	-1.5352	-0.0427744	-2.05091	-0.647021	-1.15513	-1.34471	-0.0870571	-2.68723	-1.24005	-1.06597	-0.232314
ecotype.7418	-0.602185	-0.155312	-1.97061	-2.1896	-0.163679	-1.4448	-0.506791	0.280725	2.74212	-0.557387	1.82154	-0.827061	0.142094	-1.73759	-1.03417	0.3911	-0.756977	-1.55244	-1.86547	-0.176772	-1.28645	-0.530848	-1.93207	-0.857486	-2.09613	-1.3141	-1.31933	-1.45473	-0.42957	-0.376137	-0.760149	-0.298132	-1.90735	0.478237	-0.462598	0.547199	-1.01905	-2.96118	-1.32632	-0.0390055	-1.82345	-0.786415	-1.24211	-0.592352	-0.104725	-1.61707	-0.941776	-0.833618	-0.0422024
ecotype.7430	-0.542564	-0.0926256	-1.92347	-2.06226	-0.333002	-0.24791	-0.565836	0.292002	1.55999	-0.56189	1.55891	-0.775503	-1.11765	-1.74215	-1.25134	0.413274	-0.43303	-1.48824	-1.77773	-0.241611	-1.22292	-0.264217	-1.62424	-0.865814	-2.17696	-1.18788	-1.08863	-1.3534	-0.767114	-1.0311	-0.804451	-0.447762	-1.58478	0.487673	-0.176881	0.940737	-1.13654	-2.25669	-1.12164	-0.0336505	-1.38143	-0.588793	-0.976229	-1.23031	-0.0991437	-3.06189	-0.848419	-0.530199	-0.219608
ecotype.7438	-0.757572	-0.0251336	-1.98101	-2.14149	-0.41287	-0.913807	-0.609154	0.199343	2.32778	-0.555198	1.13209	-1.00825	-0.138768	-1.41098	-1.50664	-0.0373835	-0.804511	-1.26314	-2.01589	-0.312416	-1.23271	-0.184352	-1.77578	-0.930875	-2.22431	-0.858154	-0.794776	-1.26559	0.223023	-0.398717	-0.896482	-0.470057	-1.75492	0.443457	-0.331243	0.490534	-1.36132	-1.97155	-1.41229	-0.0326581	-1.33419	-0.737189	-1.04087	-0.641115	-0.100299	-2.09151	-0.771654	-0.924607	-0.737546
ecotype.7446	-0.556066	-0.183556	-1.97501	-2.30143	-0.212753	-0.955651	-0.661712	0.3166	2.61416	-0.559911	1.39283	-0.68764	0.185583	-1.62093	-1.21583	0.16506	-0.87206	-1.48392	-2.11763	-0.151029	-1.16137	-0.613513	-1.70872	-1.12301	-2.45346	-1.14518	-0.992916	-1.28717	-0.605307	-0.782279	-0.715881	0.109484	-1.74433	0.471952	-0.337948	0.376501	-1.27734	-2.73228	-1.53605	-0.00941908	-1.71304	-0.615162	-1.28893	-0.454136	-0.0649255	-2.19842	-0.864393	-0.70526	-0.673534
ecotype.7460	-0.664405	-0.125093	-1.81536	-2.31006	-0.454881	-0.96164	-0.704944	0.303887	2.0854	-0.562938	1.14228	-0.983291	-0.356908	-1.49495	-1.44612	-0.0253206	-0.659055	-1.52872	-2.11805	-0.471622	-1.16979	-0.707319	-1.64143	-0.946045	-2.58323	-0.977708	-1.07798	-1.2966	-0.189145	-0.561372	-1.26146	-0.533743	-1.68569	0.553252	-0.5396	0.0230471	-2.40848	-2.55362	-1.60149	0.0204949	-1.4378	-0.696434	-1.07354	-1.03094	-0.152405	-3.52168	-0.943243	-1.18282	-0.574805
ecotype.7472	-0.596547	-0.219403	-2.12016	-1.67511	-0.17072	-0.842528	-0.303698	0.274306	1.67469	-0.578509	1.38176	-0.795947	-1.76145	-1.8831	-0.848301	0.012876	-0.653125	-1.73448	-1.75051	-0.331028	-1.25728	-0.842415	-1.81171	-0.816526	-2.42792	-1.11357	-1.16274	-1.3811	-0.320744	-0.562904	-0.880678	-0.672732	-1.30539	0.458015	-0.256636	0.452155	-1.6913	-1.67835	-1.36217	-0.0534268	-2.07633	-0.622	-1.13687	-1.23589	-0.104244	-2.60063	-0.869311	-0.562059	0.232601
ecotype.7477	-0.604912	-0.0783061	-1.8215	-1.9755	-0.245584	-0.509031	-0.617625	0.314372	2.07127	-0.567762	2.10422	-0.739164	-0.995304	-1.57614	-1.2282	0.372612	-0.786658	-1.72652	-1.83979	-0.26834	-1.25005	-0.361702	-1.55672	-0.734182	-2.16138	-1.07654	-1.12822	-1.27321	-0.117482	-0.534152	-0.942724	-0.495821	-1.72646	0.494323	-0.271801	0.518443	-1.11665	-2.05072	-1.48189	-0.0410565	-1.79072	-0.63506	-1.05119	-1.25615	-0.0665501	-2.96638	-1.06924	-0.845286	0.0133991
ecotype.7479	-0.385505	-0.164758	-1.53615	-1.78316	-0.310809	-1.30178	-0.75366	0.372357	1.70015	-0.550791	1.43172	-0.632326	-0.617812	-1.54423	-0.823904	0.301303	-0.65053	-1.63472	-1.96965	-0.181831	-1.13598	-0.466199	-1.50152	-0.794243	-2.62747	-0.953452	-1.05161	-1.33053	-0.306576	-0.836651	-0.765827	-0.3122	-1.38384	0.560171	-0.108304	0.709696	-1.62465	-1.87864	-1.38563	-0.0239235	-1.29516	-0.816304	-1.05244	-1.24221	-0.106771	-2.46024	-0.850243	-0.0027268	0.643831
ecotype.7490	-0.756148	-0.210532	-2.23754	-2.0735	-0.129849	-1.03399	-0.57376	0.277469	1.9408	-0.572236	1.73947	-0.806972	-0.3741	-1.84474	-0.950019	0.354026	-0.52685	-1.45527	-2.02285	-0.460495	-1.24085	-1.26219	-1.83376	-0.782938	-1.92547	-1.18789	-1.30628	-1.44658	-0.302549	-0.740884	-0.763574	-0.640027	-1.96715	0.451559	-0.323919	0.18637	-1.39147	-2.42135	-1.28377	-0.128622	-2.12071	-0.765017	-1.23842	-0.462248	-0.0992157	-1.41932	-1.15615	-0.75159	0.0769708
ecotype.7492	-0.879673	-0.249445	-2.49063	-2.6375	-0.787315	-1.06155	-0.761208	0.314916	1.53638	-0.586742	1.59599	-0.967587	-0.994845	-1.67233	-1.52095	0.224698	-0.721135	-1.54685	-2.1937	-0.325627	-1.28901	-1.05604	-2.20701	-1.29523	-2.31971	-1.34954	-1.36478	-1.53064	-0.415958	-0.760165	-0.898099	-0.94903	-2.00113	0.366533	-0.641058	0.443777	-1.49944	-2.50625	-1.58706	-0.0766036	-2.12942	-0.772198	-1.27817	-1.03749	-0.159901	-2.3629	-1.375	-1.08223	-1.00958
ecotype.7496	-0.619933	-0.142371	-2.1109	-2.30686	-0.748379	-1.12832	-0.786343	0.3039	1.23889	-0.555943	1.33887	-0.769568	-0.586408	-1.57202	-1.55197	0.197309	-0.566105	-1.55097	-2.17971	-0.463711	-1.18536	-0.603193	-1.44871	-1.17077	-2.53892	-1.11498	-1.15272	-1.46656	-0.818118	-1.13724	-1.04075	-0.521981	-1.85467	0.519942	-0.330509	0.414752	-0.860536	-2.38793	-1.41973	-0.0739494	-1.84747	-0.76768	-1.33191	-1.52188	-0.116184	-2.13238	-1.04086	-0.832725	-0.657383
ecotype.7502	-0.52712	-0.143676	-2.38703	-2.15031	-0.269561	-0.957427	-0.474109	0.305457	1.94635	-0.576725	1.75772	-1.11046	-1.32796	-1.85064	-1.38226	0.338236	-0.685625	-1.38983	-2.23816	-0.435739	-1.24345	-0.870593	-1.6337	-1.33135	-2.1728	-1.28258	-1.3295	-1.47359	-0.73845	-0.92233	-0.175549	-0.668727	-2.08848	0.451361	-0.50523	0.549774	-1.03487	-2.70096	-1.48802	-0.169908	-1.47488	-0.637922	-1.26523	-1.15122	-0.08212	-2.13229	-0.936398	-0.5298	-0.756017
ecotype.7507	-0.60295	-0.166037	-2.19091	-1.6348	-0.616098	-0.625976	-0.360053	0.312213	1.67173	-0.57766	1.43546	-0.745098	-1.28455	-1.86111	-1.3583	0.203138	-0.381868	-1.36294	-1.83779	-0.250839	-1.25681	-0.655637	-1.42386	-0.848876	-1.85798	-1.18495	-1.19502	-1.3968	-0.473303	-0.578544	-0.674176	-0.668159	-1.58167	0.506271	-0.361042	1.15689	-1.55611	-2.25672	-1.22588	-0.0246338	-1.62985	-0.575859	-1.14044	-1.34625	-0.112923	-3.23438	-0.858447	-0.509523	-0.536016
ecotype.7508	-0.450908	-0.0379844	-1.51385	-2.58616	-0.107721	-1.4807	-0.676765	0.319868	2.38612	-0.569521	1.76865	-0.704803	-0.47332	-1.53901	-0.635108	0.432851	-0.545141	-1.53025	-1.91981	-0.0017125	-1.14327	-0.132684	-1.8741	-0.45274	-2.30461	-1.02972	-1.174	-1.28986	-0.0414289	-0.698429	-1.12319	-0.587505	-1.84038	0.547042	-0.0572364	0.71195	-0.78553	-2.47963	-1.3302	0.0940915	-1.2703	-0.711329	-1.0544	-0.897649	-0.0174021	-1.83434	-0.660556	-0.246592	0.154037
ecotype.7515	-0.513775	-0.0823009	-1.84599	-1.2547	-0.518916	-0.721546	-0.410992	0.283053	1.49945	-0.549367	1.10027	-0.843102	-2.40948	-1.53907	-1.16233	0.0765781	-0.550876	-1.34846	-1.43603	-0.441066	-1.27994	-0.76779	-1.60153	-1.37176	-1.87413	-1.1842	-1.12134	-1.24497	-0.591603	-0.996956	-0.677317	-0.338687	-1.26163	0.436668	-0.25189	0.23353	-1.45336	-1.70254	-1.01278	-0.0122898	-1.92059	-0.520351	-1.0834	-1.61801	-0.119247	-2.67648	-1.0549	0.0835997	0.00353906
ecotype.7516	-0.623654	-0.17728	-1.68906	-2.02836	-0.492824	-0.866438	-0.552741	0.361266	1.38313	-0.561009	2.34745	-0.794284	-0.114557	-1.57062	-1.23722	0.486194	-0.435824	-1.38869	-1.84742	-0.219501	-1.23545	-0.385166	-1.56307	-1.12356	-1.78592	-1.23429	-1.1509	-1.29279	-0.639383	-0.623352	-0.990667	-0.477066	-1.7176	0.449298	-0.320395	1.01442	-1.99452	-2.26173	-1.31038	-0.00221136	-1.86019	-0.497507	-1.09709	-0.60462	-0.087376	-2.07109	-1.21408	-0.789064	-0.682198
ecotype.7518	-0.401807	-0.00292922	-1.79538	-1.64296	-0.0732863	-0.286915	-0.557373	0.302708	1.98225	-0.553628	1.75644	-0.937559	-0.642252	-1.59418	-0.820312	0.366017	-0.592317	-1.33236	-1.61037	-0.164309	-1.18639	-0.287138	-1.69539	-0.952217	-1.55189	-1.02093	-0.980223	-1.23528	-0.408443	-0.777019	-0.442448	-0.584575	-1.46882	0.550281	-0.352955	0.419541	-0.842153	-2.35468	-1.50268	0.0462718	-1.40765	-0.478107	-1.05275	-1.17338	-0.051492	-2.34454	-0.93019	-0.308823	-0.740012
ecotype.7520	-0.550153	-0.146143	-1.97963	-1.88373	-0.575646	-0.866065	-0.649282	0.296984	1.91746	-0.528218	1.83586	-0.798577	-0.998235	-1.44273	-1.5792	0.264444	-0.55846	-1.53468	-1.80519	-0.272416	-1.31073	-1.11968	-1.59468	-1.26496	-2.17639	-1.19498	-1.22311	-1.33017	-0.546503	-0.727607	-0.866143	-0.769311	-1.4127	0.4575	-0.398314	1.06018	-1.94074	-1.95375	-1.43433	0.0164586	-1.90851	-0.542595	-1.10715	-0.889301	-0.0888758	-2.90074	-1.19127	-1.06249	-0.394836
ecotype.7521	-0.566351	-0.0677107	-2.01238	-2.00676	-0.155835	-0.691366	-0.637318	0.329715	1.98318	-0.545774	1.25902	-0.777389	-1.08087	-1.35552	-1.08667	0.177902	-0.489252	-1.43328	-2.16531	-0.186983	-1.17095	-0.496272	-1.19996	-1.02489	-2.53413	-1.00044	-1.17666	-1.32311	-0.294561	-1.02086	-0.64579	-0.470841	-1.5351	0.616521	-0.23219	0.114333	-1.42238	-2.21839	-1.35176	-0.0202	-1.36169	-0.587151	-1.21556	-1.48003	-0.0867693	-2.21351	-0.83944	-0.483084	-0.543727
ecotype.7522	-0.668749	-0.25837	-2.15065	-2.10261	-0.751738	-1.59454	-0.834595	0.259543	1.29683	-0.592054	1.89889	-0.715234	-1.67634	-1.67007	-1.33987	0.363491	-0.803792	-1.86246	-2.07885	-0.419873	-1.32969	-1.06826	-1.93177	-0.987944	-2.84374	-1.3559	-1.38663	-1.55696	-0.0107543	-1.04594	-0.851158	-0.711274	-1.84739	0.44669	-0.896251	0.21958	-2.88602	-2.58769	-1.70279	-0.000146279	-2.10726	-0.646123	-1.22373	-1.57929	-0.0817634	-2.84145	-1.4562	-1.00528	-0.450874
ecotype.7525	-0.767071	-0.211562	-2.4631	-2.32326	-0.599036	-1.13829	-0.944846	0.264402	1.75396	-0.559106	1.1844	-1.03169	-0.841446	-1.62711	-1.39177	0.0811115	-0.849463	-1.75797	-2.312	-0.432215	-1.29968	-0.981555	-1.60923	-1.21647	-2.98334	-1.20979	-1.24385	-1.4795	-0.161945	-1.31585	-0.986361	-0.338011	-1.96888	0.512789	-0.43322	0.323108	-2.33957	-2.00748	-1.71938	-0.0713113	-2.15049	-0.858685	-1.30413	-1.24869	-0.177607	-3.04785	-1.0024	-0.789061	-0.435134
ecotype.8213	-0.846516	-0.524309	-2.5633	-2.27473	-0.366981	-0.268389	-0.734288	0.262293	1.64943	-0.611011	1.47084	-0.77824	-1.51757	-1.9553	-1.1267	0.157551	-0.419708	-2.3086	-2.19328	-0.443813	-1.21075	-1.0232	-2.15407	-0.944783	-2.37695	-1.37697	-1.39732	-1.70389	-0.725312	-0.924232	-0.764991	-1.13282	-2.02609	0.652994	-0.356839	0.707348	-1.2971	-2.83299	-1.35783	-0.290222	-1.83909	-0.737018	-1.40174	-0.723246	-0.190984	-2.80242	-1.4043	-1.19145	-0.362385
ecotype.8214	-0.343368	-0.0920583	-1.5193	-1.21348	-0.455116	-1.02206	-0.240333	0.336795	2.07591	-0.545148	1.97009	-0.460376	-0.467131	-1.42122	-0.785686	0.415765	-0.494472	-1.36529	-1.59675	-0.208625	-1.14614	-0.120532	-1.50086	-0.769967	-1.5983	-0.922586	-0.838551	-1.13137	0.0760646	0.444613	-0.728492	-0.32854	-1.4333	0.468106	0.151596	1.0726	-1.65405	-2.26885	-1.0978	0.120781	-1.60733	-0.498024	-1.13271	-0.103429	-0.0915905	-2.10767	-0.70989	0.462179	0.306137
ecotype.8222	-0.341687	-0.0424207	-1.6024	-1.96997	-0.169048	-0.848342	-0.63594	0.304088	2.40837	-0.491149	1.23315	-0.752643	-1.1624	-1.54144	-1.42587	0.180164	-0.716121	-1.33971	-1.81379	-0.172024	-1.11897	-0.933573	-1.48695	-1.18587	-1.93067	-0.919786	-0.840222	-1.0735	0.0635779	-0.873815	-0.208865	0.144267	-1.83461	0.490133	-0.352645	0.461121	-0.156911	-2.36077	-1.31284	-0.102331	-1.44377	-0.469422	-1.18996	-0.821401	-0.042192	-1.90495	-0.640197	0.0537955	-0.229491
ecotype.8231	-0.326595	0.0392831	-1.52416	-1.1597	-0.12376	-0.369735	-0.460501	0.321229	2.0141	-0.526673	1.64962	-0.726346	-0.188004	-1.53553	-0.896489	0.440764	-0.484749	-1.21703	-1.44	-0.0687166	-1.16519	0.0797505	-1.86395	-0.348718	-1.3128	-0.939738	-0.839601	-1.13164	-0.103273	-0.991632	-0.36919	0.00307279	-1.04586	0.516445	0.116363	0.75399	0.587634	-2.0923	-1.14983	0.00389291	-1.34427	-0.298395	-1.0155	-0.859638	-0.00737036	-0.849951	-0.806452	-0.0953659	-0.354362
ecotype.8235	-0.558342	-0.196287	-1.96903	-1.91658	-0.0773995	-1.23726	-0.732156	0.316818	2.01308	-0.556888	1.46717	-0.780402	0.11313	-1.59377	-1.23942	0.0885818	-0.831134	-1.87892	-1.86059	-0.496046	-1.30447	-0.919373	-2.16365	-1.46841	-2.34115	-1.09376	-1.24454	-1.49169	0.153197	-0.65924	-1.08339	-0.544228	-1.70319	0.532074	-0.399124	-0.44804	-2.0214	-2.34179	-1.50682	-0.132729	-1.89959	-0.557853	-1.13524	-0.614764	-0.069735	-2.10497	-1.41006	-0.753681	0.136484
ecotype.8236	-0.685748	0.0590169	-1.91355	-1.68109	-0.222504	-1.16884	-0.516494	0.28163	2.24389	-0.559894	1.2464	-0.804401	-0.089715	-1.32868	-1.25239	0.101784	-0.779671	-1.31739	-2.06428	-0.116126	-1.17035	-0.654038	-1.43506	-0.778264	-2.43749	-1.01214	-0.996557	-1.17548	-0.217677	-0.650312	-0.961844	-0.42543	-1.3237	0.493423	-0.265808	0.710535	-0.720191	-2.44121	-1.43616	0.178235	-1.56223	-0.459155	-0.977805	-0.616607	-0.0567373	-2.31753	-0.951164	-1.08844	-0.553799
ecotype.8239	-0.613851	-0.19458	-2.03416	-2.24049	-0.482924	-1.70602	-0.804739	0.319024	2.05806	-0.580988	1.32684	-0.81433	0.0446719	-1.62398	-1.26987	0.107745	-0.848974	-1.5665	-1.95068	-0.377022	-1.18756	-0.873384	-1.7915	-1.2195	-2.61791	-1.30764	-1.23061	-1.58992	-0.273182	-0.945844	-1.17086	-0.406729	-1.8757	0.565874	-0.513044	-0.330484	-0.915913	-2.53816	-1.41072	-0.0689624	-1.79422	-0.848931	-1.11096	-1.15189	-0.144135	-2.25604	-1.13248	-1.31767	-0.0479479
ecotype.8264	-0.818018	-0.0201062	-2.20104	-1.17204	-0.552888	0.014567	-0.184276	0.268189	2.06935	-0.579054	0.882047	-1.1338	-2.28929	-1.86	-1.45255	0.0847221	-0.456991	-1.20781	-1.87402	-0.742679	-1.29651	-0.457934	-1.61398	-1.57761	-1.29539	-1.30677	-1.30699	-1.38286	-0.387194	-0.499861	-0.595816	-0.973094	-1.0802	0.409082	-0.449991	0.490979	0.392235	-1.79709	-1.1427	-0.164311	-1.65766	-0.529282	-1.18606	-1.7418	-0.15423	-2.39712	-1.23327	-0.0641941	-0.315043
ecotype.8271	-0.809903	-0.0515947	-2.03065	-1.84368	-0.623341	-0.536708	-0.390484	0.239966	1.99655	-0.576947	1.74474	-0.670908	-0.417526	-1.43924	-1.23094	0.339114	-0.49775	-1.19302	-1.82408	-0.0729532	-1.2354	-0.246549	-1.52839	-0.968408	-1.73779	-1.13632	-1.1609	-1.30898	-0.567274	-0.575075	-0.908842	-0.51791	-1.4902	0.586138	-0.604233	0.840252	-0.577967	-2.45117	-1.17298	0.0354196	-1.384	-0.594162	-0.949962	-0.978219	-0.107156	-2.95471	-0.964726	-1.50754	-0.659585
ecotype.8275	-0.532918	-0.135919	-1.79183	-1.80044	-0.0875614	-0.748882	-0.527089	0.362936	0.830536	-0.543235	0.665563	-0.774932	-1.89999	-1.54592	-0.630759	0.102765	-0.623183	-1.70889	-1.85947	-0.415437	-1.16869	-0.821933	-1.6147	-0.897725	-2.43887	-0.866943	-1.00213	-1.12347	-0.8296	-1.36945	-0.754665	-0.239965	-1.50593	0.556795	-0.225029	-0.0333393	-1.15316	-0.826396	-1.29444	-0.122864	-1.82225	-0.575131	-1.28797	-1.70997	-0.0448192	-1.72375	-0.701935	0.0656059	-0.0103031
ecotype.8296	-0.527744	-0.10736	-2.02794	-2.11449	-0.374234	-1.45646	-0.602517	0.313716	2.02177	-0.559023	1.0653	-0.973179	-0.168084	-2.00953	-1.01664	-0.0396065	-0.547072	-1.61351	-1.88497	-0.202093	-1.2183	-0.549431	-1.59814	-1.08615	-2.76414	-1.10787	-1.09821	-1.52821	-0.650024	-1.05115	-0.920109	0.150242	-1.68652	0.564115	-0.374043	0.567141	-1.82413	-2.28432	-1.3049	-0.0615926	-1.51699	-0.786761	-0.963751	-1.0068	-0.09215	-3.06152	-1.02324	-0.582488	-0.27794
ecotype.8297	-0.460907	0.0041226	-1.93412	-1.90483	-0.188056	-0.347988	-0.459148	0.280168	2.27412	-0.558565	1.67465	-0.801241	-0.708497	-1.31168	-1.33609	0.413666	-0.705391	-1.31733	-1.86521	-0.139487	-1.17229	-0.480732	-1.62638	-0.606725	-1.67837	-1.09213	-1.14178	-1.24518	0.34339	-0.2748	-0.293791	-0.503385	-1.74358	0.543137	-0.22678	0.23033	-1.17154	-2.37601	-1.47208	0.130439	-1.50655	-0.592637	-1.09146	-0.528268	-0.0708468	-1.99514	-0.996071	0.259653	-0.205334
ecotype.8300	-0.592054	-0.314078	-2.17213	-1.94685	-0.36974	-1.27022	-0.536078	0.318994	1.8013	-0.553774	1.19494	-0.725838	-0.975128	-1.68506	-1.02895	0.0100137	-0.583593	-1.75419	-1.85642	-0.322619	-1.2444	-1.09255	-1.6194	-0.908745	-2.41437	-0.921128	-1.01091	-1.39146	-0.517773	-0.824259	-0.782215	-0.37321	-1.76986	0.494215	-0.393136	0.105956	-1.28909	-2.32287	-1.26138	-0.117717	-2.01946	-0.656146	-1.15	-1.35294	-0.107751	-1.74276	-1.19652	-0.621853	-0.0153606
ecotype.8304	-0.800062	-0.186796	-2.09142	-2.32188	-0.162675	-0.832681	-0.342389	0.267991	2.11708	-0.57424	1.71915	-0.774839	-1.3335	-1.75491	-1.26693	0.319201	-0.64939	-1.55794	-1.91752	-0.272771	-1.27494	-0.409636	-1.67181	-0.843481	-1.79982	-1.2894	-1.27495	-1.54062	-0.21864	-0.119115	-0.744689	-0.857258	-1.94701	0.457588	-0.401782	0.993159	-0.868771	-2.49108	-1.41248	0.0897233	-2.01023	-0.592568	-1.11952	-0.913945	-0.103047	-2.27483	-1.08637	-1.27127	0.0833432
ecotype.8306	-0.353966	0.0367972	-1.66001	-1.63769	-0.288692	-0.757155	-0.30818	0.334617	2.48261	-0.556002	2.03671	-0.749769	-0.869936	-1.62034	-0.765444	0.371596	-0.46637	-1.12737	-1.65394	-0.161365	-1.17281	-0.753555	-1.14103	-0.646674	-1.64458	-0.965949	-1.01017	-1.00409	0.340549	-0.218659	-0.405406	-0.458604	-1.495	0.510535	-0.261459	0.950569	0.243426	-1.77573	-1.245	-0.0184024	-1.14132	-0.30628	-1.19414	-0.885524	-0.0417405	-1.40392	-0.660946	-0.161227	-0.260322
ecotype.8310	-0.669334	-0.418268	-2.43318	-2.12984	-0.379399	-0.398246	-0.626024	0.255304	1.34368	-0.601391	1.07966	-0.842184	-0.849552	-1.93182	-1.3518	0.0566008	-0.527995	-2.20357	-2.00035	-0.365302	-1.2832	-1.07491	-1.53811	-1.46649	-2.741	-1.2373	-1.20093	-1.47082	-1.09863	-1.23437	-0.806755	-0.188647	-1.77428	0.52775	-0.333654	0.525422	-2.17419	-1.79652	-1.23261	-0.324417	-1.91063	-0.671674	-1.46322	-1.38557	-0.197157	-2.82349	-1.18471	-0.297847	-0.643357
ecotype.8314	-0.657949	-0.146547	-2.4333	-2.07793	-0.0489997	-0.558981	-0.57165	0.269569	2.4401	-0.572339	1.05484	-0.864516	-0.642341	-1.63969	-1.38142	-0.0616282	-0.755256	-1.66598	-2.19294	-0.0290385	-1.11414	-0.128445	-1.02452	-1.26061	-2.25529	-1.01151	-0.921542	-1.28614	-0.224249	-0.572955	-1.06427	-0.221326	-1.29731	0.485908	-0.279383	0.170336	-1.5949	-2.35131	-1.70238	0.0756718	-2.19307	-0.963394	-1.18824	-1.01646	-0.113789	-2.86395	-1.23662	-0.580661	-0.821158
ecotype.8323	-0.871861	-0.0650644	-2.34673	-2.46135	-0.383194	-1.33209	-0.78057	0.265566	1.57843	-0.56004	0.72737	-0.960427	-0.746428	-1.44812	-1.17477	-0.0239025	-0.775302	-1.57506	-2.28999	-0.539814	-1.18919	-0.692821	-1.62447	-1.0944	-2.70683	-1.22858	-1.26085	-1.59716	-0.588519	-0.695952	-1.00038	-0.255815	-1.92352	0.423533	-0.378775	0.455058	-2.32805	-2.68951	-1.71379	0.0542649	-1.65397	-0.741857	-1.21586	-1.19331	-0.187963	-2.07691	-1.09048	-1.03265	-0.0791413
ecotype.8325	-0.556466	-0.00503434	-1.74653	-2.1088	-0.318242	-1.47401	-0.668336	0.291403	1.87097	-0.547823	1.64966	-0.668364	0.642369	-1.52394	-0.775146	0.405676	-0.632461	-1.35143	-2.12997	-0.098698	-1.19662	-0.644649	-1.61479	-0.0496967	-2.35433	-1.08204	-1.08323	-1.34032	-0.360975	-1.0635	-0.891909	0.0309727	-1.78583	0.541703	-0.424884	0.392218	-1.1689	-2.68227	-1.32048	0.124949	-1.53264	-0.570487	-0.960521	-0.49654	-0.03885	-2.22689	-0.892514	-0.633935	-0.188992
ecotype.8326	-0.731604	-0.0549106	-1.66592	-1.78605	-0.509959	-0.785029	-0.611527	0.265446	1.78864	-0.564277	1.72487	-0.856474	-0.427923	-1.37816	-1.6016	0.294659	-0.645876	-1.47945	-1.69414	-0.250022	-1.19186	-0.590157	-1.85016	-1.33493	-1.84693	-0.95652	-1.18608	-1.30081	-0.187674	-0.625038	-0.964525	-1.00509	-1.45776	0.523415	-0.453484	0.775921	-1.39358	-2.46622	-1.27542	0.0167788	-1.592	-0.487137	-1.15392	-0.745129	-0.100869	-2.32137	-0.894212	-1.09649	-0.350099
ecotype.8329	-0.44117	-0.0871118	-2.20028	-2.16062	-0.519976	-1.4785	-0.78613	0.319529	2.06705	-0.55809	1.51958	-0.784015	-1.23421	-1.82217	-0.906592	0.309701	-0.413296	-1.47432	-2.10136	-0.378497	-1.17652	-0.639357	-1.62649	-0.582108	-2.56905	-1.04778	-1.03021	-1.24992	-0.588758	-0.981867	-0.804219	-0.414439	-1.76517	0.612654	-0.259698	0.581028	-1.19539	-2.29647	-1.33988	-0.0783007	-1.67573	-0.739338	-0.95128	-1.4332	-0.0413163	-2.70204	-0.930012	-0.163649	0.444816
ecotype.8335	-0.57983	0.0899573	-1.34049	-1.20869	-0.177616	-0.275041	-0.185767	0.310169	2.29255	-0.537068	1.33505	-0.575769	-0.826563	-1.35918	-0.781723	0.124728	-0.537941	-1.08721	-1.71875	-0.119761	-1.03893	-0.428938	-1.594	-0.460872	-1.40504	-0.932511	-0.979172	-1.05333	-0.261865	-0.462275	-0.682327	-0.684552	-1.09298	0.532186	0.107512	0.612121	-0.0604673	-1.43521	-1.16331	0.0899766	-1.26723	-0.261439	-1.05906	-0.893667	-0.0708108	-2.10996	-0.848731	-0.176391	-0.677311
ecotype.8343	-0.584453	-0.0641621	-1.90044	-1.65459	-0.52142	-0.786593	-0.563598	0.306295	2.26263	-0.564967	1.55821	-0.798319	-0.139015	-1.48818	-1.26757	0.25851	-0.55163	-1.40923	-1.90368	-0.0202585	-1.21285	-0.271859	-1.23495	-1.21836	-2.13501	-1.1626	-1.12741	-1.32537	-0.484296	-0.78901	-1.09346	-0.520307	-1.37251	0.565657	-0.157649	0.291013	-1.3347	-1.95776	-1.30433	0.0565606	-1.6178	-0.760175	-1.14066	-0.899912	-0.094622	-3.10142	-0.96144	-0.263613	-0.262957
ecotype.8365	-0.638884	-0.171593	-1.83807	-1.92474	-0.4161	-0.856736	-0.421979	0.27781	2.10615	-0.538017	1.19846	-0.826289	-0.894548	-1.57515	-1.32352	0.106615	-0.625358	-1.35478	-1.94175	-0.156749	-1.13841	-0.761628	-1.70899	-0.853622	-1.91333	-1.14378	-1.11508	-1.38314	-0.317235	-0.472304	-0.871829	-0.776682	-1.55267	0.539328	-0.468718	0.234999	-1.4507	-2.17193	-1.39293	0.0360006	-1.73294	-0.487039	-1.03641	-0.582751	-0.0559196	-2.61841	-1.02595	-0.976388	-0.605613
ecotype.8374	-0.700631	-0.0912231	-1.80435	-2.10512	-0.361069	-1.09265	-0.802196	0.316946	1.98745	-0.567507	1.70429	-0.954056	-0.256866	-1.72599	-1.18505	0.299242	-0.799763	-1.54489	-1.93627	-0.24566	-1.16256	-1.05054	-1.65334	-1.00158	-2.49215	-1.31441	-1.23024	-1.52081	-0.146747	-0.733752	-0.888964	-0.525733	-1.62915	0.531095	-0.384826	0.175605	-1.92689	-2.19044	-1.53324	-0.0696254	-1.74493	-0.610813	-1.1306	-0.819561	-0.128547	-3.12605	-1.193	-0.886086	-0.245634
ecotype.8376	-0.572905	-0.0158937	-2.15234	-1.78387	-0.694916	-1.28584	-0.814872	0.346586	1.08439	-0.577557	1.76368	-0.695396	-0.705769	-1.45531	-1.3598	0.390066	-0.797327	-1.633	-1.6807	-0.103049	-1.04525	-0.333385	-1.76759	-0.901878	-2.47238	-1.24503	-1.23041	-1.426	-0.32221	-0.783134	-0.673317	-0.660699	-1.50326	0.502994	-0.249374	-0.164889	-1.06111	-2.16271	-1.2546	0.118889	-1.30392	-0.627694	-1.09367	-1.20018	-0.0569103	-2.40622	-0.703961	-0.994965	0.0939975
ecotype.8378	-0.761964	-0.241085	-1.93464	-1.97633	0.0378337	-0.976742	-0.645599	0.288568	2.19301	-0.548136	1.36651	-0.704003	0.352633	-1.33862	-1.17268	0.0853002	-0.713012	-1.40428	-2.16937	-0.162856	-1.14346	-0.856594	-1.77048	-0.975162	-2.07076	-1.16043	-1.17128	-1.2952	-0.528101	-0.425168	-0.944864	-0.179913	-1.78569	0.536938	-0.301503	-0.177642	-1.42766	-2.03145	-1.46375	-0.0146741	-1.57802	-0.634507	-1.08106	-0.517308	-0.0432266	-2.47206	-1.02369	-0.476144	-0.679307
ecotype.8387	-0.540309	0.0065213	-2.04134	-1.90405	-0.47491	-0.629697	-0.503982	0.325474	1.47008	-0.580253	1.17742	-1.07827	-1.57866	-1.59755	-1.28231	0.137778	-0.565273	-1.41362	-1.67292	-0.419751	-1.16728	-0.106937	-1.47995	-0.889167	-2.13855	-1.10644	-1.09008	-1.38432	-0.578797	-0.881466	-0.698885	-0.560761	-1.53708	0.556144	-0.28266	0.713568	-1.26899	-2.07808	-1.13362	-0.0531459	-1.49727	-0.682511	-1.07841	-1.32403	-0.135381	-2.1388	-0.83458	-0.678547	-0.0997207
ecotype.8389	-0.516494	-0.0597298	-1.75508	-2.27603	-0.258522	-1.04964	-0.633279	0.30066	2.35669	-0.570358	1.71018	-0.656853	-0.317598	-1.51592	-1.01598	0.349454	-0.483394	-1.39983	-1.66543	0.0020333	-1.2284	-0.898863	-1.54339	-0.159539	-2.12113	-1.07634	-1.04458	-1.30246	-0.100603	-0.532715	-0.720052	-0.350123	-1.74043	0.527485	-0.165653	0.897612	-0.569133	-2.37883	-1.06165	0.121443	-1.30584	-0.466704	-0.976646	-0.55355	-0.0471396	-1.64928	-1.00296	-0.709901	-0.116973
ecotype.8412	-0.898087	-0.16036	-2.20652	-2.37417	-0.26135	-0.938646	-0.614854	0.285142	2.05793	-0.554057	1.57725	-0.862077	-0.802315	-1.64752	-1.05767	0.250179	-0.65275	-1.97919	-2.29313	-0.341697	-1.13214	-1.03996	-1.52225	-1.08784	-2.46643	-0.799333	-1.03821	-1.32744	-0.645899	-0.841862	-0.953752	-0.508418	-1.89564	0.534497	-0.296435	-0.162104	-1.70981	-2.15433	-1.70768	-0.0294508	-1.83604	-0.499253	-1.17871	-0.891296	-0.0693646	-2.61159	-0.967619	-0.800445	-0.895157
ecotype.8420	-0.608816	-0.200516	-2.23274	-2.33109	-0.477829	-1.25698	-0.698626	0.349975	2.37357	-0.554821	1.95758	-0.889073	-0.122719	-1.71787	-1.07371	0.473933	-0.615688	-1.47526	-1.95788	-0.141998	-1.16534	-0.355051	-1.7906	-0.808674	-2.36726	-1.15342	-1.24716	-1.432	-0.502666	-0.493976	-1.19284	-0.475648	-1.92431	0.542995	-0.526597	-0.0458306	-1.79456	-2.61293	-1.51125	0.000709533	-1.61161	-0.925623	-1.01803	-0.740108	-0.0693367	-1.87657	-1.13736	-1.31188	-0.285361
ecotype.8424	-0.639865	-0.375867	-2.28161	-2.21897	-0.421807	-0.739349	-0.605745	0.268592	2.19889	-0.578478	1.80316	-1.04783	0.166072	-1.49665	-1.11431	0.296842	-0.622972	-1.50397	-1.67699	-0.246397	-1.32635	-0.831749	-1.83264	-1.08742	-2.06645	-1.25477	-1.23736	-1.41197	-0.8169	-0.71943	-0.903665	-0.682708	-1.90483	0.468585	-0.669474	0.87561	-1.62392	-2.65448	-1.2703	-0.0895426	-1.74553	-0.71931	-1.1516	-0.453676	-0.105137	-2.92952	-1.15718	-0.423743	-0.641727
ecotype.8796	-0.727159	-0.0777116	-2.00339	-1.85494	-0.288949	-0.55496	-0.725425	0.295781	2.0781	-0.557302	1.77701	-0.907318	-0.137563	-1.42015	-1.48381	0.320397	-0.784797	-1.66044	-1.84146	-0.271234	-1.31102	-0.530504	-1.50081	-1.25466	-2.18545	-0.886573	-0.960854	-1.27798	-0.533422	-0.825345	-0.764001	-0.720385	-1.53703	0.450529	-0.170578	0.656734	-1.7582	-2.14987	-1.43374	-0.00796739	-1.91489	-0.780403	-1.2808	-1.21163	-0.0798618	-2.91962	-1.13116	-0.477446	-0.462728
ecotype.91	-0.490743	-0.0949251	-1.8941	-1.22659	-0.121753	-0.483177	-0.511553	0.327971	2.39177	-0.546489	1.84772	-0.686573	-1.70504	-1.53597	-0.648028	0.398584	-0.480357	-1.33205	-1.6485	-0.19046	-1.22225	-0.397248	-1.70981	-0.73989	-1.5913	-0.984378	-0.989148	-1.12471	-0.372391	-0.488904	-0.905578	-0.0852914	-1.22156	0.476407	-0.109359	0.82578	-0.888413	-1.78633	-1.23458	0.0411642	-1.09226	-0.771459	-1.15566	-1.04243	-0.108647	-2.19159	-0.747335	-0.476479	0.302206
ecotype.957	-0.110308	0.117707	-1.47559	-1.22697	-0.160758	-0.642127	-0.140897	0.407692	2.38551	-0.519045	1.66409	-0.770195	-0.907547	-1.38909	-0.77239	0.531735	0.0825133	-1.35279	-2.09311	0.187803	-0.974446	0.0422376	-2.08842	-1.1	-1.4282	-0.709081	-0.736179	-0.960705	0.380523	-0.0249935	-0.447879	-0.121625	-1.00631	0.676556	0.11178	1.36886	-0.454177	-1.19072	-1.00614	0.254437	-0.961847	-0.299224	-1.03125	-0.35102	0.0982044	-0.631954	-0.319148	0.971895	0.338577
ecotype.96	-0.819742	-0.123437	-2.40045	-2.02223	-0.148069	-0.726827	-0.488977	0.274553	1.85464	-0.558035	1.36727	-0.805177	-0.615579	-1.7018	-1.17976	0.177417	-0.707497	-1.30584	-1.98909	-0.137408	-1.14644	-1.14863	-1.78956	-0.792014	-1.9741	-1.16952	-1.22875	-1.3213	-0.491427	-1.05429	-0.729877	-0.375255	-1.68741	0.507119	-0.390541	-0.389768	-0.591977	-1.86597	-1.34336	-0.0473672	-1.58934	-0.465336	-0.972946	-1.09755	-0.0524165	-2.87811	-0.905663	-0.752797	-0.373811
ecotype.5987	-0.553121	-0.150229	-1.82492	-1.55784	-0.176038	-1.00377	-0.338385	0.299115	2.63752	-0.542121	1.51934	-0.759451	0.232011	-1.40388	-1.25335	0.355852	-0.590978	-1.42028	-1.70545	-0.0943207	-1.24622	-0.749181	-1.26488	-0.897301	-1.7735	-1.0069	-1.09121	-1.24334	0.0811405	-0.058902	-0.902643	-0.355112	-1.40828	0.482361	-0.226565	0.764479	-1.40727	-2.44188	-1.24162	0.0102022	-2.01814	-0.662338	-1.1606	-0.436733	-0.0862727	-2.23162	-1.18178	-0.341258	0.209822
ecotype.7394	-0.571391	-0.205388	-2.31341	-2.1345	0.0969777	-0.785748	-0.627611	0.272297	2.41965	-0.584122	1.22025	-0.89606	0.537063	-1.84483	-1.34183	0.0320467	-0.515067	-1.60896	-1.95745	-0.131376	-1.3382	-0.715632	-1.84985	-1.14515	-2.20357	-1.16207	-1.20719	-1.37748	-0.304822	-0.694808	-0.990704	-0.476383	-1.87104	0.539614	-0.524643	0.316028	-2.20986	-1.97432	-1.19305	-0.0416017	-1.92234	-0.712428	-1.12941	-0.393259	-0.167136	-2.7966	-1.29607	-0.274606	-0.793286
ecotype.116	-0.437808	-0.420838	-1.24451	-2.04266	-0.405747	-1.54316	-0.765173	0.464254	2.02399	-0.263261	0.535232	-0.964105	-1.75524	-1.10303	-0.750533	0.203662	-1.3954	-2.38388	-2.07766	-0.22884	-0.86463	-1.10475	-2.91228	-0.88728	-2.79529	-0.949476	-0.927809	-1.17483	-0.444786	-1.23219	-1.10766	-0.567904	-1.3393	1.07253	-0.104852	0.665712	-2.75944	-1.4779	-1.81607	-0.218312	-1.46536	-0.604789	-1.47072	-0.854245	-0.472782	-2.00542	-0.635049	0.00426504	0.48571
ecotype.126	-0.568328	-0.275102	-1.90158	-2.35838	-1.17946	-1.8507	-1.03094	0.308881	1.10656	-0.546859	0.171482	-1.09275	-3.14051	-2.05686	-1.29607	-0.406937	-1.0116	-2.18078	-2.50811	0.0718232	-1.0147	-1.19357	-2.53104	-1.8652	-2.99064	-1.12908	-1.13864	-1.57057	-0.41176	-0.854069	-1.46655	-0.613539	-2.07489	1.14682	-0.608544	0.572091	-2.83991	-2.54695	-2.07193	0.200892	-3.02749	-0.849727	-0.859997	-1.28381	-0.37365	-2.96809	-1.53891	-1.23274	-0.202216
ecotype.1859	-0.121692	0.486708	-1.3578	-1.18274	-1.05812	-0.959015	-0.410932	0.478472	1.08102	0.126857	1.3045	-0.380414	-2.08879	0.623517	-1.13199	0.374071	-0.31647	-0.92957	-1.34613	0.139725	-1.07877	0.0605699	-1.67841	-0.812797	-2.25156	-0.75119	-0.817945	-0.829599	-0.571045	-1.05833	-0.474716	-0.650563	-1.21477	1.1207	0.154832	0.527546	-2.29733	-0.697402	-0.87237	0.535587	-0.825298	0.0104844	-0.649431	-1.2577	0.0574894	-3.14329	-0.420441	-0.253323	-0.0206695
ecotype.23	-0.518434	0.551065	-1.32828	-0.658363	0.34252	-0.0362423	-0.419889	0.705546	2.87002	-0.813432	2.8886	-1.12175	-1.23281	-2.30414	-1.52166	0.621023	-0.190275	-0.956205	-1.53993	-0.757518	-1.24677	0.266168	-2.33743	-1.74028	-1.58772	-0.96901	-1.0727	-1.31787	-0.110548	-0.415373	-1.008	-0.597512	0.411858	1.01286	0.261215	0.760905	-2.29785	-2.12559	-1.29483	0.246935	-2.72351	-0.795968	-0.725365	-1.10315	0.0524167	-1.77624	-0.969246	-0.18426	0.461311
ecotype.242	-0.559264	-0.124056	-1.19372	-0.727552	0.110307	0.339852	0.00320212	0.782838	3.11243	-0.327366	1.61333	-0.586589	-2.62645	-1.86994	-1.67963	0.246387	0.0760016	-0.497021	-1.32985	-0.0990593	-0.496659	0.464511	-1.87859	-0.977566	-1.19295	-1.10129	-1.12403	-1.15793	-0.0662015	-0.384403	-0.324524	-1.29744	-0.314146	1.3401	-0.163309	0.678068	-1.26933	-1.71898	-1.14231	0.108863	-1.98121	-0.839888	-0.720409	-1.29353	0.056006	-2.54719	-1.08987	-0.579205	-0.285897
ecotype.5116	-0.443819	0.00456364	-1.8478	-2.07543	-0.287838	-2.02792	-0.875367	0.496221	1.26036	-0.784401	0.0616335	-1.14267	-0.633348	-2.26703	-1.67271	-0.179973	-0.832466	-1.75929	-1.61152	-0.0541538	-1.23169	0.169503	0.636142	-1.16169	-2.87681	-1.2711	-1.24606	-1.89191	-0.363073	-1.26075	-0.565627	-0.374864	-1.35941	0.0772678	-0.536228	0.81698	0.00216327	-1.17731	-1.47007	-0.121699	-2.18006	-1.1793	-1.09564	-1.63794	-0.151571	-3.60932	-1.3934	-0.621327	-0.388549
ecotype.5264	-0.595708	-0.280187	-2.05165	-1.86783	-0.565508	-0.579774	-0.283243	0.405898	3.13395	-0.351909	2.58533	-0.614047	-0.802741	-1.6114	-0.957042	0.522653	-0.413121	-0.933855	-2.04635	-0.34913	-1.1867	-0.285603	-2.61409	2.68924	-2.18222	-0.858161	-1.24895	-1.02427	0.391186	-0.0422925	-1.24494	-0.891308	-1.75409	1.04559	-0.223592	1.37384	-2.92726	-2.87568	-1.40554	0.218443	-2.45086	-0.317543	-1.13202	-0.286597	-0.00732178	-1.90562	-0.52739	-1.07243	-0.58779
ecotype.5380	-0.982624	-0.134654	-1.95701	-2.86218	-0.343961	-1.69352	-1.07314	-0.408762	2.69431	-0.595699	1.07898	-0.732077	-0.861393	-0.857275	-1.54861	-0.0769513	-0.806685	-1.96878	-4.02397	-0.465742	-1.26966	-0.29085	-3.42627	-1.13312	-3.02759	-1.12846	-1.19455	-1.29573	-0.0611162	-1.36482	-1.46168	-0.779049	-1.86128	0.965795	-0.444968	0.379256	-2.57731	-3.40913	-2.49269	0.431551	-2.78665	-0.941038	-1.17621	-0.891437	-0.0959847	-2.216	-0.95734	-2.26018	-0.178
ecotype.5729	-0.500034	-0.141415	-2.44242	-1.78944	-0.647633	-0.411385	-0.353238	0.49483	0.865136	-0.249024	2.96472	-0.88057	-1.59448	-1.74921	-1.44208	0.726581	-0.551803	-1.3332	-1.89501	-0.884013	-1.22097	-0.575657	-3.69358	-1.18718	-2.07542	-0.886814	-0.980884	-1.19593	-0.539291	-0.675924	-0.99525	-0.582005	-1.56985	1.03214	-0.194523	0.522824	-1.69413	-2.71613	-1.42341	-0.509294	-2.13254	-0.545352	-0.735568	-0.740201	-0.0335019	-2.28463	-0.89106	-0.928494	0.425866
ecotype.6039	-0.248383	-0.347738	-1.67232	-1.15256	-0.120885	-0.616324	-0.394336	0.271867	1.71824	-0.459273	0.874807	-0.541943	-0.361319	-2.16792	-0.395441	0.0126048	0.19984	-1.57445	-1.62997	-0.446267	-1.12578	-0.890423	-2.23317	-0.190844	-2.30375	-0.740623	-0.78731	-1.02715	-0.713377	-1.18389	-0.585776	0.998668	-0.316692	1.13774	-0.347446	0.18901	-1.99037	-1.34508	-1.20167	-0.119456	-1.76378	-1.21207	-0.716586	-0.677137	0.0975052	-2.12962	-0.852547	0.543184	0.231026
ecotype.6042	-0.56875	0.175697	-1.28632	-1.61827	-0.45259	-0.712626	-0.420367	0.113452	2.81853	-0.650313	2.04762	-0.545118	-0.594069	-0.879335	-1.14854	0.328426	-0.284575	-0.883452	-1.64731	0.202827	-1.45353	-0.738804	-2.35116	-1.23027	-2.07284	-0.844264	-0.796722	-0.991426	0.180735	-1.07079	-0.930434	0.232189	-0.759172	0.89608	-0.433529	0.255176	-1.56165	-2.72231	-1.1917	0.127065	-1.75301	-0.548086	-0.677711	-0.594383	-0.111391	-2.62682	-0.965876	-0.963264	-0.483898
ecotype.6190	-0.441957	0.386635	-1.43748	-2.50303	-0.280258	-0.807283	-0.666684	0.108927	3.3553	-0.382073	2.03977	-0.609598	0.759567	-0.366411	-0.989087	0.464226	-0.178005	-1.23621	-2.36461	0.365819	-1.51755	-0.988818	-0.665938	-0.58912	-1.99284	-1.14783	-1.19057	-1.7024	0.516746	-0.886644	-0.439503	0.161009	-1.71669	0.964517	-0.304669	0.861669	-1.64338	-2.30935	-1.55631	0.397301	-1.34176	-0.806284	-0.842357	0.457619	-0.0500378	-2.39492	-1.57394	-0.459307	-0.216291
ecotype.641	-0.355394	-0.232466	-1.55991	-2.13435	0.519	-1.3622	-0.611771	0.284305	3.08636	-0.656531	1.88889	-1.04206	-0.967738	-2.19008	-0.974077	0.424112	-0.523271	-1.58133	-1.6056	-0.185305	-1.18849	0.0466593	-2.97164	-0.406674	-2.22716	-1.23167	-1.18717	-1.38514	0.40245	-0.519328	-0.810246	-0.872544	-2.09394	1.07514	-0.111225	0.183772	-1.77261	-2.81654	-1.42335	-0.01478	-2.07578	-0.86474	-1.1985	0.151678	-0.00770949	-1.86816	-0.782086	-0.331399	0.269946
ecotype.6449	-0.857668	0.290443	-1.92269	-2.10597	-0.257607	-1.22801	-0.715875	0.350362	2.66328	-0.778538	1.08859	-0.966597	-0.162308	-2.78931	-1.17498	0.0853273	-0.873254	-1.43955	-1.772	0.414059	-1.50355	-0.240626	-3.11769	-1.41076	-2.59319	-1.34589	-1.57178	-1.66215	-0.279286	-0.438501	-0.97721	0.0104634	-1.81591	0.0223173	-0.672059	0.806889	-0.899642	-3.06732	-1.62186	0.180752	-1.33941	-0.0152817	-0.886333	-1.44508	0.118967	-2.16321	-0.762525	-1.46397	-0.852914
ecotype.6933	-0.395456	-0.601805	-1.03427	-2.4887	-0.14822	-1.83903	-0.601914	0.717481	3.1307	-1.06107	1.35423	-1.00864	-2.2081	-1.78596	-1.49096	0.182432	-0.39686	-1.84844	-1.79193	-0.253277	-1.13234	0.539281	-2.75004	-1.78805	-2.31743	-1.43789	-1.35493	-1.54066	0.0724421	-0.0503432	-1.18217	0.00736424	-2.2807	1.04639	-0.154579	1.56721	-2.95594	-2.22011	-1.44136	-0.0819998	-1.97275	-1.05889	-1.6386	-1.0381	-0.000116861	-1.9922	-1.18504	-0.0868418	-0.120333
ecotype.6936	-0.829744	0.105651	-2.17595	-2.00986	-0.536735	-1.20271	-0.465148	0.059714	1.74471	-0.668437	1.82491	-0.671284	0.802633	-0.942037	-1.33973	0.938681	0.0962975	-1.10728	-1.48917	-0.173502	-0.944542	-0.271818	-1.26817	-0.611729	-1.4141	-1.14107	-1.30332	-1.61107	-0.127985	0.194212	-0.759656	-1.24273	-2.24239	0.335899	-0.155858	-0.0653026	0.15303	-2.90223	-0.936096	0.284834	-0.504741	-0.884777	-0.966353	-0.446485	-0.0660241	-2.34118	-0.742245	-0.912632	0.325212
ecotype.6944	-0.370927	-0.523802	-1.789	-2.23957	0.413887	-2.2551	-0.197361	0.564982	4.09134	-0.645943	2.31635	-0.930066	-1.0694	-3.64777	-1.35177	0.8041	-0.56032	-1.97895	-1.99695	-0.0917433	-1.17618	0.294197	-4.7314	-1.14998	-2.09556	-1.41019	-1.25442	-1.63053	0.81581	0.475674	-1.26667	-0.725053	-1.97914	1.227	0.301648	0.563776	-3.2039	-3.85594	-1.72511	0.192093	-2.69983	-0.711775	-1.31378	-0.252039	0.108899	-2.34724	-1.11641	-0.529576	0.327187
ecotype.6959	-0.49249	-0.414748	-2.12631	-2.49985	-0.938537	-2.00536	-0.658682	0.533019	1.41006	-0.589515	1.06814	-0.894933	-2.14485	-2.94365	-0.930219	0.153088	-0.65879	-1.92708	-2.2836	-0.203557	-0.848822	-0.811078	-2.08202	-1.01838	-3.04252	-1.26939	-1.16753	-1.37735	-0.489241	-0.922293	-0.983858	-0.416312	-1.73943	1.14975	-0.115483	0.364846	-3.52467	-1.4719	-1.52977	0.0791335	-2.65762	-0.762674	-1.45699	-0.455625	-0.148123	-1.73763	-0.938055	0.427787	-0.0985944
ecotype.6961	-0.348408	0.15048	-1.92799	-1.91633	-0.199287	-0.81031	-0.274438	0.725683	3.1404	-0.802673	1.63228	-0.543597	-0.747704	-1.50536	-1.2433	0.212062	-0.306077	-0.600928	-1.38232	0.188409	-1.48684	-0.269881	-1.13333	-1.04399	-1.21599	-1.53538	-1.48993	-1.47351	-0.260293	0.536682	-0.439616	-0.797295	-2.13047	0.114856	-0.402953	2.30609	-0.343018	-2.43247	-0.980114	0.133405	-1.13613	-0.428362	-1.462	-0.452012	0.193252	-2.99736	-0.902813	-0.357606	-0.370481
ecotype.7002	-0.357338	-0.142524	-1.27737	-2.68609	0.814191	-1.49327	-0.382766	0.270591	3.50452	-0.517627	1.78086	-0.343519	0.654819	-2.29014	-0.645279	0.51278	-0.397841	-0.983249	-1.992	0.461774	-1.06944	-0.657654	-3.2543	0.224501	-2.19649	-1.08697	-1.10333	-1.24361	0.601604	-0.212524	-0.703296	-0.664696	-2.18356	1.02849	-0.191103	0.0846983	1.05048	-3.0342	-1.5136	0.0566526	-1.63222	-0.910793	-0.774609	0.658378	0.179636	-1.95127	-0.876539	-0.179982	-0.0730682
ecotype.7227	-1.02843	0.301297	-1.60731	-1.32657	-1.17001	-0.708079	-0.69187	0.866216	0.863075	-0.789257	2.40952	-1.54349	-0.653	-1.71622	-0.987364	0.541581	-0.192009	-1.16228	-1.50474	0.000489857	-1.4698	0.462364	-0.716123	-2.22358	-1.94419	0.443208	0.268515	-1.11731	-1.14618	-1.0655	-0.0901799	-0.546284	-0.897813	-0.433198	-0.270174	1.65385	3.05156	-0.871359	-0.902488	-0.168326	-1.74537	-1.39339	-2.35731	-2.27166	-0.0298016	-1.74021	-0.933031	0.304512	-0.968164
ecotype.7310	-0.0715002	-0.692884	-0.730115	-1.55591	-1.06353	-1.7109	-0.185454	1.49636	3.65993	-0.966026	1.19819	-1.70069	-1.24285	-3.87762	-1.88801	-0.893275	-0.926868	-2.34766	-1.68713	-1.69154	-0.352191	-0.089703	-2.31756	-1.43832	-2.47787	-0.767996	-0.795065	-1.5971	0.237473	0.170632	-1.60868	0.146018	-1.05128	2.92724	-0.554664	0.372301	-2.45091	-2.66481	-1.90211	-0.767917	-2.76869	-0.89646	-2.15481	-0.237825	-0.713698	-2.2168	-1.47359	-0.729455	-0.456343
ecotype.7382	-0.198294	0.184898	-2.15464	-2.11701	0.568143	-1.59186	-0.969889	0.361906	1.73118	-0.875531	1.22579	-0.680822	0.34885	-3.07259	-0.753649	0.386088	-0.245929	-0.672915	-1.49015	0.814198	-1.21329	-0.08391	-1.11371	-0.482771	-2.01528	-1.38882	-1.29854	-1.21358	-0.219071	-1.1488	-1.08441	-0.025601	-1.85261	0.0539497	-0.598388	1.5374	-0.0176845	-2.01541	-0.697931	0.280081	-0.866971	-0.666984	-0.645877	-0.806706	-0.34953	-2.97083	-0.998704	-0.251022	0.289349
ecotype.7449	-0.261078	-0.290016	-1.65409	-2.85755	0.954407	-0.496009	-0.958394	0.250939	1.82909	-0.272201	2.51407	-1.1825	0.536276	-2.0956	-1.42431	0.704977	-0.29985	-1.45789	-2.79628	-0.487808	-0.832693	-0.747407	-0.736707	-0.403487	-2.40568	-0.877631	-0.994193	-1.33545	0.0611606	-0.834525	-0.449681	0.131586	-1.91835	1.40369	0.0506635	-0.62286	-2.03567	-2.80883	-2.18231	-0.410037	-1.82428	-0.634208	-0.805027	-0.266701	0.00484639	-1.92786	-1.1963	-0.360104	-0.378384
ecotype.8215	-1.12079	-0.36343	-1.76641	-2.86812	-0.218183	-1.47486	-0.699616	0.197959	3.12393	-0.010274	0.836118	-1.19998	-2.91363	-1.30357	-1.49684	-0.342656	-1.15084	-1.33706	-2.473	0.168641	-1.0368	-1.46016	-2.28806	-1.28008	-2.67752	-1.05465	-1.11699	-1.46858	0.804454	-0.355336	-1.15954	-1.52122	-2.26606	1.09321	-0.743864	0.0079624	-1.96742	-2.91601	-2.05118	0.0794027	-2.17926	-0.927646	-1.34487	-0.401356	-0.120283	-1.81706	-1.27149	-1.63301	-0.2372
ecotype.8240	-0.118274	0.532414	-1.93713	-1.02991	0.135419	0.71931	0.133025	-0.296928	2.2424	-0.364238	2.367	-0.238711	0.0738324	-0.305922	-0.936816	1.11558	-0.441738	0.0835942	-1.14714	0.795341	-0.899632	0.293	-0.876643	-0.00312001	-0.701624	-0.871892	-0.999299	-0.594191	0.00216726	0.204227	-0.630148	0.571678	-1.40371	0.0625384	-0.0297267	1.18871	0.677129	-2.06581	-0.689244	0.975512	0.216532	-0.185968	-0.339427	-0.655361	0.257311	-2.20158	-0.326667	0.0643555	-0.841474
ecotype.8241	-0.797421	0.241301	-1.79948	-1.60945	-0.270656	-0.613328	-0.310031	-0.208796	2.29186	-0.526599	2.28722	-0.638451	-0.384784	-1.12469	-0.798586	1.1023	-0.341137	-0.613288	-1.02794	0.120302	-0.835351	0.0664632	-0.865467	0.0791281	-1.49271	-1.1093	-1.0348	-1.1445	0.00531658	-0.37254	-0.543238	-0.3372	-1.46441	-0.478402	-0.0741616	1.02491	0.872731	-1.80861	-1.14947	0.190053	-0.345938	-0.662784	-0.403223	-1.50116	0.352962	-1.71984	-0.643452	-1.34239	-0.359709
ecotype.8256	-0.508155	0.545676	-0.76446	-2.09018	-0.803867	-1.5096	-0.381474	0.262359	1.55551	-0.197802	2.98008	-0.548716	-4.6692	-0.401039	-1.4022	0.688474	-1.26851	-1.9138	-1.64911	-0.384967	-1.06685	-1.56754	-1.76637	-0.693738	-2.70618	-0.403729	-0.241055	-0.677628	0.310208	-0.625858	-1.00944	-0.665851	-1.63805	0.962927	-0.115743	-0.573134	-1.32675	-2.12242	-1.81459	0.083998	-1.5481	0.0466711	-0.916302	-1.47037	0.0559222	-2.54795	-0.603175	-0.715869	0.17166
ecotype.8265	-0.520606	0.299133	-1.48764	-2.313	-0.0177547	-0.649841	-0.428096	0.265046	1.89181	-0.0985296	1.21514	-0.94067	-0.459075	-1.175	-1.28375	0.241507	-0.54174	-1.30662	-2.68316	-0.644568	-1.15483	0.314707	-2.5024	-1.44835	-2.49387	-0.451548	-0.385457	-1.11733	0.276613	-0.548772	-0.185545	-0.0325365	-1.8046	1.35038	-0.0223434	0.199529	-2.80645	-2.42637	-2.05823	0.0343282	-1.80824	-0.737676	-0.668569	-1.07573	0.159069	-2.26077	-1.0381	-0.972209	0.340963
ecotype.8610	-0.257352	-0.257058	-1.48697	-2.00181	0.413131	-1.70763	-0.135465	0.75996	2.2463	-0.25407	2.71752	-0.658987	-0.468213	-1.79975	-1.02007	0.777087	-0.261079	-1.63783	-1.34449	0.265404	-1.24687	-0.721256	-2.77063	-0.353766	-2.08073	-0.864515	-0.742417	-1.15059	-0.152578	-0.354545	-0.585052	-0.143332	-2.43732	1.02276	-0.33572	0.374547	-2.05005	-2.64685	-1.13129	-0.0612222	-2.24955	-0.82361	-0.83243	-0.702828	0.191864	-1.44393	-0.906639	-0.437247	0.448795
ecotype.8692	-0.270215	-0.255879	-2.12499	-2.03812	0.499922	-0.649983	-0.088658	0.998282	3.14048	-0.41323	0.698947	-0.905431	-0.194687	-2.27442	-1.40206	-0.216022	-1.13956	-1.899	-1.98265	-0.260488	-1.27705	0.0528286	1.0076	-1.57217	-2.09637	-1.04766	-1.16409	-1.10942	0.394828	-0.344397	-0.610094	-0.304732	-1.81436	1.33962	-0.228342	0.678144	-2.4589	-1.6809	-2.1209	0.0864782	-2.00942	-0.78342	-1.56335	-0.35717	-0.274087	-1.50563	-0.788788	-0.195076	-0.161751
ecotype.94	-0.747184	-0.716639	-2.68373	-2.76818	-0.411074	-2.42232	-1.19369	0.1122	0.938417	-0.946073	0.863923	-1.00198	-0.879739	-1.86139	-1.40287	0.0185267	-0.866209	-2.35597	-1.98468	-0.282974	-1.44796	-0.444421	-0.512473	-1.19828	-3.19854	-1.63471	-1.65024	-2.18284	-0.697162	-1.47088	-1.14171	-0.57756	-2.65181	-0.299086	-0.756165	0.819247	-1.05178	-1.73421	-1.60032	-0.529335	-1.95838	-1.28332	-1.61479	-1.87989	-0.533267	-1.96069	-1.27064	-0.993629	0.204373
[truncated: 174 more columns]

## Sheet: Metabolite information
Supplemental data, Zhu et al. (2022). Time-resolved mGWAS of dark-induced senescence. Plant Cell
Supplemental Data Set S1. Normalized data for GWAS.
Table Summary of metabolite information including metabolite name, metabolite class, and mass used for quantification in the genome-wide association study.
Primary metabolites	Metabolite class	m/z			Lipid metabolites	Metabolite class	m/z	Adduct
Adenine	Others	264			DAG 34:2	Diacylglycerol	610.541	[M+NH4]+
Alanine	Amino Acid	116			DAG 34:3	Diacylglycerol	608.525	[M+NH4]+
β-alanine	Amino Acid	248			DAG 36:5	Diacylglycerol	632.525	[M+NH4]+
Arginine	Amino Acid	157			DGDG 32:0	Digalactosyl-Diacylglycerol	910.647	[M+NH4]+
Ascorbic acid	Organic Acid	332			DGDG 32:3	Digalactosyl-Diacylglycerol	904.6	[M+NH4]+
Asparagine	Amino Acid	188			DGDG 34:1	Digalactosyl-Diacylglycerol	936.662	[M+NH4]+
Aspartic acid	Amino Acid	232			DGDG 34:2	Digalactosyl-Diacylglycerol	934.647	[M+NH4]+
Benzoic acid	Organic Acid	105			DGDG 34:4 (1)	Digalactosyl-Diacylglycerol	930.615	[M+NH4]+
Citric acid	Organic Acid	273			DGDG 34:5	Digalactosyl-Diacylglycerol	928.6	[M+NH4]+
Ethanolamine	Others	174			DGDG 34:6	Digalactosyl-Diacylglycerol	926.584	[M+NH4]+
Fructose	Sugar	217			DGDG 36:3 (2)	Digalactosyl-Diacylglycerol	960.662	[M+NH4]+
Fucose	Sugar	117			DGDG 36:4	Digalactosyl-Diacylglycerol	958.647	[M+NH4]+
Fumaric acid	Organic Acid	245			DGDG 36:5 (1)	Digalactosyl-Diacylglycerol	956.631	[M+NH4]+
GABA	Amino Acid	304			DGDG 36:6	Digalactosyl-Diacylglycerol	954.615	[M+NH4]+
Galactinol	Sugar	204			DGDG 38:6	Digalactosyl-Diacylglycerol	982.647	[M+NH4]+
Glucose	Sugar	160			MGDG 32:3 (2)	Monogalactosyldiacylglycerol	742.547	[M+NH4]+
Glucose-6-phosphate	Sugar	387			MGDG 32:5	Monogalactosyldiacylglycerol	738.516	[M+NH4]+
Glutamic acid	Amino Acid	246			MGDG 32:6	Monogalactosyldiacylglycerol	736.5	[M+NH4]+
Glutamine	Amino Acid	227			MGDG 34:2 (1)	Monogalactosyldiacylglycerol	772.594	[M+NH4]+
Glyceric acid	Organic Acid	292			MGDG 34:3	Monogalactosyldiacylglycerol	770.578	[M+NH4]+
Glycerol	Others	205			MGDG 34:4	Monogalactosyldiacylglycerol	768.563	[M+NH4]+
Glycine	Amino Acid	174			MGDG 34:5	Monogalactosyldiacylglycerol	766.547	[M+NH4]+
Guanidine	Others	171			MGDG 36:3 (2)	Monogalactosyldiacylglycerol	798.61	[M+NH4]+
Myo-inositol	Sugar	305			MGDG 36:4	Monogalactosyldiacylglycerol	796.594	[M+NH4]+
Isocitric acid	Organic Acid	245			MGDG 36:5 (1)	Monogalactosyldiacylglycerol	794.578	[M+NH4]+
Isoleucine	Amino Acid	158			MGDG 36:6	Monogalactosyldiacylglycerol	792.563	[M+NH4]+
Leucine	Amino Acid	158			MGDG 38:4	Monogalactosyldiacylglycerol	824.625	[M+NH4]+
Lysine	Amino Acid	156			MGDG 38:6	Monogalactosyldiacylglycerol	820.594	[M+NH4]+
2-methyl-malic acid	Organic Acid	247			PC 32:1 (1)	Phosphatidylcholine	732.554	[H+]
Malic acid	Organic Acid	233			PC 32:1 (2)	Phosphatidylcholine	732.554	[H+]
Methionine	Amino Acid	176			PC 32:3 (1)	Phosphatidylcholine	728.523	[H+]
Nicotinic acid	Organic Acid	180			PC 32:3 (2)	Phosphatidylcholine	728.523	[H+]
Ornithine	Amino Acid	142			PC 32:3 (4)	Phosphatidylcholine	728.523	[H+]
Pantethaine	Others	220			PC 34:2	Phosphatidylcholine	758.57	[H+]
Phenylalanine	Amino Acid	192			PC 34:5	Phosphatidylcholine	752.523	[H+]
Phosphoric acid	Organic Acid	211			PC 34:6 (1)	Phosphatidylcholine	750.508	[H+]
Proline	Amino Acid	142			PC 34:6 (2)	Phosphatidylcholine	750.508	[H+]
Putrescine	Amine	174			PC 36:2	Phosphatidylcholine	786.601	[H+]
Pyroglutamic acid	Organic Acid	156			PC 36:3 (2)	Phosphatidylcholine	784.586	[H+]
Pyruvic acid	Organic Acid	174			PC 36:4	Phosphatidylcholine	782.57	[H+]
Serine	Amino Acid	204			PC 36:5	Phosphatidylcholine	780.554	[H+]
Serine-o	Amino Acid	174			PC 36:6	Phosphatidylcholine	778.539	[H+]
Spermidine	Amine	144			PC 38:3 (2)	Phosphatidylcholine	812.617	[H+]
Succinic acid	Organic Acid	247			PC 38:5	Phosphatidylcholine	808.586	[H+]
Sucrose	Sugar	361			PC 38:6	Phosphatidylcholine	806.57	[H+]
Trehalose	Sugar	361			PE 34:1	Phosphatidylethanolamine	718.535	[H+]
Threonine	Amino Acid	219			PE 34:2	Phosphatidylethanolamine	716.519	[H+]
Tryptophan	Amino Acid	202			PE 34:3	Phosphatidylethanolamine	714.504	[H+]
Tyramine	Amine	174			PE 36:2	Phosphatidylethanolamine	744.551	[H+]
Tyrosine	Amino Acid	218			PE 36:3 (1)	Phosphatidylethanolamine	742.535	[H+]
Urea	Others	189			PE 36:3 (2)	Phosphatidylethanolamine	742.535	[H+]
Valine	Amino Acid	144			PE 36:4	Phosphatidylethanolamine	740.52	[H+]
					PE 36:5	Phosphatidylethanolamine	738.507	[H+]
					PE 36:6	Phosphatidylethanolamine	736.488	[H+]
					PE 40:3	Phosphatidylethanolamine	798.601	[H+]
					SQDG 34:3	Sulfoquinovosyldiacylglycerol	834.54	[M+NH4]+
					SQDG 36:6	Sulfoquinovosyldiacylglycerol	856.524	[M+NH4]+
					TAG 44:0	Triacylglyceride	768.708	[M+NH4]+
					TAG 46:0	Triacylglyceride	796.739	[M+NH4]+
					TAG 46:1	Triacylglyceride	794.724	[M+NH4]+
					TAG 48:0	Triacylglyceride	824.767	[M+NH4]+
					TAG 48:1	Triacylglyceride	822.751	[M+NH4]+
					TAG 50:0	Triacylglyceride	852.798	[M+NH4]+
					TAG 50:2	Triacylglyceride	848.771	[M+NH4]+
					TAG 52:0	Triacylglyceride	880.83	[M+NH4]+
					TAG 52:2	Triacylglyceride	876.798	[M+NH4]+
					TAG 52:3	Triacylglyceride	874.782	[M+NH4]+
					TAG 52:5	Triacylglyceride	870.751	[M+NH4]+
					TAG 52:6	Triacylglyceride	868.739	[M+NH4]+
					TAG 52:7	Triacylglyceride	866.724	[M+NH4]+
					TAG 52:8 (1)	Triacylglyceride	864.708	[M+NH4]+
					TAG 52:9 (1)	Triacylglyceride	862.692	[M+NH4]+
					TAG 54:0	Triacylglyceride	908.861	[M+NH4]+
					TAG 54:1	Triacylglyceride	906.845	[M+NH4]+
					TAG 54:2	Triacylglyceride	904.829	[M+NH4]+
					TAG 54:5	Triacylglyceride	898.782	[M+NH4]+
					TAG 54:6	Triacylglyceride	896.767	[M+NH4]+
					TAG 54:7	Triacylglyceride	894.752	[M+NH4]+
					TAG 54:9	Triacylglyceride	890.719	[M+NH4]+
					TAG 56:0	Triacylglyceride	936.892	[M+NH4]+
					TAG 56:3	Triacylglyceride	930.845	[M+NH4]+
					TAG 56:4	Triacylglyceride	928.829	[M+NH4]+
					TAG 56:6	Triacylglyceride	924.799	[M+NH4]+
					TAG 58:0	Triacylglyceride	964.923	[M+NH4]+
					DAG 36:4	Diacylglycerol	634.541	[M+NH4]+
					DAG 36:6	Diacylglycerol	630.51	[M+NH4]+
					DGDG 32:1	Digalactosyl-Diacylglycerol	908.631	[M+NH4]+
					DGDG 34:0	Digalactosyl-Diacylglycerol	938.678	[M+NH4]+
					DGDG 34:3	Digalactosyl-Diacylglycerol	932.631	[M+NH4]+
					DGDG 34:4 (2)	Digalactosyl-Diacylglycerol	930.615	[M+NH4]+
					DGDG 36:1	Digalactosyl-Diacylglycerol	964.694	[M+NH4]+
					DGDG 36:3 (1)	Digalactosyl-Diacylglycerol	960.662	[M+NH4]+
					DGDG 36:5 (2)	Digalactosyl-Diacylglycerol	956.631	[M+NH4]+
					DGDG 38:4	Digalactosyl-Diacylglycerol	986.678	[M+NH4]+
					DGDG 38:5 (1)	Digalactosyl-Diacylglycerol	984.662	[M+NH4]+
					DGDG 38:5 (2)	Digalactosyl-Diacylglycerol	984.662	[M+NH4]+
					MGDG 32:0	Monogalactosyldiacylglycerol	748.594	[M+NH4]+
					MGDG 32:1	Monogalactosyldiacylglycerol	746.578	[M+NH4]+
					MGDG 32:2 (1)	Monogalactosyldiacylglycerol	744.563	[M+NH4]+
					MGDG 32:2 (2)	Monogalactosyldiacylglycerol	744.563	[M+NH4]+
					MGDG 32:3 (1)	Monogalactosyldiacylglycerol	742.547	[M+NH4]+
					MGDG 32:4	Monogalactosyldiacylglycerol	740.531	[M+NH4]+
					MGDG 34:1	Monogalactosyldiacylglycerol	774.61	[M+NH4]+
					MGDG 34:2 (2)	Monogalactosyldiacylglycerol	772.594	[M+NH4]+
					MGDG 34:6	Monogalactosyldiacylglycerol	764.531	[M+NH4]+
					MGDG 36:1	Monogalactosyldiacylglycerol	802.641	[M+NH4]+
					MGDG 36:3 (1)	Monogalactosyldiacylglycerol	798.61	[M+NH4]+
					MGDG 36:5 (2)	Monogalactosyldiacylglycerol	794.578	[M+NH4]+
					MGDG 38:5	Monogalactosyldiacylglycerol	822.61	[M+NH4]+
					PC 32:0 (1)	Phosphatidylcholine	734.57	[H+]
					PC 32:2 (1)	Phosphatidylcholine	730.539	[H+]
					PC 32:2 (2)	Phosphatidylcholine	730.539	[H+]
					PC 32:3 (3)	Phosphatidylcholine	728.523	[H+]
					PC 34:1	Phosphatidylcholine	760.586	[H+]
					PC 34:3	Phosphatidylcholine	756.554	[H+]
					PC 34:4 (1)	Phosphatidylcholine	754.539	[H+]
					PC 34:4 (2)	Phosphatidylcholine	754.539	[H+]
					PC 36:1	Phosphatidylcholine	788.617	[H+]
					PC 36:3 (1)	Phosphatidylcholine	784.586	[H+]
					PC 38:2 (1)	Phosphatidylcholine	814.633	[H+]
					PC 38:2 (2)	Phosphatidylcholine	814.633	[H+]
					PC 38:3 (1)	Phosphatidylcholine	812.617	[H+]
					PC 38:3 (3)	Phosphatidylcholine	812.617	[H+]
					PC 38:4	Phosphatidylcholine	810.601	[H+]
					PE 36:1	Phosphatidylethanolamine	746.57	[H+]
					PE 38:2	Phosphatidylethanolamine	772.586	[H+]
					PE 38:3 (2)	Phosphatidylethanolamine	770.57	[H+]
					PG 32:1	Phosphatidylglycerol	738.528	[M+NH4]+
					PG 34:0	Phosphatidylglycerol	768.575	[M+NH4]+
					PG 34:1 (1)	Phosphatidylglycerol	766.559	[M+NH4]+
					PG 34:1 (2)	Phosphatidylglycerol	766.559	[M+NH4]+
					PG 34:2 (1)	Phosphatidylglycerol	764.544	[M+NH4]+
					PG 34:2 (2)	Phosphatidylglycerol	764.544	[M+NH4]+
					PG 34:3 (1)	Phosphatidylglycerol	762.528	[M+NH4]+
					PG 34:3 (2)	Phosphatidylglycerol	762.528	[M+NH4]+
					PG 34:4	Phosphatidylglycerol	760.512	[M+NH4]+
					PG 34:5	Phosphatidylglycerol	758.497	[M+NH4]+
					PG 36:5	Phosphatidylglycerol	786.528	[M+NH4]+
					PG 36:6	Phosphatidylglycerol	784.512	[M+NH4]+
					PG 36:7	Phosphatidylglycerol	782.497	[M+NH4]+
					SQDG 32:1	Sulfoquinovosyldiacylglycerol	810.54	[M+NH4]+
					SQDG 32:3	Sulfoquinovosyldiacylglycerol	806.508	[M+NH4]+
					SQDG 34:0	Sulfoquinovosyldiacylglycerol	840.587	[M+NH4]+
					SQDG 34:2	Sulfoquinovosyldiacylglycerol	836.555	[M+NH4]+
					SQDG 34:4	Sulfoquinovosyldiacylglycerol	832.524	[M+NH4]+
					SQDG 36:5	Sulfoquinovosyldiacylglycerol	858.54	[M+NH4]+
					TAG 44:1	Triacylglyceride	766.692	[M+NH4]+
					TAG 44:2	Triacylglyceride	764.677	[M+NH4]+
					TAG 46:2	Triacylglyceride	792.708	[M+NH4]+
					TAG 48:2	Triacylglyceride	820.736	[M+NH4]+
					TAG 48:3 (1)	Triacylglyceride	818.724	[M+NH4]+
					TAG 48:3 (2)	Triacylglyceride	818.724	[M+NH4]+
					TAG 50:1	Triacylglyceride	850.782	[M+NH4]+
					TAG 50:3	Triacylglyceride	846.755	[M+NH4]+
					TAG 50:4	Triacylglyceride	844.739	[M+NH4]+
					TAG 50:5	Triacylglyceride	842.724	[M+NH4]+
					TAG 50:6	Triacylglyceride	840.708	[M+NH4]+
					TAG 52:1	Triacylglyceride	878.814	[M+NH4]+
					TAG 52:4	Triacylglyceride	872.767	[M+NH4]+
					TAG 52:8 (2)	Triacylglyceride	864.708	[M+NH4]+
					TAG 52:9 (2)	Triacylglyceride	862.692	[M+NH4]+
					TAG 54:3	Triacylglyceride	902.814	[M+NH4]+
					TAG 54:4	Triacylglyceride	900.798	[M+NH4]+
					TAG 54:8	Triacylglyceride	892.735	[M+NH4]+
					TAG 56:1	Triacylglyceride	934.88	[M+NH4]+
					TAG 56:2	Triacylglyceride	932.865	[M+NH4]+
					TAG 56:5	Triacylglyceride	926.813	[M+NH4]+
					TAG 56:7	Triacylglyceride	922.779	[M+NH4]+
					TAG 56:8	Triacylglyceride	920.771	[M+NH4]+
					TAG 58:1	Triacylglyceride	962.908	[M+NH4]+
					TAG 58:2	Triacylglyceride	960.892	[M+NH4]+
					TAG 58:3	Triacylglyceride	958.877	[M+NH4]+
					TAG 58:4	Triacylglyceride	956.861	[M+NH4]+
					TAG 58:5	Triacylglyceride	954.844	[M+NH4]+
					TAG 58:6	Triacylglyceride	952.833	[M+NH4]+
					TAG 58:7	Triacylglyceride	950.818	[M+NH4]+
					TAG 60:2	Triacylglyceride	988.927	[M+NH4]+
					TAG 60:5 (1)	Triacylglyceride	982.88	[M+NH4]+
					TAG 60:5 (2)	Triacylglyceride	982.88	[M+NH4]+
					TAG 60:6	Triacylglyceride	980.865	[M+NH4]+
					TAG 60:7	Triacylglyceride	978.849	[M+NH4]+

## Sheet: 3 d
Supplemental data, Zhu et al. (2022). Time-resolved mGWAS of dark-induced senescence. Plant Cell
Supplemental Data Set S1. Normalized data for GWAS.
The normalized metabolite data of 3 d. Plants were grown in control conditions as described in Materials and Methods until harvested. DAG: dyacylglicerols, DGDG: digalactosyldiacylglycerol, MGDG: monogalactosyldiacylglycerol, PC: phosphatidylcholine (lecithin), PE: phosphatidylethanolamine, TAG: triacylglycerol. Numbers are stating the number of carbons and the degree of bond-saturation. Phenotyp…
Note: Accessions or metabolites which just obtains in one seasons are marked in red color.
accession	Adenine	Alanine	β-alanine	Arginine	Ascorbic acid	Asparagine	Aspartic acid	Benzoic acid	Citric acid	Ethanolamine	Fructose	Fucose	Fumaric acid	GABA	Galactinol	Glucose	Glucose-6-phosphate	Glutamic acid	Glutamine	Glyceric acid	Glycerol	Glycine	Guanidine	Myo-inositol	Isocitric acid	Isoleucine	Leucine	Lysine	2-methyl-malic acid	Malic acid	Methionine	Nicotinic acid	Ornithine	Pantethaine	Phenylalanine	Phosphoric acid	Proline	Putrescine	Pyroglutamic acid	Pyruvic acid	Serine	Serine-o	Spermidine	Succinic acid	Sucrose	Trehalose	Threonine	Tryptophan	Tyramine
ecotype.1	-1.18819	-0.388605	1.32983	1.5421	-1.53234	2.84621	-1.52004	0.397668	1.90576	-0.617589	-3.82819	-0.775047	-1.58342	-0.730965	-2.48198	-2.13609	-2.03858	-1.18833	-1.01356	-3.62398	-2.03888	-2.10566	-1.16718	-1.99803	-1.96019	4.0775	3.1847	3.52092	-1.92874	-2.17714	0.941964	0.45229	2.78367	-0.0881053	3.25171	1.32864	-1.66267	-2.69054	-0.888254	-2.68374	-0.843391	-1.31912	-1.40926	0.218853	-3.38771	-2.72009	0.471121	2.90546	-0.689072
ecotype.104	-1.34263	-0.312538	2.09912	1.4106	-2.16695	2.89314	-1.69419	0.359378	1.62811	-0.574888	-4.21897	-1.01045	-2.38017	-0.767248	-2.62223	-2.5339	-1.94949	-1.23415	-0.757369	-3.6693	-2.11996	-1.9476	-1.1426	-2.61812	-1.69117	4.44704	3.70893	3.44747	-2.38463	-2.92969	1.25596	0.200869	2.27698	-0.0242374	3.6067	1.31203	-2.49299	-2.46915	-0.895692	-2.7441	-0.519603	-0.806771	-1.42197	-1.12759	-4.24486	-3.23994	0.671922	3.23519	-1.16406
ecotype.149	-1.29529	-1.24487	1.73064	0.969242	-2.53303	2.59893	-1.2439	0.386706	1.39881	-0.610648	-4.27524	-0.717013	-2.87907	-1.3133	-2.63475	-2.78492	-1.98089	-1.28784	-1.70935	-3.77349	-2.10387	-2.52272	-0.858664	-2.04927	-2.46844	3.68827	2.50421	3.36533	-2.41421	-3.28636	0.679496	0.301347	2.95716	-0.0300397	3.27788	1.47985	-2.09939	-2.681	-0.91972	-2.91489	-1.21388	-1.13161	-1.40109	-1.30582	-3.77846	-3.35316	0.146318	2.32422	-1.40256
ecotype.166	-1.38323	-1.21367	1.45612	0.979468	-2.96726	2.50409	-2.04171	0.409152	1.60843	-0.536101	-4.27998	-0.961812	-2.68856	-0.31305	-2.83836	-3.37914	-2.15546	-1.30241	-1.31821	-3.63398	-2.10236	-2.27106	-1.08742	-3.46906	-2.77696	3.75206	2.65653	2.86362	-2.31141	-3.06812	0.885053	0.436997	2.07156	-0.112774	3.41245	0.708563	-3.04979	-2.48375	-1.05636	-2.67513	-1.1426	-0.868088	-1.3889	-1.47443	-4.8594	-3.6597	-0.447886	2.63756	-1.02833
ecotype.1716	-1.36516	-1.8452	1.13466	1.41318	-3.26909	2.70333	-2.43214	0.233234	1.47603	-0.707635	-4.44174	-0.930184	-3.30324	-0.76297	-3.42827	-3.49964	-2.41599	-1.36173	-0.575988	-3.70471	-2.12841	-2.45858	-1.15769	-3.52534	-2.1043	3.81086	2.78474	3.37983	-2.61798	-3.50872	0.997705	0.246082	2.95387	-0.202266	3.53669	1.20879	-2.45438	-1.80839	-0.785023	-2.79958	-0.958427	-1.30381	-1.38192	-1.55928	-4.07116	-3.29565	-0.031472	2.71794	-0.853112
ecotype.173	-1.21154	-0.278528	1.98059	1.39752	-2.3535	4.37004	-1.37769	0.195074	1.77897	-0.451011	-4.26287	-1.03361	-2.40204	-0.540786	-2.98766	-2.25943	-1.74706	-0.940456	-1.94728	-3.68492	-2.06111	-2.46226	-1.11658	-2.07081	-1.70245	4.19705	3.46335	3.79213	-2.19462	-2.9888	0.812972	0.661715	2.89373	-0.165424	3.67041	1.27258	-1.51168	-1.81588	-1.06242	-2.7213	-0.567673	-0.82761	-1.40108	-1.5744	-4.63419	-3.40087	0.436837	2.69611	-1.87343
ecotype.178	-1.24308	-1.26858	1.50948	1.3118	-2.7368	2.82005	-2.23653	0.273246	1.24834	-0.573605	-4.27332	-1.1506	-2.91769	-0.579315	-3.08958	-2.44812	-2.19485	-1.52087	-1.21892	-3.78671	-2.11018	-2.92432	-1.01123	-3.14425	-2.64087	3.84531	2.73386	2.91832	-2.45864	-3.79251	1.26478	0.428438	2.31573	-0.13247	3.59561	1.38189	-2.27052	-1.9503	-0.804644	-2.88711	-0.751935	-1.05304	-1.39677	-2.22886	-4.30995	-3.34273	0.0133711	3.0183	-1.17961
ecotype.1867	-1.29128	-0.0844885	1.61701	1.48916	-1.68369	3.85685	-1.81251	0.345689	2.10294	-0.505291	-4.11742	-0.666978	-2.04599	-0.311043	-2.03022	-3.19967	-1.84567	-0.845742	-1.1356	-3.60368	-2.15962	-1.85708	-0.967579	-1.95509	-1.68232	3.95954	2.90051	3.44434	-1.69379	-2.49214	0.960782	0.73128	2.53922	-0.0641102	3.5362	1.52985	-1.42895	-2.29346	-0.878073	-2.6274	-0.57083	-0.981	-1.50901	-0.436334	-3.63813	-3.49836	0.57815	3.1009	-0.662572
ecotype.1925	-1.43838	-0.477044	1.74589	1.39744	-1.96639	3.65288	-2.09021	0.19255	1.57394	-0.651629	-4.20647	-0.844692	-2.45643	-0.212881	-2.90604	-3.47454	-1.91874	-0.985072	-0.909624	-3.76913	-2.17192	-2.0698	-0.971435	-3.35778	-1.58418	4.09592	2.87943	3.22585	-2.48071	-2.87326	1.15285	0.391631	2.70804	-0.154399	3.80663	1.53076	-2.35473	-2.51719	-0.757381	-2.77644	-0.685382	-1.05755	-1.55586	-0.802773	-4.42362	-2.96004	0.403012	3.14685	-1.3495
ecotype.1967	-1.35781	-0.915275	1.98988	1.55402	-1.51846	4.03041	-1.87746	0.204906	1.83053	-0.626957	-4.23195	-0.860008	-1.91432	-0.214165	-3.25575	-2.51556	-2.11111	-0.811016	-1.2426	-3.75205	-2.15062	-2.6538	-0.975094	-2.81171	-1.68893	4.18964	3.12148	3.7434	-2.35897	-3.39304	1.1156	0.403979	3.03556	-0.151402	3.7402	1.24992	-2.09079	-1.97028	-0.880364	-2.84987	-0.592683	-0.97607	-1.45001	-2.19806	-4.35534	-3.22463	0.349443	2.92846	-1.38556
ecotype.2	-1.2476	-1.0915	1.83821	0.994305	-2.35834	2.13976	-2.49062	0.462924	1.58328	-0.589795	-4.21911	-0.874857	-1.65314	-0.629062	-2.70685	-2.23719	-2.37867	-1.52312	-1.59267	-3.6962	-2.13273	-1.85892	-1.31378	-2.37587	-3.03612	3.48048	2.25535	3.16674	-1.82402	-3.00608	0.756239	0.478084	2.51519	-0.107537	3.24459	0.605536	-2.30805	-2.87008	-1.19643	-2.74804	-1.1096	-0.781554	-1.43384	-0.820607	-4.07589	-2.657	0.137621	2.46539	-0.717257
ecotype.2057	-1.22337	-0.690033	1.99333	1.81338	-2.22679	4.61257	-1.86817	0.382768	2.07053	-0.11141	-4.12729	-0.642588	-2.6329	-0.343727	-2.4745	-3.01265	-1.72867	-0.65591	-0.672766	-3.64593	-2.04498	-2.03499	-0.955394	-3.0889	-0.8956	4.36147	3.32934	3.85027	-1.59781	-2.44176	1.41035	0.435334	3.35527	-0.00657909	3.96139	1.69037	-2.06518	-2.27616	-0.698682	-2.68625	-0.526632	-0.735737	-1.32158	-0.710856	-3.75815	-2.83873	0.355531	3.32063	-1.30859
ecotype.223	-1.48407	-0.872218	1.50444	1.24559	-2.81591	4.06887	-1.64801	0.22669	1.9024	-0.627435	-4.45769	-0.837125	-2.2363	-0.188757	-2.65156	-3.10938	-1.84686	-0.753669	-1.76395	-3.86224	-2.10735	-2.46846	-1.16606	-3.1593	-1.55119	3.83823	2.79658	3.20468	-2.10204	-2.52628	0.670865	0.591112	2.71616	-0.148389	3.61367	0.827307	-3.06816	-2.03435	-0.865759	-2.86053	-0.906616	-0.836993	-1.36178	-0.950467	-4.4667	-3.64388	-0.239779	2.31437	-1.65046
ecotype.2274	-1.28745	-0.65574	1.85744	0.926078	-2.37436	2.65776	-1.60597	0.255393	1.81909	-0.457779	-4.15389	-0.733702	-2.61061	-0.734061	-2.33375	-2.69845	-1.77644	-1.52708	-0.532959	-3.53813	-2.08212	-1.83178	-0.804683	-2.08725	-1.83464	4.22674	3.44909	3.5563	-2.351	-2.88827	1.12481	0.44133	2.24321	-0.00938204	3.5464	1.39983	-2.00149	-2.54202	-0.692444	-2.62099	-0.612059	-1.29314	-1.38801	-1.15416	-3.6637	-3.33209	0.564495	2.81199	-0.821762
ecotype.2290	-1.32407	-0.35414	1.71367	1.08263	-2.54505	3.18946	-1.37886	0.557957	1.40088	-0.643017	-4.2184	-0.882379	-1.78783	-0.556794	-2.17471	-2.99221	-1.73222	-1.14041	-1.16427	-3.72487	-2.03818	-2.16787	-0.903056	-1.91491	-2.12625	4.326	3.45712	3.47552	-2.12273	-2.82292	0.995399	0.306067	2.38921	-0.0897336	3.53821	1.3933	-1.62623	-2.05071	-0.957212	-2.72914	-0.596385	-0.915482	-1.34306	-0.856599	-3.60739	-3.22618	0.174443	2.41912	-0.830324
ecotype.258	-1.08912	-1.27032	1.61024	1.126	-2.60722	2.6768	-1.79265	0.428594	0.817089	-0.930357	-4.28868	-0.980814	-2.46352	-1.06117	-2.82608	-2.55477	-1.98903	-1.35509	-1.85844	-3.85966	-2.11617	-3.09789	-0.96109	-2.41622	-2.592	3.37855	2.17961	3.4218	-2.72802	-3.76282	0.621025	0.116023	2.45019	-0.164668	3.26784	1.08391	-1.96534	-2.89972	-1.03632	-2.91684	-1.15831	-1.19186	-1.54489	-1.45071	-4.06766	-3.04327	0.356475	2.47082	-2.23735
ecotype.260	-1.28127	-0.835088	1.29257	1.6279	-1.46352	3.87716	-0.895967	0.232871	1.88241	-0.495122	-4.06819	-0.883249	-1.13641	-0.660068	-2.19919	-2.2478	-1.71294	-0.833356	-0.775516	-3.70146	-2.09872	-2.01761	-0.884778	-1.73669	-0.987529	3.99499	3.03283	3.58849	-2.36712	-2.35576	1.18699	0.222292	2.94664	-0.138256	3.56895	1.78764	-2.22572	-2.78499	-0.767145	-2.71025	-0.889016	-1.09621	-1.46637	-0.201566	-3.43573	-3.16332	0.433802	3.01272	-1.56758
ecotype.267	-1.31518	-0.135699	1.82014	1.47471	-1.88493	3.76944	-1.45225	0.382411	1.56879	-0.543567	-4.10398	-0.899199	-1.73047	0.114289	-2.53344	-2.67564	-1.91404	-0.770719	-1.35369	-3.5904	-2.09299	-1.75019	-1.1534	-1.85527	-1.68872	4.26394	3.48051	3.97462	-2.43407	-2.91485	1.02799	0.26792	3.03839	-0.231568	3.54864	1.00918	-1.60931	-2.3241	-0.890051	-2.55739	-0.619779	-0.856589	-1.27951	-1.22317	-3.7154	-3.11572	0.579342	2.66743	-1.90863
ecotype.281	-1.27811	-1.28705	1.1247	1.32231	-2.51471	3.27786	-1.67148	0.348482	1.91744	-0.561577	-4.43172	-0.830346	-2.28779	-0.357665	-2.83282	-2.6407	-1.8932	-1.40794	-1.21152	-3.72986	-2.16522	-2.19544	-1.1581	-3.15576	-2.18785	3.72028	2.60766	3.22046	-2.09449	-2.54232	0.840922	0.218827	2.35651	-0.155636	3.55232	1.48237	-2.10697	-2.7618	-0.958931	-2.76572	-1.04783	-1.21861	-1.33571	-0.739636	-4.08216	-3.24844	0.0411902	2.88488	-1.02993
ecotype.282	-1.2697	-1.00121	1.22953	1.08921	-2.16878	2.57682	-1.83825	0.422018	1.82655	-0.564679	-4.15798	-0.839399	-1.43003	-0.0639762	-2.37707	-2.59065	-2.14943	-1.29365	-1.47348	-3.69664	-2.13626	-2.12687	-1.37917	-2.3723	-2.56425	3.58225	2.52786	2.7568	-2.06344	-2.49959	0.676037	0.919481	2.07171	-0.0981804	3.20864	1.4735	-2.04487	-2.48571	-0.943375	-2.75113	-1.11034	-1.28186	-1.4601	-0.534026	-3.72445	-3.55131	0.040996	2.70379	-0.826583
ecotype.321	-1.35127	-0.843988	1.1495	0.871127	-2.49352	2.79902	-1.40408	0.319703	1.804	-0.648409	-4.24258	-0.901101	-1.38352	-0.767563	-2.82907	-2.84672	-1.91608	-1.28069	-1.63518	-3.63749	-2.10376	-2.11935	-0.946867	-2.70108	-2.41414	3.5446	2.34544	3.13341	-1.56819	-2.25506	0.618555	0.148819	2.60274	-0.185724	3.29865	1.06406	-1.77157	-2.5092	-0.986034	-2.72324	-0.905118	-1.21915	-1.33738	-1.34925	-3.37235	-3.22315	0.0652102	2.25712	-1.28592
ecotype.328	-1.36218	-0.190198	2.18331	1.40609	-1.79062	3.52323	-1.30726	0.436166	2.08258	-0.578695	-3.61777	-0.832224	-0.763992	-0.106161	-2.2653	-2.32909	-1.87119	-0.877635	-1.25964	-3.6149	-2.11876	-1.91595	-1.10035	-2.33898	-1.3109	4.04886	3.09948	3.34053	-1.73763	-1.92183	0.87145	0.885739	2.52101	-0.114145	3.4958	1.08184	-1.91853	-2.80837	-0.947206	-2.61951	-0.588713	-0.633541	-1.4443	-0.169071	-3.47789	-3.40761	0.641329	2.69678	-1.75308
ecotype.357	-1.35035	-0.543013	1.71557	0.859037	-2.54967	3.00682	-1.06345	0.362472	2.13006	-0.712814	-4.39956	-1.01824	-1.26771	-0.539918	-2.57126	-2.99385	-2.03649	-1.13249	-1.774	-3.7322	-2.08461	-2.28163	-0.919968	-2.23477	-2.24763	3.60789	2.54181	3.05561	-1.56222	-2.44823	0.542747	0.345315	2.20423	-0.160422	3.1578	1.28505	-1.45364	-3.11582	-1.06811	-2.72888	-0.998332	-1.2881	-1.33098	-1.1915	-3.7838	-3.47514	-0.0102987	2.21425	-2.08769
ecotype.362	-1.25359	-0.0421028	1.1315	1.31324	-2.38065	3.65739	-1.07948	0.207751	1.60921	-0.448416	-4.23986	-1.10943	-1.2741	-0.553907	-2.74714	-2.31246	-2.06043	-0.807332	-1.49394	-3.73077	-2.10249	-2.20279	-1.14481	-1.96398	-1.72871	4.2308	3.51128	3.68628	-2.39338	-2.69185	0.88918	0.664251	3.06324	-0.174558	3.4937	1.23446	-2.27736	-2.31015	-0.937664	-2.76721	-0.536249	-1.17248	-1.29503	-1.29971	-3.90157	-3.02893	0.708765	2.74813	-1.84052
ecotype.366	-1.24549	-0.530086	1.4271	1.53644	-1.43355	3.45589	-1.15491	0.376257	2.08386	-0.668068	-4.16433	-0.904331	-0.816234	-0.127945	-2.46412	-3.13205	-1.76919	-0.948785	-1.03793	-3.70177	-2.20087	-2.08007	-1.19737	-2.53474	-1.65482	4.12345	3.25333	3.72256	-1.52736	-1.97212	1.11609	0.543877	2.49199	-0.0667757	3.69953	1.68295	-2.06662	-2.84638	-0.781893	-2.71292	-0.623385	-0.986241	-1.36026	-0.432832	-4.0858	-3.30635	0.248722	3.23189	-1.19232
ecotype.373	-1.25634	-1.62363	1.76811	1.26076	-2.94376	3.06185	-1.83412	0.346387	1.48946	-0.654654	-4.23555	-1.05682	-2.32837	-0.222171	-2.83136	-2.48127	-1.90036	-1.32203	-1.46227	-3.66453	-2.1068	-2.07582	-1.18831	-2.32493	-2.27802	3.69583	2.66136	3.20382	-2.33078	-3.22934	0.720512	0.425644	2.644	-0.141241	3.35287	0.906071	-2.06248	-2.50081	-1.11468	-2.8126	-1.07588	-1.06338	-1.39501	-1.71369	-4.87154	-2.74828	0.222433	2.62272	-1.11398
ecotype.374	-1.24959	-0.456534	2.25436	1.01291	-2.77824	3.24216	-1.23883	0.265417	1.60499	-0.433629	-3.48666	-0.911161	-2.24869	-0.254445	-3.11316	-2.52	-1.83282	-1.10385	-1.30386	-3.69727	-2.10598	-2.2104	-0.87162	-3.22134	-2.03849	4.14988	3.24751	3.46491	-2.25172	-3.01186	1.16583	0.244491	2.29427	-0.190881	3.62053	1.39154	-1.83002	-2.48935	-0.869549	-2.77582	-0.466373	-1.0263	-1.41305	-1.74956	-3.8006	-2.80181	0.434737	2.75001	-1.70804
ecotype.378	-1.35571	-0.156177	1.87311	0.852319	-2.56956	3.02148	-1.48349	0.235764	1.81707	-0.764409	-4.22557	-0.92083	-2.83653	-0.578459	-2.56777	-2.49833	-1.8651	-1.52437	-1.49881	-3.81405	-2.09805	-1.89747	-0.818571	-2.63217	-2.09715	4.22661	3.52622	3.77075	-1.89378	-2.74638	0.940489	-0.0213781	1.65501	-0.183268	3.4756	1.369	-1.31599	-2.73528	-1.15158	-2.75481	-0.560745	-0.969371	-1.36029	-1.09699	-4.08475	-3.28778	0.474281	2.47522	-1.08265
ecotype.379	-1.41325	-0.345627	1.80126	0.981161	-2.50205	3.16005	-1.42203	0.219678	1.95794	-0.698721	-4.36187	-0.993577	-1.27779	-0.577759	-2.64099	-2.89278	-2.00956	-0.941031	-1.35273	-3.81027	-2.1197	-2.11927	-1.10128	-2.41981	-1.53385	4.06079	3.22858	3.59648	-1.61515	-2.34874	0.800554	-0.112158	2.28001	-0.154706	3.4262	1.36535	-1.40335	-2.95613	-0.969345	-2.8488	-0.668559	-1.08963	-1.37161	-1.15656	-3.60215	-3.43778	0.35657	2.46349	-1.34132
ecotype.380	-1.39866	-0.696907	1.29323	1.2576	-2.13446	3.22376	-1.24045	0.314148	1.81328	-0.545197	-4.11498	-1.02274	-1.70213	-0.275603	-2.4694	-2.58636	-1.91487	-1.25046	-1.85796	-3.67399	-2.1295	-2.24789	-1.23369	-2.35342	-2.50506	4.0638	3.24058	3.1328	-1.89245	-2.77604	0.85748	0.281644	2.32256	-0.181072	3.4656	0.994211	-1.71077	-2.41103	-1.27059	-2.69541	-0.713399	-1.08547	-1.43407	-1.45888	-3.2049	-3.35318	0.527059	2.55287	-2.02616
ecotype.386	-1.2715	-0.93508	1.93576	1.09551	-2.52471	2.28695	-1.96611	0.335112	1.5521	-0.737418	-4.17433	-0.968051	-2.01629	-0.942473	-2.73455	-2.27372	-2.08491	-1.42457	-1.35333	-3.64324	-2.10363	-1.99404	-0.996406	-2.23687	-2.79543	3.7809	2.62726	3.49992	-2.21587	-3.27019	0.754025	0.251002	2.55514	-0.157968	3.35189	1.06029	-1.80969	-3.05987	-0.982346	-2.7868	-0.833848	-1.09957	-1.58192	-1.44324	-3.03034	-2.98163	0.185513	2.47071	-1.22571
ecotype.390	-1.26312	-0.825557	1.8401	1.1834	-1.93538	3.30453	-0.893311	0.303494	2.17855	-0.537365	-4.13744	-0.839922	-1.13504	-0.571218	-2.24631	-2.91781	-1.79988	-0.781601	-0.745979	-3.75967	-2.1032	-2.4084	-1.31445	-2.11945	-1.33797	3.98274	2.92294	3.22438	-1.71921	-2.31437	1.02439	0.531914	2.22994	-0.0906627	3.42189	1.76149	-1.65106	-2.90033	-0.599039	-2.81629	-0.675679	-0.886334	-1.42691	-0.154364	-3.43243	-2.22146	0.283652	2.77408	-1.50365
ecotype.392	-1.32515	-0.231783	2.00708	1.23989	-1.82581	3.09814	-1.22682	0.408548	1.71821	-0.667772	-4.31059	-0.927446	-4.68193	-0.642169	-2.56836	-2.34849	-2.04311	-1.40748	-0.908485	-3.70255	-2.12732	-2.2233	-1.29814	-2.45914	-1.7236	3.65277	2.3043	3.70731	-2.72322	-2.94171	0.82317	-0.403031	2.08601	-0.0775881	3.40741	0.912122	-2.34864	-2.55283	-1.01922	-2.65009	-0.878741	-0.898677	-1.39047	-0.477096	-3.78978	-3.23105	0.11733	2.73181	-0.48107
ecotype.4802	-1.26351	-1.22926	2.03469	1.61493	-2.10539	3.15792	-1.4061	0.341939	1.51609	-0.500253	-4.06855	-0.937313	-1.84588	-0.307547	-2.14785	-2.17407	-2.00181	-1.10934	-0.869368	-3.71548	-2.10498	-2.29727	-1.06668	-1.64897	-1.6133	4.11701	3.47614	4.05857	-2.27937	-2.50586	1.0485	0.59	3.2701	-0.12807	3.56645	1.04277	-2.50282	-1.85016	-0.944814	-2.85257	-0.794474	-0.900077	-1.39992	-1.62763	-3.49229	-3.17997	0.590776	2.91726	-1.51223
ecotype.5056	-1.28098	-0.640666	1.53149	1.04593	-2.57031	2.8066	-2.1643	0.390918	1.68069	-0.723958	-4.21092	-0.946658	-3.44732	-1.31087	-3.19222	-2.84337	-2.14063	-1.28218	-1.95738	-3.80724	-2.07622	-2.7345	-1.10983	-2.72495	-3.28556	3.04041	1.6128	3.086	-2.22193	-3.8597	0.541577	0.348134	2.6303	-0.0678535	3.26262	1.19166	-2.32744	-3.05269	-1.06965	-2.78406	-0.873663	-0.987733	-1.48693	-1.74799	-3.42613	-2.92507	0.0818121	2.40802	-1.0112
ecotype.5122	-1.30449	-0.474138	1.16387	1.2876	-2.47685	2.89548	-1.8326	0.386824	1.79624	-0.611975	-4.04571	-0.927651	-3.02999	-0.397453	-2.87809	-2.52607	-2.69941	-1.40516	-1.28686	-3.7495	-2.15273	-2.47345	-1.04429	-2.60371	-2.3758	4.08308	3.34902	3.50365	-1.91065	-2.9385	1.02325	0.527199	2.37218	0.0051153	3.7303	1.02492	-2.51145	-2.51769	-1.16427	-2.81794	-0.447722	-0.91354	-1.46701	-1.66406	-3.99682	-3.18863	0.729504	3.24627	-1.59219
ecotype.5158	-1.28196	-0.876331	1.46722	1.47031	-1.76987	3.75894	-1.02868	0.314357	1.70172	-0.744549	-3.83499	-0.918305	-1.29004	-0.484016	-2.20546	-2.88312	-1.67132	-0.783598	-1.01063	-3.67579	-2.15174	-2.13533	-1.11614	-1.8546	-1.55266	3.51248	2.27989	3.32447	-2.18898	-2.24307	1.05603	0.553036	2.61077	-0.159176	3.51313	1.55166	-1.81648	-2.75263	-0.756814	-2.7647	-1.03717	-1.03876	-1.41143	-0.530624	-2.90211	-3.24878	0.242116	2.86792	-1.69547
ecotype.5232	-1.38619	-0.152377	2.00474	0.743182	-2.54332	2.32984	-1.33613	0.229639	1.68625	-0.559522	-4.35714	-0.811701	-1.56521	-0.574478	-3.17034	-3.31648	-2.16705	-1.37891	-1.95788	-3.69741	-2.03757	-2.46201	-0.804596	-3.13531	-3.17034	3.79067	2.50395	3.24272	-1.86349	-2.87773	0.855483	0.571899	2.97001	-0.0512358	3.34471	0.913254	-2.65171	-2.721	-0.998805	-2.70582	-0.702953	-0.95344	-1.3689	-1.58483	-4.07624	-3.67979	-0.790031	2.41977	-1.02948
ecotype.5245	-1.30285	-0.997165	1.53998	1.19114	-2.98346	2.43067	-1.84047	0.269869	1.52682	-0.703922	-4.31613	-1.02842	-2.30576	-0.734969	-3.0899	-3.4085	-1.99529	-1.45398	-1.00198	-3.66763	-2.15521	-2.19486	-1.19363	-3.03266	-2.54903	3.88422	2.68078	3.16688	-2.3508	-3.12427	0.931203	0.424489	2.5689	-0.111161	3.32585	1.61586	-2.70355	-3.02371	-0.917589	-2.71061	-0.898278	-0.934378	-1.42544	-1.32758	-4.26426	-2.97102	0.00179851	2.55318	-0.99163
ecotype.5381	-1.32594	-1.14237	1.07642	1.03178	-2.87602	2.5017	-1.52589	0.46536	1.68562	-0.7902	-4.29864	-1.08806	-2.41041	-0.859429	-2.51613	-2.68481	-1.9094	-1.66427	-1.09942	-3.66827	-2.08511	-1.90674	-1.11973	-2.67732	-2.73204	3.65148	2.37636	3.05781	-2.37469	-3.10149	0.699539	0.31565	2.26647	-0.079478	3.33216	1.30852	-2.02611	-2.86379	-0.934303	-2.69546	-1.02273	-1.12804	-1.485	-0.772905	-3.85195	-2.7486	0.172737	2.54129	-1.24916
ecotype.5565	-1.41591	-0.175614	1.78606	1.08281	-2.26223	4.00706	-1.35464	0.239382	1.8417	-0.666757	-4.3091	-1.12498	-1.75765	-0.282127	-2.57548	-2.51889	-1.99512	-0.847815	-0.888905	-3.83921	-2.1113	-2.20366	-1.08537	-2.41512	-0.83191	4.14943	3.20842	3.1898	-2.07051	-2.36897	0.838925	-0.213067	1.99836	-0.0917827	3.60848	1.49082	-2.32815	-2.06487	-0.849013	-2.84973	-0.476336	-1.11861	-1.63842	-0.418365	-4.25858	-3.20729	0.39453	2.91435	-1.27873
ecotype.5606	-1.26216	-0.646483	1.45958	1.03879	-1.00325	2.74876	-1.50806	0.396548	2.17426	-0.640446	-4.189	-0.919011	-1.00297	-0.756848	-2.83434	-2.52519	-2.24921	-1.15531	-1.17155	-3.66009	-2.14417	-2.20459	-1.13351	-2.02907	-1.82029	4.01253	3.00418	3.20514	-1.33256	-1.95818	1.08108	0.484742	1.93113	0.0472565	3.49098	1.02732	-1.51265	-2.6886	-0.876808	-2.78092	-0.849905	-1.0283	-1.43025	-0.238433	-3.43065	-3.3723	0.314759	3.12289	-0.916133
ecotype.5742	-1.37975	-1.16911	1.33337	1.32579	-2.65781	3.07325	-2.08104	0.285495	1.19708	-0.815187	-4.00986	-0.98173	-3.27345	-0.970678	-2.09644	-2.71773	-1.88695	-1.40401	-0.968058	-3.68503	-2.15847	-2.60976	-1.36526	-2.59214	-1.89479	3.61975	2.44463	3.32851	-2.67606	-3.38191	0.834923	0.6988	2.67477	-0.207271	3.54319	0.876335	-2.37678	-2.22884	-1.0455	-2.74361	-0.866359	-1.16239	-1.41342	-1.27326	-2.81188	-2.92557	0.432485	2.76831	-1.23311
ecotype.5753	-1.26415	-0.58908	1.32524	1.30603	-1.99918	2.61188	-1.28461	0.617021	1.66384	-0.672617	-4.02754	-1.07437	-2.17038	-1.49524	-2.60164	-2.15841	-1.87166	-1.27369	-1.00735	-3.77017	-2.04325	-2.19528	-1.1953	-1.99736	-2.0457	3.74887	2.61829	3.25426	-2.36741	-2.95066	0.851826	0.536693	2.42548	-0.110629	3.23478	1.02976	-2.0952	-2.81647	-0.912234	-2.82632	-1.02697	-0.95913	-1.57044	-0.602257	-3.22987	-3.09428	-0.0261554	2.69719	-0.569922
ecotype.5785	-1.20461	-0.396419	1.50671	1.44565	-1.5862	3.78908	-1.14736	0.190088	2.26923	-0.739362	-4.11147	-1.06475	-1.32577	-0.327625	-2.77762	-2.7994	-1.89561	-0.913472	-0.978214	-3.5419	-2.03834	-2.30513	-1.24428	-2.05732	-1.31443	3.94624	3.03264	3.66067	-1.66958	-2.07175	1.19898	0.246417	2.61989	-0.129803	3.64714	1.56367	-0.897212	-2.98552	-0.792491	-2.58527	-0.721205	-0.94562	-1.47652	-0.139663	-3.40355	-2.95495	0.539119	2.97354	-2.44508
ecotype.5832	-1.20247	-0.378035	1.54922	1.4427	-2.18582	3.20975	-1.4735	0.395561	2.21249	-0.489737	-4.01999	-0.875347	-1.85141	-0.142866	-2.36821	-2.76596	-2.01893	-0.869505	-0.819854	-3.46252	-2.05946	-1.79304	-1.18162	-1.91743	-1.74422	4.10163	3.02375	3.64413	-1.53207	-2.53564	1.13926	0.519859	2.59331	-0.0659961	3.69372	1.33156	-1.77728	-2.18864	-0.653568	-2.4772	-0.331045	-0.9279	-1.39794	-0.990427	-3.57037	-3.55935	0.49332	3.0384	-1.2294
ecotype.5837	-1.29493	-1.08555	1.69691	1.31734	-1.80437	3.4748	-1.31336	0.343182	1.86028	-0.604685	-4.1932	-0.918541	-1.2697	-0.670505	-2.67875	-2.96639	-1.91584	-0.781956	-1.98779	-3.78493	-2.09218	-2.70943	-0.973078	-2.52673	-2.09528	3.79543	2.65476	3.16802	-1.83126	-2.75438	0.680648	0.436743	2.77885	-0.264996	3.43427	0.65879	-2.96905	-2.10193	-1.08232	-2.8952	-1.17608	-0.957386	-1.40462	-1.27336	-3.59589	-3.36723	0.751535	2.40931	-1.75052
ecotype.5887	-1.47873	-0.826806	1.55776	1.49116	-2.59115	3.62551	-1.79616	0.28179	1.81997	-0.336241	-4.32736	-0.947667	-2.14125	-0.390175	-2.75942	-3.06457	-1.95669	-0.838509	-2.22272	-3.58847	-2.10161	-2.36252	-0.990304	-3.06383	-2.30412	3.88073	2.68627	3.66624	-1.91108	-2.52054	0.557761	0.453681	3.4941	-0.239125	3.71458	1.0386	-2.50125	-1.8876	-1.02171	-2.68676	-0.484788	-0.927877	-1.41717	-1.34459	-4.46034	-3.64732	0.176201	2.14028	-2.27149
ecotype.5896	-1.1767	-0.556079	1.38695	1.2626	-2.28481	3.52271	-1.88833	0.310632	1.5228	-0.584079	-4.15491	-0.876607	-2.85862	-0.428851	-2.46888	-2.87916	-2.02137	-1.09165	-1.02787	-3.70166	-2.13706	-2.0766	-0.949951	-3.51627	-2.07183	3.83347	2.60969	3.26179	-2.15886	-3.11676	1.18651	0.598886	2.89749	-0.144688	3.74958	0.947071	-1.84728	-1.93668	-0.693664	-2.74523	-0.397043	-0.881404	-1.27193	-1.00777	-3.68876	-3.7539	-0.549469	2.81925	-1.493
ecotype.6005	-1.49911	-0.95815	1.3313	1.14618	-2.51477	2.76673	-1.81906	0.304703	1.91496	-0.504701	-4.40545	-0.895221	-2.09024	-0.539149	-2.40936	-2.77443	-2.0734	-1.48082	-1.55429	-3.81473	-2.13754	-2.56284	-1.4894	-3.61753	-2.77519	3.52622	2.20133	3.04645	-1.53585	-2.68119	0.961759	0.368701	2.47137	-0.0797209	3.57063	0.850579	-2.16724	-2.63715	-1.03634	-2.79692	-0.673217	-0.803232	-1.44594	-1.19116	-3.92232	-3.60696	-0.409426	2.73259	-1.30515
ecotype.6008	-1.41584	-0.84569	1.10214	1.36785	-2.81434	3.45836	-1.45133	0.285528	1.73887	-0.665437	-4.39512	-1.1726	-2.20308	-1.49409	-2.94848	-2.9122	-2.12257	-0.952202	-1.40107	-3.75653	-2.11451	-2.49785	-1.11184	-3.29007	-2.07188	3.67742	2.36483	3.32303	-2.74109	-3.11314	0.927251	0.699527	2.78607	-0.221083	3.54984	1.13164	-2.6886	-2.72574	-1.03762	-2.77123	-0.907575	-0.824753	-1.34356	-1.66903	-4.10091	-3.87129	-0.804998	2.31181	-2.05475
ecotype.6119	-1.28539	-0.533506	1.56953	1.52041	-1.73497	3.32677	-1.35623	0.290702	1.83055	-0.708823	-4.33692	-0.963943	-1.55666	-0.107176	-2.50477	-3.76922	-1.73623	-0.905951	-0.655827	-3.74396	-2.16376	-2.06242	-1.1958	-2.41751	-1.55153	4.08232	3.3094	3.5398	-1.99693	-2.42939	1.10975	0.200555	2.81931	-0.053466	3.51004	1.82714	-1.85759	-2.79952	-0.7125	-2.77286	-0.619227	-1.02594	-1.39242	-0.992836	-3.57587	-3.37874	0.267661	2.97885	-1.55227
ecotype.6169	-1.20713	0.262252	1.74708	1.29473	-1.82026	3.41315	-0.506974	0.259936	1.88793	-0.708736	-3.90263	-0.805021	-0.992798	-0.451889	-2.69366	-2.75124	-1.80252	-0.984923	-1.14411	-3.77604	-2.14705	-2.29972	-1.11515	-2.54423	-1.72348	4.04105	3.18942	3.76505	-1.11701	-1.51774	0.90214	0.401952	2.21171	-0.0507722	3.50678	1.31947	-2.34282	-2.65683	-1.01336	-2.84314	-0.678031	-0.84226	-1.32113	-0.308513	-3.18082	-3.61564	0.593293	3.07703	-1.63924
ecotype.6188	-1.43495	-1.25053	1.39024	1.34633	-2.81323	4.15519	-1.69625	0.164183	2.10669	-0.635092	-4.31722	-0.86331	-1.97884	-0.0297276	-2.53806	-3.33928	-2.052	-0.659366	-1.35939	-3.77913	-2.10411	-2.29412	-1.35093	-2.93179	-1.30995	4.00315	3.03491	3.58285	-1.94507	-2.40213	0.855241	0.932191	2.73405	-0.154614	3.72808	1.51679	-2.54207	-2.61747	-0.719107	-2.85952	-0.76813	-1.00827	-1.36185	-0.688485	-3.89504	-3.70885	0.279089	2.46031	-2.71629
ecotype.6194	-1.29461	-0.869583	1.71221	1.09726	-2.6324	2.48676	-1.94099	0.292414	1.50243	-0.600051	-4.2337	-0.985871	-2.87264	-0.829929	-2.72906	-3.02468	-2.37263	-1.48228	-1.52214	-3.74634	-2.12017	-3.03673	-1.02704	-2.57285	-2.97439	3.72765	2.53729	3.05848	-2.28799	-3.35594	0.950125	0.722752	2.49924	-0.0881077	3.39833	0.859025	-2.98827	-2.26253	-1.03109	-2.7896	-0.848861	-0.893523	-1.36378	-1.09809	-3.52092	-3.37821	0.168723	2.7873	-1.70002
ecotype.6243	-1.39357	-0.917856	1.51565	0.986164	-2.45343	3.68756	-1.91788	0.255874	1.7972	-0.645333	-4.39549	-1.11088	-1.74222	-0.37296	-2.53039	-2.95603	-1.80133	-0.840307	-1.22003	-3.7585	-2.10113	-2.10099	-1.18931	-3.53878	-1.66653	3.96734	2.81365	3.13927	-2.05439	-2.72726	0.651446	0.0953826	2.0395	-0.184851	3.6368	1.23714	-2.34564	-2.73418	-0.820698	-2.74643	-0.683906	-1.18097	-1.30806	-0.817674	-4.03416	-3.39877	0.350243	2.50879	-0.354007
ecotype.6318	-1.24272	-1.03238	1.591	1.25314	-2.08412	3.77697	-1.88441	0.218076	1.97549	-0.689184	-4.35684	-1.12463	-1.74158	-0.413116	-2.53214	-3.36387	-1.82502	-0.732651	-1.01073	-3.55315	-2.10676	-2.06555	-1.14262	-2.86775	-1.37997	3.8379	2.76132	3.26482	-2.04869	-2.58854	0.972802	0.61276	2.55055	-0.160399	3.70996	1.34638	-2.68999	-2.37569	-0.706995	-2.63773	-0.663682	-1.14807	-1.34013	-1.12786	-3.85314	-3.61361	0.397543	2.80993	-1.72636
ecotype.6448	-1.34183	-1.41833	0.694523	0.591263	-2.78208	2.66667	-2.00975	0.285652	1.62127	-0.594796	-4.50726	-0.889903	-1.60454	-0.648377	-2.34672	-3.08753	-2.11579	-1.35479	-1.65457	-3.83039	-2.10109	-2.63798	-0.749244	-2.22665	-2.8462	3.46973	2.30811	2.74407	-1.75233	-2.49829	0.58252	0.583496	2.52163	-0.120061	3.33593	0.787037	-3.0747	-2.09271	-1.1339	-2.91245	-1.18931	-1.57905	-1.2632	-1.76475	-4.0574	-3.70001	-0.310471	2.22519	-1.62207
ecotype.66	-1.31573	0.073264	2.42355	1.6294	-1.7498	4.14351	-1.11817	0.196015	2.02228	-0.499238	-4.30096	-1.0632	-2.55567	-0.317331	-2.30362	-2.82739	-1.47492	-0.683195	-1.53622	-3.62954	-2.12337	-1.91451	-0.514466	-2.33807	-1.33555	4.3074	3.45117	3.81555	-2.03905	-2.53791	1.23977	0.708817	2.91083	-0.215384	3.73337	1.3357	-1.57358	-2.80125	-0.901375	-2.69633	-0.368654	-0.73287	-1.3422	-0.748938	-4.13321	-2.93203	0.638832	3.09646	-1.885
ecotype.6709	-1.2909	-0.86133	1.86755	1.79743	-2.03606	3.4977	-2.15699	0.2769	1.81919	-0.732513	-4.37215	-0.926546	-3.35202	-0.364397	-2.26884	-2.52826	-1.84939	-0.863939	-1.05608	-3.81368	-2.05503	-2.56242	-0.887565	-2.40311	-1.45236	4.19731	3.19862	4.02655	-2.51769	-3.49168	1.14072	0.521746	3.28349	-0.116538	3.80946	1.51402	-2.24399	-2.5018	-0.853728	-2.91052	-0.628657	-0.958503	-1.46068	-1.37801	-3.85146	-3.41469	0.287342	3.06044	-1.59964
ecotype.6727	-1.17848	-0.342101	0.628653	1.22095	-3.01958	2.90409	-1.38461	0.300153	2.00787	-0.543765	-4.30685	-1.11803	-1.85236	-0.573307	-2.39307	-2.9627	-1.76171	-1.04989	-0.764331	-3.64332	-2.06661	-1.71774	-1.04316	-2.29319	-1.4753	4.18562	3.22738	3.14514	-1.70597	-2.37506	0.809934	0.283812	2.58343	-0.0437838	3.48152	1.72448	-1.49537	-2.65298	-0.855346	-2.63809	-0.711379	-1.18075	-1.42821	-0.996785	-3.92592	-2.96149	0.315598	2.71586	-1.49878
ecotype.6729	-1.22202	-0.607189	1.39075	1.41717	-2.20378	2.53271	-1.80079	0.341207	1.66968	-0.643929	-4.21472	-0.909401	-1.2558	-0.208051	-2.53035	-2.59319	-1.92745	-1.19023	-1.0159	-3.72981	-2.16688	-2.01924	-0.948779	-2.35718	-2.17175	3.85645	2.8311	3.32386	-1.7784	-2.43224	0.926787	0.600777	2.66062	-0.121795	3.43466	1.54325	-2.22966	-2.37305	-0.855078	-2.75926	-0.792741	-1.11891	-1.44488	-0.535739	-3.94365	-3.5706	0.455697	3.08571	-0.823142
ecotype.6730	-1.51594	-0.938478	0.801437	1.28427	-2.92377	3.28509	-2.18728	0.202583	1.83809	-0.6946	-4.49932	-1.10723	-2.85305	-0.8574	-2.06623	-3.25861	-2.00644	-1.15066	-1.62683	-3.7137	-2.0943	-2.11941	-1.07824	-2.58496	-1.77374	3.54758	2.28801	3.08309	-2.10682	-3.17376	0.36305	-0.052999	2.58926	-0.307137	3.44066	1.22852	-2.55932	-2.60689	-0.9197	-2.67913	-0.932291	-1.21926	-1.36637	-1.33033	-4.51623	-4.53182	0.144838	2.39464	-1.29322
ecotype.6744	-1.48831	-1.57456	1.28122	1.14713	-1.87837	3.30742	-2.00824	0.307067	1.9458	-0.768969	-4.38955	-1.07934	-2.30773	-0.762388	-2.81514	-3.49491	-2.09797	-1.29823	-1.42726	-3.70934	-2.15705	-2.5794	-1.09577	-3.32858	-1.96239	3.47965	2.13571	2.43166	-2.2083	-2.48323	0.867477	0.422497	2.16861	-0.167057	3.47145	1.37782	-3.33519	-2.59435	-0.978653	-2.76603	-1.17989	-0.896429	-1.54417	-0.422412	-3.99153	-3.7456	-0.0391627	2.64564	-1.94224
ecotype.6810	-1.2372	-0.761226	1.66324	1.44175	-2.46939	3.02285	-1.14218	0.305324	1.90799	-0.589713	-4.25588	-0.886526	-1.58225	-0.343328	-2.71892	-3.29891	-1.95409	-1.15568	-0.430499	-3.7749	-2.12348	-2.21605	-1.05744	-2.63258	-1.19177	4.13541	3.25792	3.43422	-1.65083	-2.54353	1.13551	0.438759	2.52412	-0.0371745	3.59186	1.25752	-2.01164	-2.20961	-0.682879	-2.75769	-0.888651	-0.79403	-1.44432	-0.551855	-3.96592	-3.57449	0.381481	3.06443	-1.35268
ecotype.6847	-1.21446	-0.611608	1.39761	1.15866	-2.28157	3.44041	-1.28412	0.304695	1.96965	-0.568431	-3.95101	-1.0115	-1.69912	-0.370799	-2.19287	-2.71482	-1.80377	-1.01313	-1.0397	-3.60852	-2.05096	-1.9211	-0.996645	-2.41544	-1.69919	4.28969	3.33193	2.93614	-1.62307	-2.1127	0.870914	0.329737	2.24347	-0.0860028	3.59658	1.56612	-1.51468	-2.5504	-0.903215	-2.60586	-0.784229	-0.970995	-1.37682	-0.511232	-4.13525	-3.10937	0.552376	2.62602	-1.64018
ecotype.6898	-1.30851	-0.77906	1.77351	1.3175	-1.85313	2.73591	-1.21874	0.289586	2.25943	-0.604234	-4.30751	-1.09645	-2.43876	-0.426251	-2.21474	-2.93202	-1.92404	-1.36311	-0.568202	-3.74327	-2.06454	-2.42151	-0.976661	-2.41446	-1.5773	3.98418	2.80591	3.82082	-1.33032	-2.29004	1.23548	0.680331	2.57819	-0.00727889	3.71812	1.61775	-2.99765	-2.69173	-0.76538	-2.79177	-0.807355	-0.868709	-1.26963	-0.771224	-3.94004	-3.39705	0.534529	3.24612	-1.61385
ecotype.6899	-1.4317	-1.61898	1.14069	0.502578	-3.00438	2.3354	-2.31559	0.30782	1.58539	-0.450561	-4.25985	-0.978759	-2.11682	-0.635831	-3.0133	-3.3109	-2.12649	-1.90257	-1.21925	-3.55703	-2.11698	-1.82317	-1.03794	-2.78227	-2.8167	3.38073	2.30925	2.45453	-1.70014	-2.65658	0.632862	1.12381	2.48775	-0.055739	3.19988	0.147478	-2.96722	-2.10117	-1.42254	-2.66839	-1.1972	-1.6135	-1.28	-0.928276	-3.7194	-3.57059	-0.219894	2.23307	-1.87911
ecotype.6903	-1.20007	-0.472512	2.22983	1.24393	-2.19181	3.23289	-1.20681	0.402712	2.2322	-0.361319	-4.29061	-0.940332	-2.35397	-0.599546	-2.48094	-3.33856	-1.92542	-0.90055	-1.65698	-3.71279	-2.04706	-2.1317	-0.508663	-2.61083	-2.34643	4.00085	2.77332	3.36202	-1.7056	-2.81972	0.808684	1.88054	2.98304	-0.114173	3.52138	1.19107	-2.53863	-2.69506	-1.01937	-2.7584	-0.492844	-0.790517	-1.30908	-1.83462	-4.12514	-3.07114	-0.530056	2.4478	-1.60761
ecotype.6905	-1.03781	-0.619255	1.33071	1.48363	-1.19391	3.25967	-0.863595	0.434966	2.29775	-0.602923	-4.03763	-0.873421	-0.569147	-0.507736	-2.10848	-2.65989	-1.67287	-0.958585	-0.846738	-3.56355	-2.07317	-1.90145	-1.12167	-1.94034	-1.65581	3.93217	2.84384	3.33869	-1.69123	-1.68874	1.11455	0.722528	2.72281	-0.0295305	3.4222	1.57566	-1.53889	-2.63402	-0.671818	-2.66328	-0.916874	-1.367	-1.34615	0.511828	-3.38827	-3.2438	0.488337	3.16445	-1.62812
ecotype.6906	-1.17336	-0.831146	0.66206	1.22968	-1.58651	3.05005	-1.52121	0.285938	2.3331	-0.769437	-4.25882	-1.09572	-3.17761	-0.870127	-2.56131	-2.45291	-1.91726	-1.20051	-1.73549	-3.64441	-2.13213	-2.2801	-1.10267	-2.7222	-2.32042	3.36052	2.08968	3.0207	-1.95234	-2.99814	0.489041	0.331332	2.35462	-0.151619	3.25615	1.08823	-2.33881	-2.6515	-1.25763	-2.60038	-1.19189	-1.26288	-1.41429	-1.72409	-4.21348	-3.3729	-0.170744	2.40895	-2.19773
ecotype.6907	-1.39084	-1.13339	1.19663	1.41027	-2.56397	2.97327	-2.23546	0.241214	1.98249	-0.582988	-4.25063	-1.00068	-1.83619	-0.209472	-2.30633	-2.7837	-1.88228	-1.16954	-0.581797	-3.69705	-2.08475	-2.40865	-1.00032	-2.83749	-1.59754	3.75904	2.51592	3.49909	-1.68199	-2.49489	1.10893	0.646471	2.87078	0.00592079	3.76695	1.52954	-2.10187	-2.48014	-0.458353	-2.70489	-0.660088	-0.941358	-1.29201	-0.297706	-3.64792	-3.50405	-0.0853298	3.36739	-1.13265
ecotype.6909	-1.37043	-1.08637	1.34907	1.13607	-2.13457	2.73732	-1.83661	0.320899	1.63971	-0.590007	-4.4779	-0.899073	-1.97469	-0.121823	-2.6609	-3.46515	-2.06191	-1.12617	-1.17899	-3.7179	-2.15896	-2.21201	-1.06015	-3.17278	-2.52589	3.76379	2.6279	2.96672	-2.17377	-2.66158	0.979559	0.711471	2.2275	-0.0773366	3.51471	0.867219	-3.04377	-2.17353	-0.915353	-2.75899	-0.989429	-0.89597	-1.37511	-1.11759	-4.47136	-3.6984	-0.294358	2.82635	-1.09113
ecotype.6911	-1.17637	-0.27915	2.19689	1.96016	-2.28136	4.27603	-1.3691	0.308874	1.75366	-0.5562	-4.40446	-1.02268	-2.85846	0.0600571	-2.93815	-2.9607	-1.72853	-0.820692	-0.381638	-3.71714	-2.13458	-1.38481	-1.02498	-3.9214	-0.501288	4.79993	4.2441	4.46981	-2.03228	-2.68179	1.57368	0.0878104	3.13273	-0.0981618	4.10772	1.74129	-1.87257	-2.79884	-0.750824	-2.78021	-0.30261	-0.569592	-1.38656	-0.851293	-4.60185	-3.74169	1.09697	3.54303	-1.63094
ecotype.6914	-1.33857	-0.935911	1.37228	1.22836	-2.77627	3.13444	-1.65779	0.198243	1.45051	-0.765806	-3.91558	-0.916112	-2.64436	-0.823483	-2.80479	-2.73631	-1.88411	-1.22477	-1.17284	-3.7108	-2.16326	-2.46942	-1.19919	-2.26037	-2.09504	3.51521	2.44096	3.58731	-2.60943	-3.54112	0.795087	0.278963	2.77795	-0.284804	3.29055	1.28084	-2.00999	-2.72786	-0.832266	-2.71904	-0.77348	-1.19217	-1.46868	-1.18657	-4.13791	-3.23268	0.280015	2.33401	-1.82737
ecotype.6916	-1.31881	-1.14439	1.7963	1.59424	-2.62778	3.92819	-1.64128	0.273389	2.13064	-0.756629	-4.69719	-1.16726	-2.10089	-0.40397	-2.73412	-4.21198	-1.96302	-0.722458	-1.14641	-3.80246	-2.15873	-2.23303	-1.14998	-3.66631	-1.61994	4.09356	3.143	3.46274	-2.4563	-2.47532	1.18608	0.654693	2.77794	-0.199801	3.82115	1.3346	-3.01657	-2.66834	-0.766335	-2.83787	-0.648627	-0.891027	-1.32909	-1.03627	-4.8139	-3.66011	0.147507	2.9135	-2.18261
ecotype.6918	-1.27312	-0.576408	1.62979	1.51495	-2.22719	3.43563	-1.70924	0.287249	1.69556	-0.525165	-4.3205	-0.931303	-1.44208	0.12743	-2.70282	-3.0148	-2.08533	-0.728315	-0.67005	-3.64316	-2.1478	-2.51203	-1.12264	-2.9774	-1.54663	4.13537	3.18961	3.77281	-1.754	-2.46735	1.19523	0.718685	2.8784	-0.152984	3.78526	1.00402	-2.47206	-2.16595	-0.660154	-2.6917	-0.657189	-0.79662	-1.32782	-0.856591	-4.43859	-3.63308	0.419414	3.01125	-1.93255
ecotype.6919	-1.17198	-0.767047	1.20424	1.49668	-2.57808	2.95087	-1.58284	0.338874	1.72997	-0.710348	-4.32403	-1.17252	-2.47618	-0.877088	-2.56399	-3.0505	-1.87949	-1.12474	-0.806158	-3.72801	-2.07748	-2.07982	-1.02553	-2.48943	-2.17408	3.83136	2.83801	3.4573	-2.25927	-3.22856	1.10503	0.458907	2.64197	-0.150188	3.61066	1.70867	-1.43486	-2.05485	-0.722832	-2.75645	-0.631835	-1.08505	-1.41851	-1.80671	-4.31558	-3.64384	0.328093	3.0988	-1.18823
ecotype.6921	-1.27195	-0.270578	1.43957	1.14082	-1.93696	2.70159	-1.14047	0.330915	1.94082	-0.464954	-3.94338	-0.892907	-0.873683	-0.0955273	-2.62256	-3.31056	-1.80839	-1.19899	-0.811874	-3.59929	-2.13765	-2.02891	-1.03341	-2.64864	-1.72246	3.56315	2.48525	3.38623	-1.56268	-2.06095	0.695834	0.292635	2.29233	-0.154518	3.19301	1.41102	-1.60815	-2.69318	-0.897725	-2.61187	-0.825691	-1.03016	-1.43927	-0.583916	-3.39677	-3.15246	0.215807	2.44336	-0.914929
ecotype.6924	-1.36415	-0.756452	1.95054	1.41632	-2.80077	3.83387	-1.53572	0.370781	1.54425	-0.417666	-4.23485	-1.0408	-3.397	-0.728577	-2.68609	-2.4557	-1.76956	-1.00152	-1.52858	-3.6571	-1.97089	-1.772	-0.882604	-2.83977	-1.83646	4.25399	3.36257	3.70409	-2.58324	-3.14884	0.763836	0.203314	2.91578	-0.151577	3.6001	1.13685	-2.54264	-2.11547	-1.02238	-2.65254	-0.765029	-0.770676	-1.42492	-1.19302	-4.1	-3.0893	0.391695	2.48951	-1.33391
ecotype.6926	-1.19056	-0.286807	2.02408	1.1428	-2.25238	3.00701	-1.35787	0.367508	1.98683	-0.467023	-3.92373	-0.736154	-1.6405	-0.0919445	-2.8351	-2.7159	-1.91446	-1.07043	-0.683785	-3.66506	-2.12948	-2.13205	-1.04273	-2.58964	-1.32751	3.72832	2.51324	3.2323	-1.5635	-2.40813	0.891383	0.588117	2.26177	-0.0879223	3.47169	1.32402	-1.8289	-2.57833	-0.599638	-2.77112	-0.538606	-0.785448	-1.44483	-0.923648	-4.09482	-3.38457	0.365178	2.58243	-0.870396
ecotype.6928	-1.3694	-1.47603	1.16218	0.982869	-2.97094	2.22212	-2.13825	0.472333	1.57932	-0.660706	-4.37149	-0.936159	-3.12407	-1.22057	-3.1817	-3.41195	-2.19317	-1.61373	-1.09603	-3.80979	-2.12044	-2.92245	-1.12596	-3.13224	-2.53829	3.86241	2.76289	2.90437	-1.81738	-3.08756	0.754628	-0.0498421	2.17589	-0.143432	3.30216	1.42517	-2.31262	-2.7833	-0.891815	-2.85631	-1.19213	-1.02905	-1.33074	-1.35266	-3.64717	-3.81927	-0.080224	2.53852	-1.05215
ecotype.6932	-1.40601	-0.905083	1.73469	1.62778	-2.31066	3.38078	-1.71403	0.290404	2.00828	-0.608817	-4.26094	-1.08323	-1.34885	-0.381007	-2.68096	-3.03689	-1.98598	-0.721678	-1.20165	-3.78337	-2.13134	-2.24257	-1.15051	-3.19596	-1.66427	3.77471	2.41747	3.76929	-1.75237	-2.45669	0.976954	0.89806	3.36237	-0.205488	3.63484	1.32027	-1.8897	-2.33634	-0.763531	-2.79823	-0.610053	-0.905773	-1.30371	-0.686572	-3.54036	-3.71291	-0.510966	2.63122	-1.5131
ecotype.6937	-1.20692	-0.543318	1.82735	1.50096	-2.77016	2.98693	-1.26198	0.413133	1.72253	-0.659976	-4.25151	-0.945658	-2.08854	-0.395927	-2.76796	-3.215	-2.02269	-1.22537	-0.891537	-3.72264	-2.1579	-2.15667	-1.21932	-2.66699	-1.87868	4.14152	3.36366	4.10115	-1.82691	-2.80167	1.01437	0.627613	2.94698	-0.0727547	3.50611	1.30371	-1.43979	-2.63672	-0.924193	-2.76456	-0.805502	-0.853104	-1.35016	-1.06527	-3.47792	-3.54337	0.382298	2.86107	-1.61226
ecotype.6939	-1.23063	-0.651036	2.54023	1.4272	-2.39453	2.99285	-1.67184	0.40015	1.99149	-0.595672	-4.25663	-1.02565	-1.01176	-0.215116	-2.20014	-3.80323	-2.03696	-1.00358	-0.521737	-3.84602	-2.10298	-1.89089	-1.08726	-3.59148	-1.46111	4.04148	3.02718	2.90643	-1.63696	-2.0253	1.31768	1.13481	2.67782	-0.0500657	3.68814	1.70374	-2.17038	-2.76932	-0.591929	-2.70352	-0.790108	-0.367472	-1.34787	-0.128363	-4.59115	-3.51196	0.135903	3.09027	-1.3818
ecotype.6940	-1.3289	-0.408618	1.66283	1.3002	-3.10776	4.25767	-1.69876	0.260309	1.49082	-0.405966	-4.05776	-0.499972	-2.37161	0.122753	-2.00668	-3.04118	-1.7035	-0.810435	-1.30226	-3.75031	-2.11551	-2.08346	-1.14415	-2.54064	-1.16272	4.08483	3.02482	3.19893	-2.81937	-2.14413	1.0991	0.652094	2.63059	-0.186833	3.90019	1.07822	-2.69884	-2.01593	-0.833838	-2.70585	-0.450348	-0.7987	-1.42456	-0.64738	-4.1491	-3.88799	0.688985	2.66785	-2.77296
ecotype.6942	-1.51002	-1.36007	0.976373	1.00913	-3.5679	2.89198	-2.17886	0.317687	1.63919	-0.72567	-4.47901	-1.00142	-1.85536	-0.550805	-2.95563	-3.23674	-1.97722	-1.16982	-1.73584	-3.65494	-2.07505	-1.83685	-1.07844	-3.66964	-2.31947	2.92935	1.59895	2.70617	-2.27812	-2.6362	0.576873	0.630665	2.12849	-0.206762	3.45439	1.48532	-2.94473	-2.63132	-0.898527	-2.66238	-1.20845	-0.867657	-1.45588	-0.600614	-4.18312	-3.46982	-0.415587	2.39578	-1.3338
ecotype.6943	-1.29686	-0.995194	1.86469	0.66985	-1.88936	2.38619	-2.26885	0.241222	1.3382	-0.617776	-4.15653	-0.869971	-2.67251	-1.10316	-2.68562	-2.43781	-2.05709	-1.74483	-1.70306	-3.71929	-2.08638	-2.35295	-1.02578	-2.57896	-2.95916	3.73318	2.69341	3.08704	-2.53629	-3.61897	0.693336	0.0772324	1.6995	-0.0122952	3.30699	0.747373	-2.7307	-2.30005	-1.16324	-2.85448	-1.08799	-1.25172	-1.36124	-2.18983	-3.90674	-3.24951	0.00929793	2.41518	-0.772229
ecotype.6946	-1.305	-1.07333	1.30578	1.18012	-3.3666	2.87855	-2.24069	0.282804	1.39762	-0.752691	-4.46527	-0.974477	-2.9172	-0.73581	-2.9097	-3.24006	-2.13602	-1.05784	-1.43178	-3.8163	-2.13336	-2.82632	-1.10647	-3.69087	-2.60826	3.70807	2.67531	3.11654	-1.96026	-3.30318	0.949959	0.450353	2.63539	-0.0920902	3.46827	1.01135	-2.63828	-2.78503	-0.842194	-2.87132	-0.922363	-1.07615	-1.35209	-1.82598	-4.40282	-3.55106	-0.0792909	2.68709	-1.76599
ecotype.6951	-1.27134	-0.780404	1.55897	0.492937	-2.43825	2.6257	-1.73606	0.332859	1.69899	-0.513223	-3.78593	-0.822228	-1.72408	-0.589329	-2.23018	-3.01329	-1.93261	-1.33766	-0.856669	-3.56949	-2.09913	-1.79205	-1.01943	-2.66825	-2.18319	3.91422	2.97306	2.38126	-1.54553	-2.40161	1.13379	0.863705	0.929284	-0.0910952	3.44419	1.10483	-1.34526	-2.24469	-0.661108	-2.63901	-0.777561	-1.04253	-1.42431	-0.724952	-4.47104	-3.05823	-0.22128	2.82743	-0.963768
ecotype.6953	-1.52921	-0.967555	1.07308	1.05151	-2.6345	3.12607	-2.15144	0.310266	1.88749	-0.743543	-4.35431	-1.08264	-1.50307	-0.715334	-3.04249	-3.58553	-2.22411	-1.21932	-1.84954	-3.81754	-2.11209	-2.87078	-1.24854	-3.90566	-2.46864	4.04177	3.12538	2.52985	-1.61002	-2.57828	0.650667	0.447504	2.28558	-0.122168	3.39234	1.1442	-2.02646	-2.93033	-1.08702	-2.81846	-0.969707	-1.19103	-1.39981	-0.707284	-4.29491	-3.6331	-0.0561075	2.43861	-1.7592
ecotype.6958	-1.22607	-0.35954	2.10852	1.16277	-2.35897	3.30261	-0.928763	0.401076	1.96834	-0.706009	-4.34946	-0.911494	-1.35948	-0.729367	-2.68817	-3.58903	-1.73541	-1.03186	-0.660815	-3.6655	-2.12999	-1.79284	-0.849209	-2.71634	-1.29312	4.10461	3.22636	3.51188	-1.79013	-2.10158	1.05162	0.045655	2.81262	-0.121145	3.64933	1.42921	-1.59273	-2.61437	-0.677452	-2.69924	-0.630986	-0.821291	-1.26627	-0.383761	-3.09367	-3.60663	0.581259	3.00253	-1.16688
ecotype.6962	-1.34153	-1.80558	1.67861	0.845949	-2.72945	2.54102	-2.24362	0.240483	1.49327	-0.874843	-4.62655	-1.20677	-2.83699	-0.978636	-3.41019	-2.97457	-2.5396	-1.84127	-1.46849	-3.70563	-2.17705	-2.58718	-1.23884	-3.51732	-3.09019	3.2287	1.84504	2.53542	-2.77687	-3.46552	0.729909	0.327585	1.72648	-0.132365	3.21649	1.11137	-3.31118	-2.82374	-1.32149	-2.81655	-1.44202	-1.07633	-1.50145	-1.87823	-4.73737	-3.7844	-0.168832	2.40461	-1.01813
ecotype.6967	-1.19476	-2.06888	0.374919	1.32924	-2.81801	3.03331	-2.40669	0.205129	1.71806	-0.691131	-4.48987	-1.20067	-3.06872	-0.48533	-3.04623	-2.74828	-2.10939	-1.32959	-0.814244	-3.72914	-2.17607	-2.36366	-1.36231	-3.64458	-2.08263	2.55361	1.13981	2.563	-2.15318	-2.58564	0.922202	0.483172	2.30075	-0.177039	3.52212	0.795507	-3.26629	-1.60564	-0.931627	-2.82444	-1.23458	-1.12506	-1.43193	-1.48826	-4.69621	-3.05851	0.0138717	2.81259	-1.66939
ecotype.6973	-1.33118	-0.724143	1.38082	0.739859	-2.34347	3.12985	-1.48181	0.344169	2.07	-0.5952	-4.25214	-0.929519	-0.968512	-0.857619	-2.64785	-3.4885	-1.9696	-1.12144	-1.6286	-3.66721	-2.05374	-2.51839	-1.02848	-3.40372	-2.17856	3.3933	1.97575	2.67429	-1.58759	-1.82564	0.73948	0.556607	1.95311	-0.0456002	3.42054	1.32324	-2.20149	-2.90081	-0.976589	-2.68847	-1.09004	-1.38732	-1.36726	-0.205476	-3.28829	-3.74708	0.409247	2.44977	-2.42135
ecotype.6976	-1.32752	-0.862242	1.49061	1.47625	-1.98423	4.0314	-1.72572	0.257449	1.93925	-0.774754	-4.35597	-0.980534	-1.43721	-0.29393	-2.07891	-3.48276	-1.76856	-0.600402	-0.362871	-3.61419	-2.09192	-1.87105	-1.0195	-2.72868	-0.460419	3.95242	3.0396	3.26898	-2.01652	-2.16256	1.09388	0.617509	2.65115	-0.137928	3.82341	1.59851	-2.37456	-2.20572	-0.463377	-2.64605	-0.658635	-1.20471	-1.36632	-0.360164	-3.86421	-3.56223	0.590557	2.9932	-2.17781
ecotype.6977	-1.31344	-1.27102	1.09231	0.601932	-2.93614	2.67936	-1.56774	0.218737	1.86664	-0.637978	-4.45721	-1.02572	-2.75591	-0.535238	-2.78788	-3.21206	-1.98998	-1.53095	-1.33671	-3.68728	-2.1127	-2.62883	-1.03598	-3.42011	-2.63642	3.63087	2.49992	2.65624	-2.29591	-2.74903	0.832663	0.47027	1.61479	-0.0360634	3.41907	1.02994	-3.11302	-2.0606	-0.897837	-2.72278	-1.16949	-1.20187	-1.3871	-1.25744	-4.62279	-3.40192	-0.449162	2.46177	-1.19369
ecotype.6979	-1.33686	-1.3811	0.685077	1.38545	-2.74348	3.40437	-2.29896	0.34925	1.81504	-0.597725	-4.28634	-0.857048	-1.97443	-0.582271	-2.83376	-2.88342	-2.10702	-0.994395	-1.11784	-3.60274	-2.1588	-2.27674	-1.26223	-4.2435	-1.59511	3.13822	1.77128	2.97344	-2.14191	-2.55194	0.723986	0.704651	2.69295	-0.135276	3.59601	1.09294	-3.044	-2.53979	-0.934091	-2.64688	-1.06569	-0.931219	-1.44451	-0.536516	-3.95163	-3.40278	-0.420808	2.69968	-2.05721
ecotype.6980	-1.20704	-0.487969	1.95959	1.51292	-2.35854	3.34631	-1.49773	0.329432	1.93301	-0.538886	-3.91676	-0.677519	-1.94562	-0.086017	-2.58162	-3.1597	-1.88245	-0.820638	-0.710186	-3.60972	-2.06341	-1.85388	-1.1768	-2.26195	-1.41104	4.1576	3.21249	3.82883	-1.78369	-2.66485	1.17462	0.902194	3.00495	-0.0622461	3.7026	1.51768	-0.897938	-2.54357	-0.712317	-2.57129	-0.30202	-0.897122	-1.27496	-0.835086	-3.02296	-3.04785	0.750115	2.92223	-1.7087
ecotype.6982	-1.08617	-1.07283	1.63644	0.945853	-2.71841	3.21392	-2.08616	0.269043	1.85641	-0.751301	-4.55451	-1.04793	-1.84571	-0.770139	-2.51337	-3.47335	-1.98595	-0.927827	-1.91459	-3.80075	-2.12189	-2.12487	-1.14095	-2.98297	-2.59785	3.06961	1.65918	3.49359	-2.19723	-3.00392	0.594194	0.705033	2.578	-0.153939	3.40559	1.59218	-2.03733	-2.93265	-0.930625	-2.78624	-0.973681	-1.42881	-1.27069	-1.40591	-4.26447	-3.80476	0.139036	2.4033	-1.62651
ecotype.6983	-1.42506	-0.992461	1.03273	0.958827	-2.69171	3.27143	-1.82104	0.496502	1.7066	-0.583102	-4.35364	-0.855143	-3.73377	-1.04305	-2.6914	-2.98376	-1.95803	-1.36608	-1.22417	-3.78436	-2.05201	-2.15211	-1.11837	-2.44834	-2.34401	3.85959	2.9461	3.22241	-1.96042	-3.03359	0.756548	0.291363	2.23163	-0.0486154	3.3328	1.40593	-1.85966	-2.55244	-1.07756	-2.74726	-1.05128	-1.34856	-1.42051	-1.25531	-4.27209	-3.15235	0.505696	2.16488	-1.06537
ecotype.6985	-1.32376	-1.67634	0.314943	1.04238	-2.67226	3.32943	-2.12178	0.244026	1.58959	-0.765256	-4.38469	-1.00277	-2.00517	-0.551906	-3.13345	-2.91368	-1.90943	-0.931043	-1.21613	-3.7418	-2.09761	-2.84293	-0.80721	-4.2389	-1.93417	3.44925	2.13305	2.97214	-2.49399	-2.77112	0.887778	0.45015	2.80667	-0.159504	3.70678	1.56561	-3.08074	-1.73307	-0.729785	-2.77467	-0.877208	-1.26193	-1.33292	-1.56786	-3.96383	-3.64777	-1.04851	2.65744	-1.48976
ecotype.6988	-1.42045	-1.66412	1.2085	1.22843	-2.64999	2.53319	-2.39021	0.287503	1.21742	-0.688936	-4.28889	-0.903334	-1.55542	-0.544849	-3.0076	-3.54049	-2.10642	-1.37399	-0.864971	-3.73984	-2.13492	-1.86834	-1.23008	-3.33928	-2.09215	3.42792	2.06357	2.59567	-1.98689	-2.01435	1.00327	0.144397	2.5767	-0.0288013	3.43118	1.42628	-2.59474	-3.20973	-0.868665	-2.77583	-1.37741	-1.14057	-1.43922	-0.615532	-3.41662	-3.31526	-0.165674	2.79715	-1.10689
ecotype.6989	-1.34176	-0.976421	1.54569	1.12268	-2.29112	2.89868	-1.5412	0.348904	1.80363	-0.686816	-4.20915	-0.969276	-2.1586	-0.952142	-2.76516	-2.63939	-1.99639	-1.29022	-1.5537	-3.80523	-2.0695	-2.6769	-1.01305	-3.03836	-2.37674	3.56066	2.3708	2.94892	-1.84047	-2.59389	0.653942	0.465629	2.30526	-0.0385714	3.2147	1.41999	-2.17887	-2.96001	-1.20245	-2.8702	-1.20748	-1.11853	-1.50575	-1.25992	-3.70792	-2.2448	0.0793922	2.28333	-1.55339
ecotype.6990	-1.31356	-0.666601	1.35716	1.17097	-2.09342	3.47812	-1.43547	0.247675	2.0204	-0.676634	-4.18246	-0.955167	-1.59426	-0.461771	-2.43458	-3.1008	-1.72877	-0.903217	-0.738321	-3.64253	-2.11128	-1.9435	-0.711827	-2.77714	-1.02802	3.80879	2.67303	3.55825	-1.6239	-2.07412	0.879406	-0.140533	2.61585	-0.182449	3.50032	1.9371	-2.0433	-2.42093	-0.74833	-2.64231	-0.791625	-1.34121	-1.33917	-0.845319	-3.54056	-3.79802	0.248108	2.60771	-1.82536
ecotype.6992	-1.33922	-0.420126	1.80412	1.38849	-1.99333	3.16238	-1.5732	0.396871	1.89173	-0.525753	-4.24704	-1.10091	-1.99858	-0.435364	-2.51359	-3.06606	-1.87129	-1.14971	-0.940289	-3.55307	-2.12554	-1.52658	-1.20688	-3.02609	-1.6419	3.99436	2.78392	3.10784	-1.87337	-2.23691	1.11401	0.300577	2.43463	-0.0888804	3.62658	0.979727	-1.90652	-2.77706	-0.888436	-2.58296	-0.609328	-0.756111	-1.44954	-0.68695	-3.9103	-3.44544	0.239782	2.84538	-0.862095
ecotype.6994	-1.30218	-0.837486	1.4992	1.25837	-1.73127	3.2593	-1.66862	0.288848	1.87764	-0.545192	-4.26081	-0.886347	-1.33755	-0.136738	-2.7179	-3.051	-2.01715	-1.08642	-0.932959	-3.66814	-2.15732	-2.22335	-1.23512	-2.78439	-1.86729	4.1672	3.29986	3.51212	-1.88147	-2.29913	1.17586	0.442498	2.32543	-0.127674	3.58685	1.33696	-1.93334	-2.82208	-0.845887	-2.79964	-0.642184	-0.836007	-1.43927	-1.05655	-4.10296	-3.36319	0.186351	2.75445	-1.39188
ecotype.6996	-1.46384	-0.535545	1.0491	0.795474	-2.78777	2.81283	-1.46615	0.31558	1.75443	-0.775611	-4.29137	-0.918371	-1.67701	-0.674031	-2.63818	-3.27843	-2.05975	-1.22392	-2.18988	-3.80543	-2.11136	-2.78289	-1.31431	-2.78952	-3.04139	3.40847	2.28997	2.47616	-1.95767	-2.62129	0.405386	0.357174	1.81756	-0.16555	3.3035	0.882129	-2.06418	-3.07587	-1.24652	-2.73545	-1.06567	-1.01597	-1.47159	-0.810458	-3.80549	-3.70828	-0.0549351	2.15513	-2.12601
ecotype.7000	-1.30975	-1.02246	1.67055	1.08415	-2.83961	3.05174	-2.22286	0.322624	1.61885	-0.758003	-4.47911	-0.903705	-2.29815	-0.209563	-2.72019	-3.52097	-2.1572	-1.02925	-0.988213	-3.86876	-2.11691	-2.80391	-0.965239	-2.8374	-1.87993	4.01247	3.09589	3.40813	-2.47078	-3.18502	1.00022	0.264885	2.43116	-0.141254	3.54349	1.34394	-2.1553	-2.65512	-0.743987	-2.97343	-0.895102	-1.1421	-1.27611	-1.01653	-4.05602	-3.44466	0.378057	2.67695	-1.47492
ecotype.7004	-1.36243	-0.336559	1.54411	1.22632	-1.94581	2.90019	-1.32239	0.363226	2.01889	-0.67732	-4.2142	-0.854427	-1.94956	-1.17286	-2.36818	-3.3233	-2.03969	-1.01498	-1.1557	-3.65896	-2.11877	-2.41381	-1.04983	-2.61914	-1.96449	4.0782	3.15633	3.34775	-1.83033	-2.63879	0.971416	0.546268	2.40628	-0.129465	3.46769	1.0846	-1.98817	-2.8139	-0.902572	-2.60398	-0.738818	-1.03484	-1.37893	-0.244488	-3.48516	-3.67813	0.438098	2.56837	-1.13262
ecotype.7008	-1.40677	-0.858217	1.20522	1.07413	-2.2342	3.04772	-1.90902	0.260599	1.55609	-0.828439	-4.33434	-0.90593	-2.10098	-0.662426	-2.73163	-2.76903	-2.11048	-1.25614	-1.46636	-3.68642	-2.12125	-1.98282	-0.998604	-2.40733	-2.39261	3.96112	3.00178	3.29863	-2.5574	-3.36327	0.836312	0.667702	2.37732	-0.231161	3.41773	1.23966	-1.65282	-2.00723	-1.00209	-2.77071	-0.777176	-1.26001	-1.60423	-1.20591	-3.96515	-3.14545	0.666391	2.40624	-1.96801
ecotype.7011	-1.25207	-1.32544	1.45329	1.05254	-2.6379	3.26946	-1.68627	0.263383	1.73621	-0.509613	-4.32815	-1.13987	-1.36585	-0.308586	-2.49863	-3.31065	-1.80602	-0.936658	-0.802329	-3.58619	-2.1432	-1.85278	-1.03215	-2.50068	-1.4058	3.75103	2.70683	3.07859	-2.00984	-2.14217	1.09686	0.645184	2.34155	-0.194564	3.67637	1.4627	-3.07579	-2.11046	-0.653013	-2.75587	-0.931587	-1.30456	-1.25776	-0.862324	-3.57777	-3.63925	0.0247931	2.87009	-1.5161
ecotype.7014	-1.35933	-1.16501	1.35209	1.35454	-2.88568	3.39629	-1.55493	0.393032	1.86076	-0.569481	-4.26857	-1.14771	-1.69108	-0.335193	-2.5397	-3.28176	-1.81714	-0.863769	-1.00194	-3.49539	-2.10994	-1.7747	-1.49273	-2.39102	-1.59285	3.72196	2.63719	3.00648	-2.20911	-2.2223	1.03605	0.765784	2.56045	-0.100927	3.61985	1.31161	-2.86057	-2.51595	-0.707822	-2.62256	-0.994674	-1.12204	-1.33001	-0.72084	-3.86466	-3.68835	0.0653173	2.76049	-1.6272
ecotype.7026	-1.45682	-1.27922	1.51339	1.05721	-2.79302	2.11609	-2.24705	0.342025	1.16608	-0.75236	-4.51687	-1.07859	-3.11469	-0.907896	-3.33159	-2.70735	-2.25801	-1.63457	-1.87894	-3.94105	-2.15269	-2.93365	-1.12527	-4.02468	-3.35305	3.81762	2.9337	3.4064	-2.59084	-3.70146	0.664512	0.0500879	2.71226	-0.0015737	3.24839	1.07115	-3.12415	-2.67089	-1.26067	-2.97837	-1.13958	-1.39961	-1.61607	-1.97465	-4.18313	-3.17002	0.164323	2.49511	-1.12103
ecotype.7031	-1.32258	-0.485771	1.98309	1.45612	-2.6133	3.22898	-1.65736	0.351623	1.27588	-0.627733	-4.11278	-0.959406	-2.41364	-0.376453	-2.46393	-3.20527	-1.90058	-0.915214	-0.865834	-3.72137	-2.0592	-1.98606	-1.1977	-2.40758	-1.6198	4.1125	3.21883	3.46453	-2.73876	-2.87125	0.986075	0.3632	2.83021	-0.127852	3.5941	1.20861	-1.21017	-1.7778	-0.779431	-2.70172	-0.62135	-0.763435	-1.34122	-0.5505	-3.5417	-3.60605	0.469364	2.73742	-1.32323
ecotype.7035	-1.31073	-0.672199	1.33046	1.60042	-2.00555	3.74121	-1.72734	0.206475	1.68352	-0.523262	-3.89012	-0.899447	-2.05799	-0.29958	-2.26911	-2.51176	-1.94079	-0.754871	-0.75532	-3.60197	-2.07461	-1.84194	-1.10126	-1.60699	-1.03743	4.16561	3.30462	3.69874	-2.38818	-2.61436	0.986228	0.988819	3.13603	-0.232129	3.68589	1.08257	-1.80537	-2.23572	-0.737756	-2.6261	-0.639838	-0.865427	-1.3404	-0.596265	-3.34883	-3.48707	0.711291	2.73031	-1.57424
ecotype.7062	-1.33258	-0.705016	1.06894	0.663587	-2.78812	2.67335	-1.40552	0.416014	1.7486	-0.586496	-4.20358	-0.904917	-2.48304	-0.553744	-2.95676	-3.16039	-2.04109	-1.7811	-1.31347	-3.68417	-2.13387	-1.97547	-0.814154	-2.95254	-2.95728	3.69159	2.60413	3.23308	-2.59352	-3.14582	0.850336	0.55242	2.04474	-0.0345203	3.37478	0.918818	-2.51795	-2.02539	-1.0107	-2.72721	-0.807031	-1.18029	-1.31717	-1.75393	-3.85359	-3.86101	0.189598	2.51423	-2.16403
ecotype.7069	-1.27125	-0.773625	1.08818	0.997693	-2.90292	3.90007	-1.91641	0.395	1.94073	-0.641203	-4.02111	-0.987243	-2.46722	-0.427087	-2.78072	-2.81978	-1.92665	-1.03433	-0.628635	-3.65501	-2.11176	-1.33909	-0.995631	-2.96172	-1.02521	4.06161	3.01171	2.63855	-1.98606	-2.29743	1.00309	0.623114	1.85806	-0.0363366	3.58239	1.73617	-2.55838	-2.37648	-0.91091	-2.65562	-0.728588	-0.756276	-1.27744	-1.19022	-4.4465	-3.04261	0.531204	2.73851	-2.04715
ecotype.7071	-1.35104	-0.81998	1.71585	1.3684	-1.70859	3.09239	-1.81482	0.377865	1.70195	-0.693847	-4.33296	-0.875543	-1.27145	-0.516079	-2.76309	-3.24525	-2.15517	-1.15202	-1.19768	-3.68293	-2.10257	-2.23718	-1.04016	-2.98909	-2.00958	4.0704	3.03672	3.317	-1.60136	-2.44967	1.22224	0.907304	2.39191	-0.0957589	3.65611	0.807186	-2.47745	-2.12474	-0.951389	-2.73834	-0.701408	-0.685166	-1.38368	-1.33604	-4.45181	-3.72282	0.162163	2.94189	-1.10132
ecotype.7078	-1.21754	-0.500301	2.01647	1.13697	-2.55688	2.83153	-1.24452	0.333728	2.18902	-0.60518	-4.32887	-0.994859	-1.56099	-0.584837	-2.70944	-3.13311	-2.10855	-1.11771	-0.654873	-3.71889	-2.15287	-2.35304	-1.10068	-2.33667	-1.80229	3.8534	2.73873	3.19422	-1.75121	-2.55029	1.02318	0.485527	2.59478	-0.0380747	3.51459	1.41156	-2.0994	-2.08451	-0.711782	-2.7274	-0.461868	-1.10091	-1.41745	-0.743708	-4.25314	-3.44381	0.45576	3.02031	-1.84552
ecotype.7080	-1.34601	-0.0578467	1.16067	1.35939	-1.49471	3.58926	-1.15604	0.328917	2.13791	-0.552581	-4.08174	-0.969048	-2.06765	-0.218652	-2.40327	-3.08557	-2.00492	-1.13292	-0.972963	-3.67219	-2.1014	-1.98771	-1.12489	-2.4866	-0.924441	4.13695	3.02336	3.45305	-1.9189	-2.01897	0.724613	0.499018	2.24573	-0.142497	3.52568	1.22361	-2.02618	-2.59823	-0.893235	-2.62904	-0.628281	-0.834792	-1.4407	-0.196044	-4.07792	-3.28106	0.489117	2.81357	-0.898158
ecotype.7094	-1.22448	-0.716852	0.937219	1.24972	-1.98729	3.01808	-1.16802	0.531546	2.34697	-0.575949	-4.49212	-1.01624	-1.30258	-0.221301	-2.43037	-3.62422	-2.12644	-0.891096	-1.00419	-3.63053	-2.04976	-2.2308	-1.24939	-2.34881	-1.50919	3.77116	2.69898	3.04182	-1.46644	-2.04334	0.833854	0.419146	2.35608	0.0492035	3.2353	1.41858	-2.56442	-2.96652	-0.705661	-2.62236	-1.16209	-0.89045	-1.33549	-0.572669	-4.44992	-3.74063	-0.030176	2.72542	-2.006
ecotype.7098	-1.23073	-0.915295	1.22847	1.62692	-1.6585	3.03764	-1.65416	0.384989	2.21569	-0.686791	-4.40823	-0.955982	-1.66603	-0.570926	-3.1453	-3.5822	-2.16867	-0.848084	-0.795597	-3.64727	-2.14737	-2.28314	-1.29613	-3.37401	-1.75459	3.84456	2.73018	3.11825	-1.93106	-2.42175	1.48591	0.664538	2.87828	0.0397823	3.60826	1.84854	-2.8578	-3.08463	-0.491607	-2.75265	-0.826114	-1.21733	-1.425	-0.491575	-4.44686	-3.60428	0.121666	3.39292	-1.64464
ecotype.7100	-1.34119	-1.03202	1.40351	1.22592	-2.0346	2.41509	-2.26716	0.329933	1.50738	-0.592823	-3.6628	-1.04543	-2.13122	-0.899778	-2.72995	-2.50427	-2.11611	-1.41255	-1.61323	-3.6834	-2.11408	-2.19453	-1.08283	-2.11148	-3.138	3.9609	2.97873	3.43902	-2.25738	-3.22907	0.926362	1.18062	2.85093	-0.0802713	3.38697	0.792354	-2.4505	-2.14229	-1.08693	-2.72162	-0.889091	-0.941393	-1.38146	-1.60277	-3.08576	-3.67556	0.551443	2.83034	-1.33346
ecotype.7102	-1.38779	-0.991696	1.16613	1.22409	-2.88745	3.21586	-1.42687	0.21663	1.67819	-0.600033	-4.24926	-0.993334	-2.4895	-0.38647	-2.58269	-3.32064	-2.04559	-0.963013	-1.24247	-3.78296	-2.12616	-2.57069	-1.00414	-2.79858	-2.0215	3.83433	2.85409	3.17263	-2.81064	-2.59319	0.645251	0.587223	2.46302	-0.205122	3.34313	1.08123	-2.77521	-3.0955	-0.934539	-2.73694	-0.759108	-1.21826	-1.53521	-0.823025	-4.07567	-3.87823	0.0792727	2.33367	-1.43284
ecotype.7105	-1.21931	-0.411468	1.6809	1.38805	-2.34777	3.725	-1.46127	0.373727	2.0394	-0.359967	-4.20676	-0.971225	-2.24231	-0.143877	-2.25599	-2.6891	-1.62432	-0.799948	-0.961971	-3.54162	-2.03721	-1.61414	-1.06782	-1.99446	-1.6641	4.16814	2.97508	3.58981	-1.6229	-2.51307	1.19321	0.520889	2.64773	-0.0622055	3.72989	1.29989	-1.68976	-1.67661	-0.795206	-2.56986	-0.314807	-0.763936	-1.37693	-1.23607	-3.6456	-2.81258	0.587232	2.73845	-1.27445
ecotype.7110	-1.45292	-1.56245	1.32982	0.937845	-3.07914	2.555	-2.32949	0.34164	1.17618	-0.803821	-4.44735	-0.83431	-2.42532	-1.04437	-2.80223	-3.29763	-1.99673	-1.33544	-1.57259	-3.66371	-2.10272	-1.98018	-1.13132	-3.37651	-2.82784	3.34306	2.13737	3.05775	-2.29249	-3.3209	0.491125	0.0518244	2.73839	-0.194703	3.31947	1.03475	-2.49387	-2.7157	-1.17394	-2.73626	-1.19862	-0.859479	-1.44912	-1.93852	-3.68117	-3.10222	0.0342792	2.08514	-1.63279
ecotype.7123	-1.28108	-1.32157	0.965965	1.3971	-3.0217	3.49624	-2.05982	0.293534	1.82861	-0.303397	-4.50195	-1.32923	-1.7603	-0.331107	-2.6172	-3.22797	-2.06426	-1.11018	-1.4802	-3.68234	-2.07365	-2.22446	-0.673296	-3.43981	-1.73771	3.63063	2.37484	2.75168	-2.29214	-2.43551	0.600729	0.61776	2.44751	-0.194785	3.50489	0.820252	-3.01691	-1.72741	-0.990125	-2.73149	-0.970082	-0.822638	-1.3545	-0.774673	-4.83135	-3.68619	-0.3518	2.47827	-1.8581
ecotype.7126	-1.39105	-0.0761647	1.56464	1.41191	-2.26229	3.24115	-1.97563	0.26359	1.51191	-0.62305	-3.53258	-0.802095	-2.31419	0.149023	-2.48966	-2.76957	-2.02284	-0.96219	-0.728701	-3.54755	-2.15148	-1.33793	-1.09507	-2.18824	-1.36114	4.15689	3.17929	3.30286	-2.17446	-2.55499	0.882885	0.250421	2.58804	-0.122777	3.6289	1.3817	-1.18685	-2.61868	-0.906712	-2.58026	-0.634536	-0.973684	-1.35783	-1.15763	-2.97022	-3.71774	0.659823	2.68666	-1.8163
ecotype.7128	-1.32227	-0.583138	1.14782	1.11335	-3.16417	2.73551	-1.79762	0.285692	2.12467	-0.637364	-4.39582	-0.953018	-1.51319	-0.432074	-3.08229	-3.51663	-2.07515	-1.06942	-1.19662	-3.77601	-2.15741	-2.11499	-0.849189	-3.75216	-2.02583	3.41056	1.7758	2.43779	-1.54604	-2.63416	0.821745	0.883898	2.05113	-0.0181347	3.39827	0.89227	-2.94041	-2.51593	-0.881537	-2.80025	-0.94219	-0.851028	-1.3838	-0.826792	-4.11285	-3.04792	0.0289449	2.70158	-1.33826
ecotype.7135	-1.32428	-0.867239	1.40915	1.32911	-2.75269	2.87815	-1.3617	0.328641	1.75199	-0.618538	-4.41642	-1.19404	-1.70423	-0.486585	-2.5694	-3.71382	-1.99052	-1.04173	-1.40369	-3.74704	-2.15308	-2.59719	-0.892372	-2.51008	-2.26711	4.00914	2.94103	3.15579	-1.95271	-2.92118	0.980257	0.379639	2.99203	-0.0794169	3.45961	1.38653	-1.98098	-2.47235	-0.845332	-2.71523	-0.835506	-1.02888	-1.29912	-1.33287	-4.67175	-3.59959	0.214166	2.73602	-1.44462
ecotype.7139	-1.43866	-1.33398	1.31018	1.10025	-2.97774	2.55133	-2.14986	0.230813	1.1655	-0.864347	-4.39113	-0.98022	-2.7469	-1.06501	-3.06882	-3.03735	-2.12639	-1.56834	-2.19069	-3.73085	-2.1631	-2.5426	-0.988387	-2.91163	-3.34812	3.33816	2.15783	3.00623	-2.58226	-3.57147	0.49389	0.342758	2.72341	-0.144183	3.18957	0.915123	-2.7464	-2.75798	-1.31908	-2.83665	-1.39515	-1.13936	-1.40366	-1.88913	-3.81474	-3.48735	-0.381921	2.37401	-1.13671
ecotype.7141	-1.28645	-0.850075	1.44693	0.843075	-2.57019	2.62766	-2.04298	0.407398	1.76759	-0.589626	-4.29585	-0.982654	-2.95466	-0.964903	-2.73059	-3.18464	-1.88937	-1.33613	-1.41062	-3.72267	-2.07769	-1.83981	-0.979948	-2.93557	-2.48171	3.77126	2.82096	3.19749	-2.52198	-3.14154	0.894693	0.0968104	2.58032	-0.0598162	3.39725	1.13141	-2.39303	-2.20407	-1.01434	-2.66125	-0.80525	-1.10899	-1.31683	-1.4285	-3.79598	-3.65387	0.27435	2.6209	-1.20655
ecotype.7143	-1.38954	-0.88085	1.2412	1.31051	-2.34217	3.16727	-1.8641	0.329155	1.74541	-0.687472	-4.15699	-0.914024	-1.58458	-0.614006	-2.03995	-2.53947	-1.92642	-0.99043	-1.2699	-3.73598	-2.084	-2.13782	-1.07613	-2.07367	-1.61785	4.01092	3.09419	3.21325	-2.04886	-2.55684	0.788249	0.197313	2.4991	-0.159242	3.57876	0.869498	-2.29173	-2.14205	-0.973906	-2.77358	-0.819865	-0.914187	-1.40686	-0.712294	-3.28739	-3.41636	0.593385	2.56626	-0.794875
ecotype.7145	-1.24727	-1.14524	1.25945	1.05858	-2.81652	2.70757	-1.73325	0.241443	1.769	-0.632388	-4.48476	-1.10479	-0.787005	-0.397212	-2.37829	-4.08122	-2.01245	-1.18678	-0.517916	-3.85387	-2.12095	-1.89945	-0.951606	-4.13657	-1.7299	4.13796	3.12322	3.03471	-2.14373	-2.28598	1.16756	0.653404	2.34289	-0.0712343	3.76017	1.41044	-2.56701	-2.94068	-0.627478	-2.83565	-0.626888	-0.913823	-1.31488	-0.773177	-4.44587	-3.91243	0.009099	2.85676	-0.982935
ecotype.7147	-1.399	-1.34986	1.2123	1.05794	-2.13652	2.99842	-1.8797	0.265123	1.99533	-0.656168	-4.21911	-0.89754	-1.24094	-0.697659	-2.78111	-2.7191	-1.9808	-0.955494	-1.84889	-3.66827	-2.13105	-2.23947	-1.11046	-2.17298	-2.29532	2.98724	1.70444	3.3042	-1.20985	-2.45392	0.301009	0.410114	2.71746	-0.191902	3.28855	0.941848	-2.04707	-2.45063	-1.10466	-2.68065	-1.29723	-1.14755	-1.36563	-1.1307	-3.28141	-3.66059	-0.286399	2.16537	-1.14867
ecotype.7150	-1.53053	-0.812948	1.7005	0.917596	-3.01803	2.7182	-2.08148	0.292466	1.78637	-0.71427	-4.41932	-1.06224	-1.56574	-0.806918	-3.4534	-3.66546	-1.99759	-1.35042	-2.19588	-3.7972	-2.11878	-2.48882	-1.11337	-4.09964	-2.99295	3.23595	1.82214	2.89841	-2.0112	-2.82544	0.369443	0.428708	2.69663	-0.143652	3.35353	0.970737	-2.68787	-2.60954	-1.19173	-2.72219	-1.28198	-0.981988	-1.36814	-1.35311	-4.11154	-3.60654	-0.74777	2.22897	-1.31973
ecotype.7151	-0.968815	-0.965584	1.86278	1.30775	-1.86448	2.92799	-1.69336	0.276845	1.64339	-0.809557	-4.30381	-1.09111	-2.50127	-0.715666	-2.92486	-3.10266	-1.93357	-1.21828	-1.29507	-3.78131	-2.10613	-2.0841	-0.399293	-3.09455	-2.18919	3.51296	2.24955	3.39895	-2.42043	-3.06831	0.685657	0.963667	2.58762	-0.100021	3.41296	1.61569	-2.8515	-2.91575	-1.06987	-2.75128	-1.00435	-0.891689	-1.32889	-0.920824	-3.97234	-3.15498	0.110913	2.5613	-1.65135
ecotype.7158	-1.30771	-0.419737	0.696427	1.20745	-2.44674	3.28018	-1.5701	0.329206	2.15371	-0.669005	-4.34772	-1.18781	-1.32226	-0.87514	-2.46146	-3.82684	-2.11641	-0.908605	-1.32303	-3.79416	-2.06566	-2.1217	-1.38325	-2.32716	-1.60314	3.83091	2.59632	3.07633	-1.81628	-2.3255	0.671044	0.334043	2.32137	-0.12689	3.49743	1.29683	-2.25681	-3.03168	-0.872687	-2.63224	-0.821032	-1.15013	-1.34918	0.0448848	-4.22866	-3.74623	0.297772	2.51632	-1.90494
ecotype.7163	-1.54713	-1.24787	0.834477	1.11687	-3.05507	2.98869	-2.15017	0.223391	1.76903	-0.663745	-4.22154	-1.08357	-1.67184	-0.684312	-3.80122	-3.21393	-2.01024	-0.974818	-1.39382	-3.63797	-2.1483	-2.24065	-1.20365	-4.05222	-2.36115	3.34112	1.91821	2.69343	-2.16196	-2.9844	0.445067	0.858098	2.59214	-0.145736	3.45758	0.412794	-2.92133	-2.47449	-0.943955	-2.69616	-1.06179	-0.949135	-1.3459	-1.5326	-3.93681	-3.71953	-0.126922	2.37257	-1.25007
ecotype.7164	-1.36187	-0.627074	1.07933	1.06629	-2.112	2.6521	-1.75386	0.35645	1.97719	-0.681887	-4.34095	-0.992426	-2.4665	-0.618722	-2.49421	-3.52591	-2.30067	-1.41568	-0.769292	-3.79993	-2.15981	-2.59777	-1.18114	-2.58696	-1.59987	4.16351	3.3438	3.26651	-1.79522	-2.68618	0.890687	0.317151	2.17349	-0.061479	3.45165	0.715446	-1.90362	-1.71688	-1.04755	-2.81695	-0.968953	-1.0555	-1.43506	-0.860154	-4.01037	-3.57482	0.269729	2.73223	-1.22572
ecotype.7165	-1.41199	-1.32026	1.09616	1.36145	-2.44093	3.49826	-1.9044	0.28046	1.78372	-0.349579	-4.32384	-0.847992	-2.32239	-0.776856	-2.43442	-3.13765	-2.10771	-1.00329	-1.47288	-3.82498	-2.13847	-2.93013	-1.15015	-3.02358	-2.01672	3.47656	2.31955	3.22142	-1.89552	-2.48516	0.815313	0.495337	2.66736	-0.140676	3.6345	1.45646	-2.77732	-2.25418	-1.09142	-2.87379	-0.862124	-0.885689	-1.39193	-0.882658	-3.96333	-3.74786	0.53821	2.61362	-0.613758
ecotype.7166	-1.1406	-0.642017	1.66499	1.50437	-2.15976	3.32106	-1.66491	0.294306	1.64391	-0.702317	-4.225	-0.903512	-2.01384	-0.492205	-2.57778	-3.40242	-1.80482	-0.890389	-0.930127	-3.583	-2.06252	-2.01587	-1.017	-2.30917	-1.5974	3.90947	2.8383	3.10888	-2.23833	-2.71359	1.12151	0.163352	2.78424	0.0179102	3.52944	1.75636	-1.83895	-2.42876	-0.685798	-2.57214	-0.998715	-0.824088	-1.31571	-0.466765	-3.4729	-3.52735	0.425495	3.00208	-1.13361
ecotype.7178	-1.52846	-0.492706	1.49235	1.37894	-2.8311	3.60154	-1.63585	0.271105	1.93268	-0.49534	-4.37079	-1.37967	-2.00261	-0.319583	-3.20186	-3.5794	-1.96216	-1.04083	-1.98267	-3.72134	-2.07771	-2.19885	-0.757267	-3.9169	-2.1624	4.00782	2.83503	3.10466	-1.89965	-2.74432	0.910772	0.348973	2.76565	-0.111848	3.61348	0.971539	-2.46167	-2.58268	-1.10563	-2.74902	-0.807534	-0.969874	-1.27752	-1.94005	-4.34823	-3.47844	-0.811556	2.89947	-1.52465
ecotype.7181	-1.28427	-1.21462	1.42518	1.38819	-2.74756	2.77395	-2.07693	0.237915	1.46458	-0.586503	-4.31275	-0.890416	-2.81446	-0.817057	-3.06655	-3.19802	-2.35705	-1.46946	-0.723603	-3.84723	-2.10479	-2.71064	-1.07975	-3.16724	-2.45826	3.74212	2.59285	3.34484	-2.39061	-3.24526	0.914356	0.302398	2.83815	-0.0868907	3.57679	0.928015	-2.2027	-2.08436	-0.898864	-2.94151	-0.907711	-1.28369	-1.37086	-1.42083	-3.7411	-3.20674	0.209478	2.71229	-1.16928
ecotype.7186	-1.4892	-0.0587975	1.23753	0.989629	-2.46247	3.03093	-1.57007	0.366541	1.79205	-0.555375	-4.05522	-0.914951	-1.33906	-0.323452	-1.79352	-3.2501	-1.8928	-1.21225	-1.91267	-3.42933	-2.09195	-1.57619	-1.08241	-2.73961	-2.5138	4.04425	2.93133	2.84947	-1.91434	-2.54232	0.991459	0.506972	2.19064	-0.100927	3.4667	0.482798	-1.56679	-2.32783	-1.19458	-2.4743	-0.653996	-0.961387	-1.353	-0.143089	-3.32776	-4.41182	0.538817	2.5212	-1.46279
ecotype.7188	-1.32723	-0.463957	1.62827	1.04063	-3.22742	2.51266	-1.18686	0.339253	1.6315	-0.74288	-4.47389	-1.00086	-2.13697	-0.669804	-3.302	-3.57368	-2.28823	-1.44021	-1.2699	-3.79125	-2.12019	-2.18434	-1.42024	-3.49375	-2.72278	3.62949	2.48226	3.34237	-2.47861	-2.83992	0.93215	0.372665	2.34888	-0.0451694	3.40864	1.06179	-3.002	-2.54973	-1.22795	-2.68365	-0.865708	-1.02032	-1.36794	-1.11217	-4.58871	-3.44136	-0.0332782	2.63257	-0.960916
ecotype.7199	-1.2877	-1.12548	1.72231	1.52472	-2.91766	3.26335	-1.95274	0.317227	1.61879	-0.4572	-3.98192	-1.20598	-1.8076	-0.550633	-2.73139	-2.34957	-1.97024	-1.12164	-1.10706	-3.73263	-2.11907	-2.60779	-0.863481	-2.87065	-1.67232	4.2697	3.22277	3.44438	-2.03337	-2.21428	1.19414	0.165302	3.08132	-0.142555	3.77054	0.996922	-0.986248	-1.62787	-0.894202	-2.77051	-0.558909	-0.719011	-1.37194	-0.978625	-3.82736	-3.60439	0.477164	2.97078	-0.947779
ecotype.7201	-1.3019	-0.869943	1.7716	1.16465	-2.47761	3.01845	-1.33608	0.381673	2.1862	-0.58656	-4.34291	-0.982461	-1.03331	-0.341146	-2.64357	-2.79636	-2.23853	-0.965291	-1.31308	-3.65789	-2.09458	-1.98043	-1.24169	-3.16957	-2.08326	3.95201	2.97266	2.89686	-1.29459	-1.93764	0.611224	0.29514	2.03992	-0.0188586	3.35494	0.851982	-2.81412	-2.69444	-0.899581	-2.66328	-0.982354	-0.817483	-1.40711	-0.621075	-4.04512	-3.49316	0.0635965	2.62282	-1.82509
ecotype.7205	-1.39532	-0.78299	1.38038	1.34177	-2.8526	3.777	-1.95165	0.305499	1.58962	-0.838634	-4.41977	-1.04387	-1.34	-0.615651	-2.727	-3.16891	-1.95778	-0.840285	-1.20895	-3.81154	-2.14975	-2.30247	-1.2354	-3.22866	-1.37031	3.57754	2.41925	2.8256	-2.47882	-2.74113	0.937761	0.584303	2.36582	-0.223287	3.63537	1.37493	-2.49728	-2.62928	-0.81385	-2.74681	-0.895826	-1.08073	-1.39498	-1.046	-4.46243	-3.46604	0.0553149	2.53655	-0.938458
ecotype.7206	-1.37793	-1.50285	1.63593	0.736712	-2.62768	2.66213	-2.14281	0.411766	1.22811	-0.82256	-4.32606	-0.950722	-2.95311	-1.46242	-2.674	-3.09991	-1.87767	-1.24299	-1.88373	-3.71851	-2.10842	-2.09979	-0.939573	-2.37795	-2.89597	3.40099	2.3049	2.73729	-2.82901	-3.45424	0.798889	0.414753	2.46484	-0.140292	3.23538	0.929831	-2.51172	-1.33662	-1.06018	-2.75249	-1.35939	-0.594233	-1.40556	-1.78846	-3.55663	-3.5627	0.122708	2.31315	-0.200184
ecotype.7224	-1.40652	-1.38005	1.41234	1.11427	-2.18663	2.97314	-1.6282	0.396975	1.73783	-0.645367	-4.36694	-0.984113	-2.08095	-0.733226	-3.23437	-3.22734	-2.22852	-1.16542	-1.26862	-3.75258	-2.11659	-2.60692	-1.31178	-3.64762	-2.21525	3.85231	2.66374	2.95412	-2.56562	-3.22605	0.642739	0.551242	2.29869	-0.00729341	3.48981	0.670545	-2.93032	-2.59635	-1.04375	-2.789	-1.0059	-1.18336	-1.37624	-1.2819	-4.89474	-3.69971	0.0702516	2.76907	-1.2022
ecotype.7229	-1.31713	-0.621029	1.34144	1.40661	-2.56137	3.46636	-1.91285	0.367907	1.67212	-0.71395	-4.09078	-1.00523	-2.37724	-0.492056	-2.56875	-2.9472	-2.05615	-0.815823	-1.21644	-3.71832	-2.14393	-2.25106	-1.03143	-2.84589	-1.76216	3.88179	2.75886	2.96872	-2.1702	-3.0712	0.9668	0.932567	2.54819	-0.0609583	3.56437	1.49596	-2.46295	-2.31291	-0.751517	-2.78689	-0.811533	-1.2301	-1.33988	-1.12442	-2.90184	-3.67833	0.415372	2.97098	-0.893493
ecotype.7231	-1.40407	-0.829983	0.915439	1.51781	-2.55058	3.42999	-1.53562	0.294222	1.82867	-0.665725	-4.31871	-1.13442	-1.65437	-1.0431	-2.75721	-3.05688	-2.06683	-1.1146	-1.82901	-3.73702	-2.137	-2.62468	-0.734438	-2.97778	-2.12383	3.52341	2.31159	3.20468	-2.23168	-2.54971	0.82866	0.730632	3.00628	-0.199462	3.42923	1.43504	-2.16905	-2.68612	-1.05061	-2.63968	-1.26904	-1.19932	-1.36443	-0.522036	-3.67589	-4.15062	0.133081	2.70078	-1.88744
ecotype.7244	-1.3204	-1.29629	1.07373	0.81284	-2.38927	2.63538	-1.8317	0.311408	1.29889	-0.586452	-4.21193	-0.880653	-3.16396	-0.803976	-2.89326	-2.33144	-1.97774	-1.63071	-1.59851	-3.6902	-2.01982	-2.37035	-0.785809	-2.6785	-2.9449	3.407	2.44261	3.1906	-2.69911	-3.64677	0.722047	0.275598	2.53847	-0.0375644	3.23062	0.631493	-2.64374	-2.07997	-1.06572	-2.69953	-1.16788	-1.43347	-1.36492	-1.63738	-3.30819	-3.50633	0.489696	2.34966	-1.2166
ecotype.7252	-1.19252	-0.618948	1.41428	1.43557	-1.95052	3.55162	-1.39922	0.557583	2.0271	-0.82527	-4.12882	-1.11967	-2.04387	-0.556076	-2.90463	-3.33224	-1.96277	-0.959815	-0.716319	-3.6882	-2.12514	-2.32069	-1.21792	-2.03937	-1.39439	4.01355	3.12011	3.5986	-1.58083	-2.47987	1.05757	0.567181	2.66194	-0.141484	3.56706	1.6552	-1.25633	-3.05812	-0.85529	-2.69485	-0.664466	-0.75486	-1.3371	-0.952296	-3.3171	-3.7131	0.821213	2.85322	-2.10975
ecotype.7258	-1.50005	-0.549822	1.83733	1.13303	-2.95171	3.15254	-1.77174	0.362504	1.8456	-0.600717	-4.33704	-1.09949	-1.53242	-0.14062	-2.55399	-3.66124	-2.07639	-1.14064	-1.1737	-3.85247	-2.10676	-1.95604	-1.452	-3.08055	-1.79156	4.02744	2.79454	2.7953	-2.45461	-2.47365	0.691225	0.360441	2.1578	-0.124464	3.47152	0.87363	-1.99036	-2.76267	-0.922731	-2.7727	-0.860945	-0.823538	-1.37748	-0.104417	-4.3828	-4.40038	0.0358589	2.41837	-1.87504
ecotype.7260	-1.46903	-0.121224	1.91279	1.20306	-1.92561	3.14113	-1.4115	0.324148	1.84998	-0.664431	-4.23554	-0.913386	-1.7361	-0.370292	-2.55933	-3.74491	-1.88263	-1.10371	-1.30564	-3.69013	-2.11874	-1.79636	-1.28594	-2.6164	-1.97648	4.11096	3.0903	3.29744	-2.40299	-2.55424	0.987685	0.486423	2.31618	-0.0780437	3.52223	0.954153	-1.83394	-2.61554	-0.87867	-2.71612	-0.697791	-0.693211	-1.35975	-0.441076	-3.94749	-3.75103	0.274759	2.67539	-1.55452
ecotype.7263	-1.26474	-0.900078	1.27514	1.25513	-2.2898	2.50287	-1.47953	0.570233	2.04317	-0.684802	-4.20907	-0.955774	-2.22551	-0.580159	-2.3737	-2.7186	-1.95702	-1.24142	-0.7808	-3.61033	-2.0945	-1.75377	-1.29822	-2.48251	-1.79404	3.80455	2.71124	3.32095	-2.05744	-2.67172	0.790787	0.580959	2.27028	-0.109329	3.27824	1.60563	-1.41224	-2.70584	-0.855981	-2.65593	-0.940958	-0.945992	-1.45966	-0.542338	-3.83503	-3.03366	0.3125	2.77539	-0.743742
ecotype.7270	-1.27325	-0.59182	1.46448	1.33553	-2.53977	3.36667	-1.17035	0.44728	1.84225	-0.752072	-3.9155	-1.10284	-1.06807	-0.364717	-2.88714	-3.41695	-1.99038	-1.00182	-1.58264	-3.67402	-2.07456	-2.54121	-0.981294	-2.56148	-1.96634	4.06423	3.20775	3.37931	-1.64118	-2.4068	0.938206	0.607303	2.65029	-0.152507	3.46719	1.31692	-1.93278	-2.54705	-0.844123	-2.66656	-0.988107	-0.815769	-1.33377	-0.770805	-3.84762	-3.3866	0.472597	2.72789	-1.77264
ecotype.7275	-1.69164	-1.53058	1.16366	0.972517	-2.75029	3.085	-2.54734	0.278644	1.55765	-0.68182	-4.64053	-1.24565	-1.89248	-0.834466	-2.56765	-3.49517	-2.28808	-1.24777	-1.84241	-3.81247	-2.1643	-2.45185	-1.40678	-3.8099	-2.6161	3.83607	2.65077	1.91667	-1.82737	-2.49084	0.645744	0.0566133	1.95736	-0.151303	3.49819	0.648284	-3.20302	-2.51015	-1.16811	-2.80154	-0.979276	-1.12805	-1.50944	-1.07046	-4.70984	-3.70504	-1.07061	2.32292	-1.18908
ecotype.7277	-1.38304	-0.837293	0.658825	0.814541	-2.926	2.22731	-1.44335	0.294424	2.01899	-0.60258	-4.3075	-1.04896	-1.08048	-0.761749	-3.13815	-3.76421	-2.01585	-1.18941	-1.41662	-3.7038	-2.14207	-2.36166	-1.11117	-4.23558	-2.42674	3.37044	2.05691	2.80143	-1.66314	-2.68237	0.815249	0.862791	2.33042	-0.100866	3.25876	1.43658	-2.34113	-2.95052	-0.734801	-2.71925	-0.934505	-1.3124	-1.43728	-1.38639	-3.94644	-3.82066	-0.227161	2.476	-2.09956
ecotype.7280	-1.34061	-0.692989	1.48797	1.22232	-2.21838	2.87274	-1.81599	0.321582	1.58343	-0.49116	-4.08299	-0.940967	-1.10583	-0.328691	-2.73445	-2.99007	-2.13392	-1.17305	-1.45129	-3.66248	-2.09728	-1.75372	-1.3768	-3.00832	-2.42347	3.92288	2.98441	3.47659	-1.94272	-2.36185	0.765759	0.457567	2.34359	-0.0246085	3.4639	0.997488	-1.9682	-2.73908	-1.05907	-2.74334	-0.945435	-0.940087	-1.33386	-0.673305	-3.19571	-3.68488	0.2313	2.72891	-1.13681
ecotype.7282	-1.4733	-1.56816	1.9435	1.25482	-3.25615	2.87766	-1.98072	0.282765	1.60399	-0.783653	-4.26707	-0.905029	-2.009	-0.54908	-2.7229	-3.28873	-2.06416	-1.13446	-1.1642	-3.8364	-2.06327	-2.63471	-1.09596	-3.7641	-2.12834	3.56641	2.303	3.17855	-2.02399	-3.17024	0.512516	0.738439	2.91762	-0.0583288	3.52209	1.06121	-2.5023	-2.00802	-0.976601	-2.88944	-1.13815	-0.827783	-1.36369	-1.76212	-3.336	-3.62661	-0.268107	2.54881	-1.09202
ecotype.7283	-1.20913	-0.150624	1.70878	1.10443	-1.77014	2.7386	-1.14257	0.294637	2.03292	-0.418757	-3.85844	-0.790667	-0.843948	0.0824034	-2.21329	-2.75656	-1.92538	-1.24128	-1.02067	-3.64455	-2.10613	-2.04471	-0.885942	-2.16792	-2.13717	4.23856	3.50994	3.46621	-1.45163	-2.21849	1.11101	0.297269	2.45198	-0.00438619	3.59212	1.59595	-1.75509	-2.87248	-0.776886	-2.62996	-0.523261	-1.0231	-1.33676	-0.489181	-2.80347	-3.49103	0.511875	3.129	-1.31802
ecotype.7291	-1.32898	-1.06541	0.636126	0.938373	-2.0528	2.14798	-1.25537	0.339092	1.9472	-0.584853	-4.2319	-0.927359	-2.15547	-0.656729	-2.66512	-3.06689	-1.95384	-1.30898	-1.38665	-3.71943	-2.11591	-2.38158	-0.988931	-2.21166	-2.39339	3.62475	2.55112	3.29321	-2.06143	-2.59954	0.994117	0.640149	3.0033	-0.0515021	3.1389	1.12648	-2.00893	-2.48505	-0.848476	-2.76991	-1.04508	-1.36052	-1.40392	-0.799036	-3.79763	-3.52621	0.02739	2.45155	-1.58351
ecotype.7296	-1.3221	-1.04853	1.38624	1.31361	-1.95134	2.57441	-2.23958	0.386253	1.55007	-0.625311	-4.45491	-1.09188	-2.69074	-0.837075	-2.51104	-3.24697	-2.02197	-1.25816	-1.25797	-3.79152	-2.11819	-2.27711	-0.947884	-3.68038	-2.50268	3.20125	1.90387	3.17371	-2.82201	-3.09989	0.87072	0.515603	2.7995	-0.12166	3.36657	1.10546	-2.25499	-2.88683	-0.809984	-2.85666	-1.0764	-1.02643	-1.45844	-1.04322	-3.94307	-3.52601	-0.216569	2.65056	-0.35588
ecotype.7300	-1.32152	-0.948332	1.22757	1.09009	-2.24909	3.20477	-1.76413	0.490209	1.97429	-0.665542	-4.18651	-0.885304	-1.93047	-0.923595	-2.92152	-2.95475	-2.05749	-1.26952	-1.81441	-3.7938	-2.09677	-2.46106	-1.09898	-3.4299	-2.25274	3.65938	2.46704	2.63225	-1.78919	-2.68792	0.687016	0.240316	2.13205	-0.165034	3.30729	0.867887	-2.33085	-2.57782	-1.20031	-2.76719	-1.05707	-1.11168	-1.41206	-1.42102	-3.94759	-3.67982	-0.00110655	2.42811	-1.99106
ecotype.7306	-1.17858	-0.936446	2.17274	1.22117	-1.65629	3.45399	-1.53222	0.454356	1.51206	-0.505442	-4.07289	-0.899293	-2.36013	-0.604693	-2.44318	-1.69709	-1.59957	-1.27603	-0.972589	-3.66372	-2.07625	-2.05042	-1.09096	-2.07187	-1.65998	3.97452	3.14602	3.82799	-2.69352	-2.91846	0.984938	0.494706	2.54454	-0.11244	3.57714	0.875133	-1.91853	-1.64383	-0.831744	-2.83289	-0.470812	-0.906997	-1.34982	-0.680654	-3.83665	-3.01752	0.620852	2.93804	0.197262
ecotype.7307	-1.28565	-0.940978	1.46631	0.83292	-2.17298	2.58306	-1.76596	0.326738	1.68401	-0.613283	-4.4395	-0.842249	-2.28619	-0.844519	-2.44754	-2.93309	-2.02313	-1.64681	-0.671657	-3.63251	-2.10778	-2.11275	-0.992486	-3.18007	-2.09871	4.12335	3.16716	3.26404	-1.96268	-2.66161	0.903379	0.193355	2.25597	-0.0373483	3.42286	1.26414	-2.7503	-2.77611	-0.885023	-2.67894	-0.906383	-1.12641	-1.41631	-1.037	-4.0601	-3.45811	0.296074	2.64261	-0.672066
ecotype.7316	-1.23518	-1.12029	0.785645	1.35119	-2.6379	2.83547	-2.26536	0.326474	1.66258	-0.745087	-4.312	-0.927909	-2.06203	-0.753742	-2.10954	-2.78634	-2.21325	-1.2045	-1.37054	-3.71551	-2.11102	-2.77402	-0.927103	-2.57495	-2.35994	3.48347	2.20174	3.24282	-1.82181	-2.92786	0.926348	0.317035	2.50656	-0.0504877	3.49619	0.764522	-2.56477	-2.09883	-1.01382	-2.78723	-1.06363	-1.05613	-1.4684	-1.10859	-3.84816	-3.2889	0.239355	2.79055	-2.11332
ecotype.7330	-1.35004	-0.785257	1.42653	1.33886	-2.47496	2.62344	-1.46725	0.269976	1.93298	-0.578883	-4.31412	-1.04132	-1.83131	-0.623736	-2.73369	-3.0171	-2.05632	-1.48526	-1.09896	-3.7573	-2.14263	-2.57173	-0.944639	-3.23073	-2.60583	3.98385	2.84956	3.78905	-1.77842	-2.56566	1.20649	0.221769	2.83581	-0.0363875	3.68269	0.997965	-2.60642	-2.55086	-0.774564	-2.78478	-0.794843	-1.1981	-1.36417	-0.711863	-3.5621	-3.8066	0.274865	3.03066	-1.27412
ecotype.7331	-1.32294	-0.592815	1.4891	1.28187	-2.71567	3.1754	-1.75435	0.240975	1.73772	-0.615251	-4.38606	-1.02374	-2.90465	-0.519806	-2.43265	-2.8109	-1.86428	-1.23534	-1.51909	-3.75862	-2.1053	-2.00957	-1.02557	-3.25621	-2.34703	4.23159	3.37245	3.43482	-2.06143	-3.25646	0.933747	0.19713	2.3541	-0.191092	3.63743	0.801792	-2.38577	-2.22751	-1.2999	-2.75291	-0.761392	-0.874328	-1.28534	-1.94714	-4.45385	-3.63532	0.542928	2.45744	-0.814207
ecotype.7333	-1.33696	-0.699371	1.0723	0.354163	-2.80096	2.96017	-2.07781	0.285644	1.52877	-0.606527	-4.15381	-0.791157	-1.60573	-0.0465243	-2.35279	-3.36357	-1.97091	-1.02377	-1.01266	-3.60923	-2.10474	-1.50285	-0.935858	-2.9514	-2.04842	3.09064	1.86935	1.92085	-3.11246	-2.65249	0.592053	0.50212	0.66506	-0.14036	3.39085	1.09819	-2.55578	-2.49596	-0.850966	-2.60678	-1.0273	-1.11832	-1.36613	-0.577909	-3.24256	-3.52627	0.209086	2.37499	-1.36718
ecotype.7337	-1.28696	-1.31259	1.45467	0.731406	-3.04977	2.75832	-2.05201	0.33	1.60912	-0.572722	-4.36547	-0.957399	-2.4582	-0.35333	-2.79443	-3.13885	-1.98249	-1.52592	-1.0581	-3.60911	-2.12769	-2.09444	-0.745308	-3.06072	-2.33872	3.92674	2.77871	2.90792	-2.35738	-2.83873	0.74955	0.300276	2.22812	-0.0251598	3.60083	0.928548	-2.76511	-2.44991	-1.00284	-2.63053	-0.931616	-1.3243	-1.36156	-0.766103	-4.35561	-3.57498	0.324904	2.75236	-1.601
ecotype.7340	-1.38365	-1.49139	0.191426	1.11923	-2.12959	2.70289	-2.32949	0.315937	1.6865	-0.707307	-4.68046	-1.27222	-2.16577	-0.760898	-2.35997	-3.49309	-2.05388	-1.26693	-1.18339	-3.73278	-2.14708	-2.27015	-0.952173	-4.15335	-2.45123	3.62217	2.35513	3.01139	-2.56601	-2.53819	0.914788	0.710033	2.16006	-0.165328	3.62333	0.707582	-3.09231	-2.72301	-0.98432	-2.81339	-1.09468	-1.11167	-1.34223	-0.684562	-4.42522	-3.78938	-0.189767	2.73451	-1.81645
ecotype.7343	-1.44848	-0.783595	1.1946	1.47357	-1.81987	3.48036	-1.73809	0.210531	2.32885	-0.676316	-4.2769	-0.871254	-0.868425	-0.445838	-2.87984	-3.59603	-1.82203	-0.686657	-1.34271	-3.71815	-2.10133	-2.23434	-1.2848	-3.46946	-1.58461	3.68944	2.54957	3.72414	-1.89695	-2.12144	0.822105	1.16259	2.91172	-0.273792	3.60144	0.803071	-1.94616	-2.53198	-0.903984	-2.70753	-1.04488	-0.917816	-1.3365	-0.44914	-3.28158	-3.61652	0.112941	2.57565	-1.81715
ecotype.7344	-1.30389	-1.05173	1.24611	1.08335	-1.85716	2.6135	-2.11956	0.277151	2.05379	-0.538568	-4.27911	-0.883362	-2.54654	-0.627999	-2.21468	-3.28194	-2.03837	-1.21603	-0.975395	-3.72324	-2.07403	-1.97143	-0.729302	-2.71921	-2.07915	3.86087	2.61785	2.89925	-2.01846	-2.61376	0.635548	0.516175	2.34914	-0.108675	3.39529	0.844385	-2.46819	-2.30641	-0.976868	-2.80178	-1.08172	-1.05303	-1.52321	-0.531424	-3.57549	-3.09375	0.182496	2.51751	-1.91594
ecotype.7346	-1.34266	-0.640572	0.943084	0.966333	-2.46607	2.53066	-2.02799	0.283208	1.92506	-0.770873	-4.2167	-1.00514	-2.13392	-0.794556	-2.68737	-2.90311	-2.07086	-1.32756	-1.79145	-3.82584	-2.13536	-2.28162	-0.894008	-3.13646	-3.22603	3.21265	1.93496	3.02254	-1.54182	-3.0396	0.765278	1.03068	2.58427	-0.0514845	3.38552	1.15643	-2.58701	-2.76437	-1.01987	-2.79416	-0.784936	-1.05098	-1.33374	-1.45354	-3.25182	-3.45117	-0.946391	2.62239	-1.98135
ecotype.7351	-1.26577	-0.597412	1.31711	1.42697	-2.63721	2.89065	-1.50278	0.368557	2.10342	-0.659248	-4.4325	-0.952187	-1.81757	-0.427252	-2.11574	-3.28262	-1.8568	-0.950018	-0.433734	-3.65182	-2.11035	-1.76403	-1.06265	-2.2975	-1.21611	4.21465	3.38317	3.50639	-1.4055	-1.94731	1.26814	0.218657	2.52048	-0.118495	3.5137	1.901	-2.37085	-3.05698	-0.690145	-2.63739	-0.955873	-0.903072	-1.39932	-0.966354	-4.14168	-3.69138	0.414265	3.19033	-1.63791
ecotype.7354	-1.26515	-0.354018	1.46454	1.54701	-1.60805	3.4756	-1.30481	0.414681	2.16535	-0.751206	-4.38239	-0.954503	-2.44788	-0.284823	-2.34027	-3.62847	-2.19452	-0.773358	-0.561103	-3.81352	-2.16492	-2.4916	-1.20646	-2.06177	-1.19696	4.17004	3.31509	3.44019	-1.28339	-2.31933	1.10912	0.634864	2.78323	-0.127653	3.6442	1.41353	-1.53469	-2.90959	-0.645413	-2.89418	-0.572362	-0.852466	-1.43596	-1.50989	-4.0535	-3.3124	0.390721	2.94962	-1.52608
ecotype.7355	-1.20669	-0.571959	1.73592	1.54365	-2.61413	3.11828	-1.11443	0.417538	2.34721	-0.680394	-4.15995	-0.88661	-2.12697	-0.577309	-1.92665	-3.11975	-1.82621	-1.28529	-0.41801	-3.53254	-2.08286	-1.44579	-1.18057	-2.35518	-1.76033	3.77323	2.60655	3.52505	-1.55969	-1.85526	1.19991	0.178485	2.50828	-0.13977	3.68328	1.45122	-1.58382	-2.94035	-0.910682	-2.53759	-0.602151	-1.07686	-1.34513	-0.777937	-3.48036	-3.117	0.490336	3.15217	-1.32619
ecotype.7372	-1.20289	-0.447735	1.18771	1.36008	-1.24992	3.11098	-1.40942	0.404227	2.00729	-0.689976	-3.91148	-1.00479	-1.15166	-0.124834	-2.55636	-2.44351	-1.90149	-1.12899	-1.32629	-3.60422	-2.148	-2.06129	-1.13579	-1.99937	-1.93088	4.18404	3.37261	3.55694	-1.59733	-2.41503	0.843396	1.01083	2.4661	-0.0575466	3.47489	0.961925	-2.17349	-2.07351	-0.932731	-2.75334	-0.800465	-0.972137	-1.39604	-0.757568	-3.2734	-3.4175	0.328805	3.0632	-1.42668
ecotype.7373	-1.37206	-0.908365	1.25119	0.981852	-2.40842	2.54368	-1.4384	0.318152	1.70176	-0.675135	-4.37771	-1.12873	-1.23391	-0.505067	-2.78746	-3.31201	-1.96442	-1.37725	-1.20993	-3.8688	-2.20803	-2.31452	-1.06145	-3.31711	-2.55336	3.51925	2.1559	2.31353	-1.98903	-2.35136	0.704168	0.414918	2.02245	-0.203394	3.32386	1.02872	-2.43085	-2.76948	-1.07691	-2.89918	-1.23368	-1.18717	-1.54965	-0.729581	-3.92793	-3.70898	-0.117561	2.56522	-1.67909
ecotype.7378	-1.33423	-0.367162	1.75722	1.36161	-2.22495	3.06277	-1.28634	0.358216	1.98268	-0.743454	-4.29571	-0.989145	-1.35313	-0.416603	-2.33429	-3.63477	-1.96829	-0.952286	-1.03143	-3.75649	-2.14666	-0.813778	-1.19608	-2.55117	-1.80613	3.78212	2.7434	3.45503	-2.12988	-2.79328	0.856357	0.528391	2.62999	-0.177869	3.43132	1.34007	-1.59286	-3.08694	-0.920926	-2.77039	-0.798793	-1.02136	-1.36873	-1.23069	-3.88524	-3.793	0.208555	2.55817	-1.97661
ecotype.7379	-1.26643	-1.05058	1.83669	1.16294	-2.68145	2.95054	-1.61101	0.185738	1.53035	-0.496657	-4.3265	-1.00377	-2.31534	-0.508798	-3.45937	-2.85876	-2.03831	-1.25628	-1.10089	-3.72967	-2.12845	-2.51503	-0.945559	-3.41994	-2.07147	3.76171	2.6955	3.76233	-2.32692	-3.35992	1.07074	0.51682	2.97335	-0.115795	3.59056	0.937028	-2.18733	-2.71655	-0.823912	-2.81584	-0.853236	-0.973954	-1.33921	-1.66386	-3.83003	-3.68039	0.235161	2.66993	-2.77627
ecotype.7384	-1.19921	-0.344442	1.11996	1.17403	-1.56115	2.96944	-1.2456	0.383126	2.05563	-0.635168	-3.64551	-0.864383	-0.894375	-0.51225	-1.64338	-3.34531	-1.65296	-1.08451	-0.707027	-3.52936	-2.04657	-1.75818	-0.994347	-1.59465	-1.34225	3.96388	2.97395	3.1394	-1.96052	-1.82037	0.903522	0.510039	2.23335	-0.02802	3.43611	1.59536	-1.19587	-2.28116	-0.800877	-2.53316	-0.768642	-1.077	-1.51724	0.330968	-3.23022	-2.85975	0.490325	2.66712	-0.764186
ecotype.7391	-1.28028	-1.0243	1.34669	1.07612	-2.36873	2.67294	-1.27069	0.351253	1.74355	-0.838872	-4.42468	-1.14302	-1.32562	-0.47767	-2.67202	-3.36074	-2.2579	-1.47913	-0.977198	-3.74169	-2.10677	-2.64549	-1.24843	-2.86224	-2.43425	3.76748	2.65848	2.88169	-2.0744	-2.1822	0.877715	0.263257	2.10264	-0.162393	3.32491	1.1221	-2.31714	-2.27245	-0.966601	-2.84498	-1.06723	-1.09925	-1.43977	-0.561035	-3.92241	-3.10812	0.173537	2.55805	-1.39312
ecotype.7392	-1.32252	-0.950976	1.36347	1.08798	-2.10742	2.39712	-1.4676	0.385537	1.94931	-0.68108	-4.33673	-1.04531	-1.58166	-0.850258	-2.69224	-3.14273	-1.80883	-1.59114	-0.976224	-3.64491	-2.17193	-2.37337	-1.04814	-2.71778	-2.59943	3.26636	1.98899	3.23777	-1.98389	-2.68037	0.851734	0.323161	2.29305	-0.188049	3.30719	1.42704	-2.04605	-2.92474	-0.946775	-2.71516	-1.09405	-1.30605	-1.37719	-0.881653	-3.46596	-3.63699	-0.24498	2.61773	-1.04363
ecotype.7397	-1.4074	-0.651626	1.75595	1.27516	-2.76378	3.39459	-1.48642	0.22677	1.94414	-0.703703	-4.32321	-0.8803	-2.49508	-0.595104	-2.86869	-3.04855	-1.99236	-0.909931	-1.39821	-3.73906	-2.11567	-2.32616	-1.15802	-2.96502	-1.80021	3.83235	2.69134	3.28869	-1.88353	-2.7701	0.762976	0.724213	2.56599	-0.21001	3.54944	0.838312	-2.05711	-2.4481	-1.08228	-2.80594	-0.735495	-0.977755	-1.40092	-1.00847	-3.81968	-3.53711	0.0479127	2.39157	-2.03422
ecotype.7405	-1.3465	-1.17743	1.49691	1.36736	-2.35972	2.81321	-2.30221	0.275424	1.64775	-0.793928	-4.44445	-0.769349	-2.02079	-0.141076	-2.76611	-3.38963	-2.16364	-1.13922	-0.726034	-3.6816	-2.17564	-2.36361	-0.924129	-4.00548	-1.67092	3.33303	1.96504	3.1203	-1.89555	-2.73899	0.945056	0.204925	2.55322	-0.259401	3.66236	1.03499	-2.95225	-2.65804	-0.909388	-2.7567	-0.965382	-0.965619	-1.3711	-0.580562	-4.01267	-3.25858	0.443825	2.87508	-1.39906
ecotype.7408	-1.31188	-1.64406	1.92092	1.33798	-2.83624	3.0486	-2.04217	0.359716	1.70218	-0.702609	-4.38941	-1.04716	-2.9866	-0.673426	-2.63857	-3.48828	-2.09924	-1.02396	-0.943455	-3.73595	-2.12726	-2.25531	-1.23289	-3.67214	-2.04777	3.74059	2.46349	3.07911	-2.10569	-3.22925	1.0712	0.578714	2.55006	-0.0713643	3.72209	1.29348	-2.37726	-2.7235	-0.70603	-2.83468	-0.910664	-0.837653	-1.35282	-1.60389	-4.23429	-3.71448	0.154208	2.96384	-1.7458
ecotype.7411	-1.38799	-1.08608	1.14927	1.57147	-2.02947	3.23798	-1.9422	0.34934	1.46271	-0.739027	-4.31627	-0.987575	-2.3386	-0.434701	-2.59838	-2.6822	-1.81651	-1.19744	-1.15717	-3.68753	-2.16324	-2.00431	-0.800247	-2.90104	-1.88922	3.7704	2.48021	3.08218	-2.17854	-2.79106	1.02033	0.747919	2.79348	-0.225182	3.59228	1.22566	-2.64853	-2.20719	-1.03679	-2.83346	-1.01177	-1.21953	-1.45382	-0.734013	-3.61026	-3.55951	0.249716	3.15668	-1.36095
ecotype.7418	-1.30799	-0.794222	1.75566	0.888069	-1.64314	2.48712	-0.993558	0.263965	2.21553	-0.604309	-4.30705	-1.17445	-0.99185	-0.957865	-2.90225	-2.79728	-2.26126	-1.42152	-1.23826	-3.72339	-2.15992	-2.33193	-0.84444	-3.04083	-2.17062	3.86962	3.05683	3.05137	-1.99246	-2.37121	1.06489	0.659438	2.00084	-0.00640357	3.3188	1.15649	-1.73664	-3.03288	-0.711627	-2.78188	-0.900123	-1.18692	-1.42706	-0.729244	-4.22998	-3.14221	0.310611	2.66362	-1.58907
ecotype.7430	-1.2997	-0.712594	1.89912	1.34225	-2.32316	2.84174	-1.23999	0.440702	1.68552	-0.757206	-4.36851	-1.02679	-2.19079	-0.55667	-2.79577	-2.73509	-2.10422	-1.26579	-1.43707	-3.83021	-2.14638	-2.2386	-1.10896	-2.54537	-2.75036	4.14274	3.34362	3.28001	-2.30923	-3.12336	1.01666	0.4929	2.22744	-0.0918459	3.57942	1.47346	-2.09798	-2.53193	-0.949646	-2.85545	-0.781796	-0.912393	-1.39161	-1.46498	-4.21705	-3.6969	0.385175	3.08032	-1.21291
ecotype.7438	-1.36476	-0.471998	1.76778	1.54865	-2.46137	3.74633	-1.14191	0.228766	1.77621	-0.603589	-4.29058	-0.884964	-2.03079	-0.519339	-2.81761	-2.95769	-1.87268	-0.860721	-1.60101	-3.58167	-2.11863	-1.76347	-1.22978	-1.96925	-1.6572	4.20302	3.67741	3.73437	-1.73305	-2.52219	0.77094	0.625204	2.95905	-0.140376	3.60736	1.00644	-1.59341	-1.55653	-1.04769	-2.67089	-0.452551	-0.963998	-1.42092	-1.53033	-3.20694	-3.47805	0.460298	2.59128	-2.04782
ecotype.7446	-1.16885	-0.174716	1.64024	0.943502	-1.73272	2.90059	-0.70025	0.284177	2.19677	-0.508336	-4.45578	-0.909632	-0.693267	-0.696313	-2.36419	-2.98561	-2.08347	-1.28832	-1.26838	-3.79891	-2.10524	-2.32479	-0.937228	-2.19895	-2.21162	4.24167	3.32513	3.32143	-1.86769	-2.52624	0.785573	0.647009	2.01934	-0.123148	3.35332	1.14188	-1.40957	-2.90073	-1.16976	-2.81899	-0.550348	-0.913956	-1.48167	-0.597014	-3.88552	-3.08225	0.675516	2.54465	-1.66024
ecotype.7460	-1.34109	-0.86402	1.06306	1.13734	-2.66364	2.91163	-2.45154	0.305827	1.63167	-0.755037	-4.33873	-1.22579	-2.1255	-0.572698	-2.894	-3.14639	-2.21125	-1.10232	-1.6241	-3.85414	-2.14496	-3.05031	-0.821268	-3.65175	-2.56867	3.51533	2.27709	2.54703	-2.00826	-3.17532	0.955931	0.494403	2.35347	-0.0665523	3.51505	0.926886	-2.85741	-2.57955	-0.904688	-2.81348	-0.879883	-1.22665	-1.40544	-1.87622	-4.45119	-3.47965	-0.766029	2.60298	-1.45881
ecotype.7472	-1.32272	-1.00016	1.20531	1.45245	-3.11177	2.588	-1.93721	0.300322	1.61734	-0.683063	-4.35114	-1.12049	-2.43544	-0.688733	-2.47215	-3.48291	-1.94526	-1.12297	-0.649319	-3.7743	-2.12377	-2.2085	-1.24954	-3.26178	-2.40352	3.58641	2.32683	3.36446	-2.14666	-3.11043	1.05669	0.505206	2.90413	-0.148989	3.69885	1.12668	-2.48363	-2.1491	-0.670969	-2.72201	-0.804737	-0.938691	-1.28336	-1.42053	-3.96827	-3.61804	0.439514	2.89964	-0.723845
ecotype.7477	-1.24837	-1.78969	1.74498	1.45214	-2.8161	3.02469	-2.31405	0.29311	1.96385	-0.586914	-4.32696	-0.947252	-1.86825	-0.409927	-2.61754	-2.94958	-2.24616	-1.0905	-1.01909	-3.7945	-2.13025	-2.70906	-0.971465	-2.45649	-2.32763	4.01271	2.98209	3.48963	-1.6026	-2.74845	1.22517	0.874505	2.78566	-0.163373	3.75209	1.21868	-2.50002	-2.22729	-0.842162	-2.87797	-0.919324	-0.933941	-1.32332	-1.3823	-4.01355	-3.64787	0.408556	2.93594	-1.05328
ecotype.7479	-1.23473	-0.702562	1.91764	1.69126	-2.38978	2.95338	-1.35001	0.522111	1.69154	-0.663399	-4.09097	-0.878307	-1.79111	-0.711381	-1.98901	-2.85285	-1.90382	-1.12983	-0.607739	-3.71083	-2.09925	-2.56355	-1.1045	-1.76572	-1.65346	4.0513	3.0906	3.90171	-1.73403	-2.39209	1.32695	0.404021	2.91881	-0.0425252	3.6825	1.3396	-1.65082	-2.50319	-0.751078	-2.78208	-0.484669	-0.660073	-1.30916	-0.979765	-3.41172	-3.59425	0.531313	3.39302	-0.0298075
ecotype.7490	-1.23473	-0.383076	1.8938	1.48469	-1.53391	4.21399	-1.2819	0.371912	1.6305	-0.560892	-3.95242	-1.02177	-1.55599	-0.847616	-2.05405	-1.68481	-1.54911	-0.792367	-1.43495	-3.70535	-2.06438	-2.14283	-1.04596	-2.15519	-1.35054	3.97987	2.76855	3.8592	-1.99943	-2.75407	1.07416	0.564476	3.04927	-0.106813	3.53979	1.33915	-2.06187	-2.3173	-0.797494	-2.68693	-0.685867	-0.924583	-1.39898	-0.518922	-3.00991	-3.49388	0.27485	2.79086	-0.843122
ecotype.7492	-1.26645	-0.567938	1.47597	1.33268	-2.12715	3.766	-1.70019	0.548487	1.50466	-0.547051	-3.8454	-0.837601	-1.6942	-0.144331	-2.57651	-3.0805	-1.70206	-0.938372	-0.498983	-3.64269	-2.02432	-1.78368	-1.22407	-2.97889	-0.893501	4.03438	2.95682	3.32236	-1.87451	-2.06735	1.14745	0.67526	2.76459	-0.0254353	3.42244	1.74316	-2.31486	-2.63106	-0.75471	-2.60098	-0.962421	-0.752233	-1.36097	0.112161	-3.24319	-2.70778	0.422779	2.63296	-2.00492
ecotype.7496	-1.37755	-0.918433	1.33975	1.1604	-2.18118	2.7892	-1.55118	0.31455	1.26163	-0.620165	-4.36102	-0.753772	-2.33383	-0.900199	-2.91962	-2.7207	-1.82665	-1.39411	-1.97863	-3.73893	-2.15485	-2.52529	-1.11825	-1.90415	-2.71517	3.5557	2.69891	3.22389	-2.66181	-3.4593	0.667033	0.243669	2.57379	-0.147862	3.08576	1.7076	-2.45392	-2.89209	-1.23	-2.8107	-1.04005	-1.19311	-1.34008	-2.06524	-3.99651	-3.31525	0.00312785	2.43927	-1.5878
ecotype.7502	-1.34534	-0.290765	1.81778	1.31355	-1.98839	3.35524	-1.52715	0.474284	1.78397	-0.750904	-4.12677	-0.96427	-2.47508	-0.444663	-2.71423	-2.54918	-2.06107	-0.879074	-1.17788	-3.82695	-2.11291	-2.49336	-1.16358	-2.72549	-1.74547	3.89272	2.98296	3.6684	-2.44854	-3.36754	1.04214	0.500922	2.54083	-0.0787998	3.55209	1.39459	-1.73657	-2.99768	-0.854269	-2.88776	-0.527818	-0.789292	-1.55442	-1.32139	-3.80914	-3.29145	0.101563	2.7696	-1.57699
ecotype.7507	-1.29213	-0.282917	1.1648	1.38491	-2.53954	4.13316	-1.11828	0.447866	1.64229	-0.634243	-3.96092	-0.918602	-2.469	-0.137313	-2.82176	-2.97981	-1.65788	-0.714834	-1.23554	-3.70969	-2.03578	-2.00433	-0.909734	-2.3529	-1.31664	3.62188	2.39328	3.83152	-2.10965	-2.46199	0.981711	0.550188	2.9162	-0.116526	3.47945	1.86566	-1.75796	-2.57999	-0.710758	-2.6039	-1.00329	-0.937422	-1.37209	-0.688425	-3.48821	-2.6189	0.103969	2.56629	-2.17456
ecotype.7508	-1.26837	-0.545098	1.67434	1.14751	-2.10474	2.65116	-1.18559	0.35679	1.93029	-0.639689	-4.1908	-0.813219	-1.37753	-0.818307	-2.26709	-2.95794	-1.93752	-1.39674	-1.04783	-3.64348	-2.12589	-2.01224	-1.2719	-2.44069	-2.27256	3.79355	2.63159	3.14456	-1.98717	-2.38787	0.862935	0.474911	2.20077	-0.0328666	3.41851	1.36389	-1.71514	-2.89184	-0.887939	-2.66232	-0.87491	-1.08575	-1.38873	-0.549753	-3.70053	-3.47985	0.219347	2.88495	-0.931867
ecotype.7515	-1.14876	-1.05719	1.28206	1.40755	-2.47298	3.29677	-2.01367	0.218227	1.62781	-0.672299	-4.19789	-0.874327	-3.92107	-0.667074	-2.45646	-3.03526	-1.63582	-1.32079	-0.506665	-3.6547	-2.14104	-1.77191	-0.908851	-2.85869	-1.56621	3.99016	2.84241	3.66972	-2.78102	-3.06273	1.14055	0.332688	2.7715	-0.0516843	3.70278	1.32654	-2.60592	-2.0686	-0.726656	-2.7201	-0.733082	-1.34516	-1.36299	-1.09768	-3.94102	-3.22978	0.336856	3.03072	-0.915506
ecotype.7516	-1.32922	-0.113811	1.83278	1.19213	-2.76631	3.59546	-1.0334	0.381344	1.44784	-0.71527	-4.12138	-0.834523	-1.24842	-0.0305739	-2.58328	-3.46228	-1.78167	-0.827486	-0.67986	-3.7495	-2.16635	-1.40329	-1.16455	-2.67597	-1.14318	3.96673	2.75474	3.35377	-2.2557	-2.14628	1.10575	0.266327	2.18854	-0.216992	3.57044	1.63939	-1.79814	-2.48084	-0.678447	-2.73066	-0.606886	-1.0965	-1.37769	-0.249268	-3.74899	-3.68106	0.697013	3.03998	-2.10719
ecotype.7518	-1.3409	-0.955317	1.85043	1.28873	-2.17444	2.91791	-1.68762	0.252624	1.84352	-0.693327	-4.42458	-0.961851	-1.84792	-0.488744	-2.3788	-3.52249	-2.07332	-1.05816	-0.909026	-3.70416	-2.15283	-2.08778	-1.18925	-2.23074	-2.03272	3.93349	2.99329	3.3162	-2.01213	-2.92354	0.918359	0.266271	2.42064	-0.128825	3.41281	1.09042	-1.70402	-2.68766	-0.893433	-2.72168	-0.792132	-0.831365	-1.49593	-1.05763	-3.82286	-3.50006	0.582442	2.62062	-1.4624
ecotype.7520	-1.40414	-0.650429	1.28562	1.03417	-2.5603	2.95983	-1.64908	0.215613	1.98714	-0.548778	-4.23495	-0.84056	-0.786493	-0.149661	-3.32561	-3.82533	-1.97803	-1.06509	-0.605495	-3.59566	-1.85058	-1.97841	-1.16939	-3.81096	-1.46275	4.07637	3.03631	3.38027	-1.50537	-1.67447	0.986712	0.23226	2.23505	-0.141461	3.56377	1.39771	-2.40619	-2.65944	-0.825244	-2.66406	-0.668479	-1.12312	-1.39563	-0.475524	-3.71586	-3.55413	-0.683934	2.73684	-1.88467
ecotype.7521	-1.322	-0.177072	2.10901	1.321	-2.32594	3.72864	-1.56013	0.157908	2.19524	-0.557979	-4.1874	-0.976832	-1.84922	-0.346821	-2.8209	-3.14562	-1.88034	-0.674624	-1.90774	-3.79368	-2.11834	-2.43235	-0.758911	-3.53661	-1.61503	3.86928	2.74028	3.40371	-1.52291	-2.68158	0.730273	0.409538	2.51725	-0.320391	3.62731	1.17296	-2.20766	-2.96938	-0.923977	-2.82186	-0.551903	-0.830382	-1.43851	-0.777903	-3.3286	-3.56821	0.231294	2.39372	-2.1714
ecotype.7522	-1.21498	-1.32682	1.27065	1.33554	-2.68307	2.43863	-2.66195	0.249807	1.02577	-0.808815	-4.24864	-0.587281	-2.3742	-0.639292	-2.6922	-3.13321	-1.9331	-1.58714	-1.32	-3.78558	-2.14396	-2.06692	-1.20173	-2.35136	-2.99369	3.65849	2.51956	3.57942	-2.42299	-3.13676	1.0237	0.436795	2.97847	-0.100267	3.32698	1.3211	-2.32736	-2.29205	-0.907353	-2.78145	-1.15305	-1.42321	-1.43563	-1.27498	-3.1454	-2.43876	0.150738	2.73927	-1.00085
ecotype.7525	-1.28502	-0.911928	1.02994	1.10899	-2.62751	3.15376	-1.73836	0.304135	1.84649	-0.338816	-4.22957	-0.990025	-1.55248	-0.647874	-2.7253	-3.16609	-1.89838	-1.11126	-1.37309	-3.62597	-2.09033	-2.19031	-0.363901	-2.84137	-2.21752	3.57218	2.40848	3.03132	-1.61163	-2.49285	0.972854	0.445531	2.37217	-0.20122	3.57792	1.29534	-2.12105	-2.52075	-0.838458	-2.73044	-0.875199	-1.24569	-1.33277	-1.1368	-3.41451	-3.79545	0.0346666	2.86356	-1.90732
ecotype.8213	-1.23575	-2.1618	2.0706	1.69954	-2.6359	4.145	-1.73206	0.259319	1.48172	-0.711237	-3.94829	-0.966599	-3.43378	-0.286233	-2.60133	-2.66621	-1.69697	-0.800073	-1.70195	-3.85143	-2.11888	-2.62268	-0.870368	-2.76428	-1.71129	3.75761	2.61136	3.91624	-2.7965	-3.35356	0.826686	0.197505	3.25975	-0.311294	3.5769	1.77249	-2.26642	-2.34776	-0.96239	-3.03646	-0.96826	-0.856744	-1.42302	-2.16126	-3.93717	-3.60433	0.138144	2.69636	-1.72129
ecotype.8214	-1.13878	-0.281127	1.72538	1.26399	-2.13281	3.61066	-0.882645	0.44848	1.91691	-0.00553408	-4.02832	-0.802116	-1.05831	0.117666	-2.5722	-2.20163	-1.76643	-1.04441	-0.944569	-3.7073	-2.06144	-2.17703	-0.669766	-1.96339	-1.3036	3.89717	2.81345	3.34755	-1.66293	-1.54095	1.19938	0.491821	2.39115	0.00175905	3.76936	1.61832	-2.28897	-2.61416	-0.755044	-2.68421	-0.308657	-0.915844	-1.48714	0.139716	-3.68283	-3.12429	0.601979	3.1943	-1.24485
ecotype.8222	-1.26515	0.20662	1.77803	1.57349	-2.0198	3.55046	-0.932894	0.26085	1.96048	-0.466116	-4.12518	-0.687524	-2.53335	-0.355857	-2.87885	-3.33237	-1.90397	-0.756744	-0.983861	-3.69368	-2.11899	-2.28232	-1.09619	-2.059	-1.34079	4.20538	3.38969	3.85506	-1.87531	-2.73951	1.11188	0.684552	2.981	-0.189262	3.53017	1.27215	-1.19258	-2.49389	-0.775706	-2.80873	-0.296704	-0.956485	-1.44848	-0.639826	-3.37336	-3.56286	0.971154	2.81606	-1.1353
ecotype.8231	-1.26241	-1.20504	2.07452	1.64108	-2.10782	3.62131	-2.03285	0.335294	1.85071	-0.505887	-4.17069	-0.909766	-1.6902	-0.231562	-2.32663	-3.09507	-2.13136	-0.803955	-0.314914	-3.6778	-2.12883	-1.78874	-1.28515	-2.29848	-1.02225	4.30139	3.36458	3.60712	-1.99453	-2.66637	1.42403	0.905193	2.92634	-0.167184	3.91763	1.4289	-2.07396	-2.73882	-0.492023	-2.77833	-0.612284	-0.740142	-1.47508	-0.607086	-3.80622	-3.03314	0.82905	3.23983	-1.92734
ecotype.8235	-1.27535	-1.5333	1.21984	1.33442	-2.02374	2.48014	-1.84445	0.325001	1.72348	-0.672338	-4.44303	-1.03953	-1.21155	0.0749536	-2.68147	-3.82581	-2.09641	-1.49492	-0.795697	-3.5828	-2.15722	-1.95294	-1.24272	-4.06088	-2.41747	4.05502	3.21385	2.87518	-1.79812	-2.56837	0.980645	0.624706	2.54851	-0.172413	3.52304	0.965846	-2.29383	-2.5979	-0.911197	-2.77056	-1.20437	-1.05448	-1.4946	-0.840282	-4.02289	-3.43343	-0.1745	2.93343	-0.575693
ecotype.8236	-1.3641	-0.685007	1.5385	1.51552	-2.77207	3.17946	-1.78047	0.307745	1.71242	-0.644479	-4.17845	-1.0544	-1.23245	-0.95975	-2.75883	-3.17831	-2.05651	-0.868083	-1.52059	-3.8534	-2.11022	-2.48566	-0.922534	-2.69053	-2.22118	3.82658	2.64735	3.61091	-2.03306	-2.97995	0.683601	0.493646	3.17221	-0.177707	3.52412	1.14692	-2.19734	-2.3939	-0.875578	-2.8313	-0.719339	-0.962958	-1.28354	-0.991117	-3.334	-3.65986	-0.0544046	2.49161	-1.67629
ecotype.8239	-1.30112	-0.761638	1.35059	1.24807	-2.3573	2.32105	-1.83788	0.323691	1.70855	-0.524608	-4.19622	-1.058	-1.27435	-0.394839	-2.5866	-3.30594	-2.06121	-1.514	-0.98464	-3.72701	-2.11702	-2.23931	-1.11697	-2.97327	-2.27783	3.60378	2.4019	2.8175	-1.8447	-2.47233	0.723536	0.203279	2.37118	-0.052119	3.38516	0.877649	-1.80068	-2.45496	-0.948722	-2.66482	-1.10122	-1.18091	-1.39079	-0.423721	-3.53379	-3.55888	0.262259	2.70538	-0.964828
ecotype.8264	-1.32067	-0.364237	2.05766	1.52807	-1.88501	3.93965	-1.53684	0.579748	1.98756	-0.574433	-4.26642	-0.920452	-2.76575	-0.653002	-2.56899	-2.76235	-1.79631	-0.897047	-0.819196	-3.7467	-2.02342	-2.15296	-0.971019	-2.70229	-1.14696	3.87005	2.78743	3.63128	-1.91343	-2.77319	1.12401	0.428452	2.86065	-0.0468071	3.41646	1.77006	-1.57661	-2.37583	-0.83353	-2.70523	-0.704319	-0.777466	-1.38931	-1.04436	-4.4965	-2.91836	0.365889	2.73134	-1.43222
ecotype.8271	-1.45276	-0.418456	1.79921	1.48991	-2.39626	4.22438	-1.47868	0.244212	1.77741	-0.740584	-4.50296	-0.924511	-1.50265	0.00953076	-2.76453	-3.95793	-1.9838	-0.630665	-1.24928	-3.82182	-2.14863	-2.36019	-1.04638	-3.26103	-1.14488	4.16518	3.2473	3.64918	-2.12568	-2.63527	1.06452	0.174761	3.01251	-0.148763	3.5746	1.73429	-2.55526	-2.5321	-0.67132	-2.83439	-0.578065	-0.981924	-1.47046	-0.305288	-4.22601	-3.79424	0.212541	2.6394	-2.53438
ecotype.8275	-1.3979	-0.659823	1.76151	1.41713	-2.66713	2.74163	-1.80935	0.340275	1.4424	-0.694888	-4.39266	-1.03434	-3.36515	-0.747349	-2.07476	-2.74633	-1.97006	-1.31034	-0.967633	-3.64112	-2.10161	-1.9887	-0.988197	-2.55923	-2.22573	4.2533	3.43477	3.80482	-2.71724	-3.16888	1.17662	0.395	2.80418	-0.0256403	3.64686	1.08139	-2.48046	-2.25452	-0.783657	-2.69296	-0.632998	-1.07145	-1.62989	-1.09302	-4.20443	-3.34618	0.38399	3.21259	-1.37166
ecotype.8296	-1.29889	-1.46324	1.30531	1.22006	-2.74379	2.48529	-2.1162	0.378605	1.75228	-0.885361	-4.41176	-1.31973	-2.06769	-1.04564	-3.19106	-3.50202	-2.18048	-1.25439	-1.82681	-3.66238	-2.16226	-2.09583	-1.05963	-3.59473	-3.27326	3.38923	2.17625	3.53133	-2.35242	-3.29324	0.749967	0.937472	3.05639	-0.12544	3.33416	0.976741	-3.18312	-2.32539	-0.999571	-2.71301	-1.2054	-1.35533	-1.36314	-1.72381	-4.68195	-3.66202	-0.600334	2.62675	-1.18231
ecotype.8297	-1.32565	-0.60695	1.16808	1.08505	-1.58206	3.24932	-1.15841	0.414359	1.93353	-0.607518	-4.032	-0.979832	-1.54772	-0.709494	-2.40127	-2.29046	-1.87045	-1.16005	-1.23319	-3.53466	-2.17184	-1.91246	-1.3002	-1.56492	-1.87804	3.85978	2.70854	3.35378	-1.48722	-2.44809	0.803878	0.516109	2.1089	-0.216093	3.22962	1.28202	-1.6508	-2.76015	-0.905046	-2.64708	-0.875488	-0.832372	-1.54068	-0.637703	-3.45611	-2.95797	0.395071	2.70635	-0.955321
ecotype.8300	-1.21787	-1.16569	1.08549	1.50144	-2.11684	2.91322	-1.83	0.411671	1.71033	-0.614269	-4.38674	-1.01566	-1.94166	-0.390212	-2.40442	-3.63755	-1.76858	-1.01395	-0.548036	-3.65155	-2.09069	-1.95793	-0.945218	-3.11855	-1.70967	3.85022	2.67245	3.49907	-1.94877	-2.64615	1.31275	0.330588	2.79849	-0.168175	3.78363	1.21378	-2.19673	-2.42319	-0.624436	-2.74586	-0.812455	-1.23131	-1.31742	-1.08685	-3.77899	-3.66784	-0.34596	3.17619	-1.24474
ecotype.8304	-1.44048	-0.423313	2.10512	1.54561	-2.06185	3.86443	-1.36137	0.318462	1.9779	-0.660273	-4.42835	-1.01997	-2.47124	-0.488943	-2.63183	-3.71921	-2.0485	-0.684354	-0.90192	-3.8061	-2.13846	-1.99134	-1.0779	-2.7216	-0.766991	4.18123	3.18114	3.73869	-1.74712	-2.3008	1.06152	0.465469	2.69202	-0.189875	3.84112	1.72215	-2.40416	-2.6528	-0.80802	-2.80706	-0.631957	-0.658669	-1.33951	-0.730341	-4.74832	-3.45674	0.505261	2.91007	-1.10761
ecotype.8306	-1.23336	-0.547892	1.61889	1.39996	-1.5554	3.13819	-1.11161	0.314779	2.12536	-0.733069	-3.95826	-0.8382	-1.64693	-0.412322	-2.11084	-3.12393	-1.7066	-0.973039	-0.384828	-3.57447	-2.13792	-1.93694	-1.14604	-1.86601	-1.23223	3.91024	3.03473	3.4755	-1.06298	-1.82314	1.1099	0.200948	2.45502	-0.0462359	3.56498	1.69964	-1.12546	-2.64703	-0.703251	-2.6581	-0.578038	-0.800894	-1.40377	-0.924021	-3.60103	-3.01738	0.533797	2.94182	-1.43814
ecotype.8310	-1.41908	-1.47754	0.961181	1.16396	-2.59191	2.48295	-2.25653	0.250796	1.40099	-0.643742	-4.37546	-1.05071	-2.33069	-0.463418	-3.08161	-3.05203	-1.95939	-1.61337	-1.47154	-3.84178	-2.16636	-2.7758	-0.935928	-3.49179	-3.22402	3.37506	2.06402	2.8752	-2.50859	-3.41387	0.738396	0.626332	2.54181	-0.135699	3.32143	1.37302	-3.37383	-2.17488	-0.999843	-2.9264	-1.21395	-1.28915	-1.53584	-1.72641	-3.73068	-3.41377	-0.309795	2.62613	-1.40453
ecotype.8314	-1.29741	-0.91351	1.06292	1.53673	-2.57022	3.69846	-1.66127	0.224106	2.22218	-0.766249	-4.35907	-0.903687	-1.19879	-0.293522	-2.77067	-3.10222	-2.08449	-0.848374	-1.47058	-3.67745	-2.12417	-2.3013	-1.12891	-3.8018	-1.8356	3.72818	2.68409	2.97888	-1.72758	-2.18095	0.849586	0.748417	2.70826	-0.239887	3.68243	0.728962	-3.09227	-2.42172	-0.979953	-2.69495	-0.785166	-0.901178	-1.41696	-0.31631	-4.26427	-3.58815	-0.695477	2.55237	-2.12608
ecotype.8323	-1.43778	-0.721564	1.51001	1.03712	-2.51052	3.45968	-1.61322	0.32185	1.54761	-0.892242	-4.41908	-1.10921	-2.28002	-0.878706	-2.79934	-2.93749	-1.85151	-1.01468	-2.28883	-3.93824	-2.0813	-2.12021	-1.23935	-3.57377	-2.68904	3.2528	1.97542	2.59187	-2.58321	-2.72163	0.491412	0.900528	2.2493	-0.227855	3.4078	1.08781	-2.74264	-2.07071	-1.10062	-2.82667	-1.03405	-1.03782	-1.47171	-1.10334	-4.06545	-3.15819	-0.327312	2.17504	-1.51639
ecotype.8325	-1.17937	-0.345364	2.00702	1.57384	-1.4886	3.27035	-1.2309	0.408914	1.85493	-0.398102	-4.18758	-0.894594	-0.365766	-0.0792105	-2.17197	-2.67752	-1.96704	-0.819116	-1.39614	-3.79491	-2.04571	-2.35403	-1.23867	-2.59765	-2.15492	4.26338	3.51297	3.53762	-1.8624	-2.47706	1.15773	1.11	2.76381	0.00302793	3.59581	1.0355	-2.20167	-2.5919	-0.798226	-2.8773	-0.591593	-0.843075	-1.28752	-0.635769	-3.71981	-3.70489	0.729668	3.03876	-1.26798
ecotype.8326	-1.2664	-0.484374	1.70716	1.43603	-2.19717	3.04736	-1.19785	0.3146	1.97128	-0.648205	-4.39764	-0.912069	-1.09972	-0.0262007	-2.81621	-3.51178	-2.04122	-0.929339	-0.673933	-3.67637	-2.12345	-2.11148	-0.456004	-2.72997	-1.32871	4.06025	2.91467	3.45417	-1.54426	-1.91614	1.21969	0.734396	2.43228	-0.0424801	3.54539	1.85113	-2.0496	-2.77285	-0.656521	-2.7154	-0.74893	-0.837197	-1.39099	-0.378368	-4.22073	-3.37684	0.50667	3.22941	-1.20832
ecotype.8329	-1.25253	-0.411448	1.59057	1.31031	-2.43425	2.7679	-2.04467	0.468219	1.79719	-0.651152	-4.27089	-0.925229	-1.99324	-0.355956	-2.52455	-3.221	-2.07611	-0.964481	-0.849085	-3.68639	-2.04732	-1.80254	-1.30807	-2.60872	-1.84518	3.59451	2.36818	3.36142	-2.26276	-2.57381	0.969277	0.363046	2.60091	-0.0413669	3.48059	1.21989	-1.85996	-2.94995	-0.668303	-2.6751	-0.900072	-0.906858	-1.40152	-0.35809	-3.59074	-3.54601	0.198463	2.9128	-0.77117
ecotype.8335	-1.19179	-0.0225127	2.28796	1.64625	-2.24399	2.97004	-1.41584	0.392224	2.03258	-0.46531	-3.91681	-0.745124	-1.6821	0.0708868	-2.0853	-2.78979	-1.95148	-0.781751	-0.780871	-3.57873	-2.04759	-1.91714	-1.07201	-1.28254	-1.77601	4.13484	3.08375	4.00819	-1.65897	-2.45038	1.22989	0.488432	2.79599	-0.0270936	3.70727	1.56721	-1.11594	-2.29945	-0.627295	-2.57618	-0.448802	-0.538044	-1.45301	-0.901292	-3.50365	-3.513	0.94912	3.25144	-1.64569
ecotype.8343	-1.28027	-0.811709	1.68827	1.31994	-2.732	2.62139	-1.73178	0.312946	1.9181	-0.856011	-4.56295	-1.06985	-1.44548	-0.669286	-2.90386	-4.13251	-2.23666	-1.15793	-0.867876	-3.80927	-2.16371	-2.25056	-1.14704	-3.44708	-2.24796	3.525	2.19937	3.00625	-2.17651	-2.85814	1.14783	0.63279	2.47138	0.0198387	3.61453	1.31073	-2.44838	-2.76024	-0.652301	-2.79157	-0.948178	-1.08817	-1.47463	-1.15194	-4.58789	-3.76928	-0.0920765	2.96865	-1.07662
ecotype.8365	-1.36448	-1.23442	1.35362	1.36303	-2.54367	3.24083	-1.93466	0.389509	1.80984	-0.591505	-4.51356	-0.972239	-2.20617	-0.485476	-3.17128	-3.72317	-2.06871	-1.05913	-1.06918	-3.75434	-2.09983	-2.26244	-0.905693	-4.20563	-1.56553	3.79843	2.55794	2.7799	-2.14967	-2.68047	1.09269	0.468814	2.52567	-0.00515967	3.69555	1.38265	-2.44761	-2.70442	-0.667921	-2.71436	-0.825122	-0.92384	-1.40653	-0.571962	-4.60841	-3.79858	-0.281542	2.74333	-1.80055
ecotype.8374	-1.34616	-0.623971	1.75604	1.33936	-2.34038	2.73657	-1.67486	0.367379	1.91291	-0.59529	-4.15266	-1.05134	-1.42747	-0.671275	-2.43902	-3.35426	-2.06271	-1.16847	-1.0533	-3.73507	-2.03954	-2.23562	-0.930145	-2.61772	-2.07272	3.98672	2.82821	3.2327	-1.53988	-2.29067	0.990758	0.479902	2.35772	-0.03094	3.58621	1.19976	-1.52083	-2.43477	-0.89485	-2.74077	-0.81275	-0.852633	-1.37108	-1.04311	-4.25047	-3.83206	0.458738	2.87701	-1.16401
ecotype.8376	-1.26209	-0.439964	1.12016	1.58994	-2.22383	2.794	-1.80996	0.339276	1.11503	-0.876472	-3.79542	-0.825556	-1.89186	-0.742314	-2.55831	-2.63833	-1.94899	-1.2613	-0.698855	-3.63281	-2.09105	-2.13456	-1.1481	-2.05931	-1.6931	4.021	3.28199	3.67439	-2.21808	-2.63746	1.22661	0.199438	2.9237	-0.105522	3.46793	1.19425	-1.33065	-2.23688	-0.783708	-2.66906	-0.813713	-0.923988	-1.3824	-0.553563	-2.8765	-3.49104	0.811597	3.03261	-1.04741
ecotype.8378	-1.35458	-1.39528	1.40498	1.16544	-1.96147	2.55903	-2.01883	0.379447	1.90076	-0.661915	-4.37577	-0.790855	-1.15477	-0.138148	-2.95855	-3.67024	-2.13941	-1.29563	-0.745694	-3.64642	-2.11984	-2.05985	-1.09465	-3.88804	-2.13765	3.22722	1.74266	2.10363	-1.8913	-2.09852	1.01834	0.633157	1.91179	0.000393588	3.62727	1.1484	-2.72348	-2.71032	-0.795003	-2.6638	-1.07332	-0.824858	-1.40304	-0.603824	-3.80145	-3.63793	-1.17162	2.923	-1.39004
ecotype.8387	-1.32389	-0.83346	1.23476	1.26449	-2.60605	2.96953	-1.49189	0.374769	1.46215	-0.774898	-4.34465	-1.25607	-2.57537	-0.541314	-2.83744	-3.11481	-1.91469	-1.41209	-1.35986	-3.70606	-2.15651	-2.18697	-0.904532	-3.29056	-2.47459	3.67698	2.62676	2.80599	-2.23015	-2.82506	0.921437	0.175288	2.27723	-0.1308	3.48987	1.75848	-2.16406	-2.14924	-0.947346	-2.68295	-1.09145	-1.19238	-1.34877	-1.07439	-3.66841	-3.56764	0.141454	2.8225	-1.46766
ecotype.8389	-1.38235	-1.00833	1.28608	0.546343	-2.10419	2.9387	-1.7889	0.359212	1.86849	-0.817643	-3.81202	-0.7812	-1.53627	-0.725084	-2.78196	-3.07391	-2.12164	-1.14993	-0.825312	-3.55786	-2.16982	-2.24629	-0.867116	-3.29348	-1.80142	3.82717	2.86781	2.21402	-1.88973	-2.47174	0.896078	0.459632	1.05784	-0.141207	3.4151	1.40763	-2.50024	-2.56956	-0.798006	-2.57257	-0.868599	-1.07839	-1.43166	-0.919479	-4.2403	-3.60856	0.27465	2.64484	-1.17916
ecotype.8412	-1.39554	-0.601332	0.742311	1.16726	-2.939	3.52604	-1.95212	0.294885	1.87046	-0.772367	-4.45723	-1.01057	-2.87161	-0.652445	-2.64131	-2.96832	-1.87748	-0.779973	-2.15029	-3.69683	-2.15213	-2.1168	-0.803876	-3.43918	-2.20166	3.72957	2.42229	2.93247	-2.46792	-3.18542	0.714909	0.502509	2.45888	-0.287428	3.67366	0.676631	-2.91841	-2.15623	-1.06445	-2.72432	-0.746101	-1.02013	-1.37158	-1.05352	-3.51698	-3.8	-0.163336	2.34191	-2.02034
ecotype.8420	-1.29798	-0.468017	1.30604	0.982944	-2.98283	2.6927	-1.56778	0.513731	1.90175	-0.635821	-4.37484	-1.08276	-1.49862	-0.399536	-2.44539	-4.1798	-2.16641	-1.17726	-1.3896	-3.5699	-2.07327	-1.90701	-1.26372	-3.27192	-2.50791	4.09118	2.98817	3.04893	-2.07921	-2.55181	0.855975	0.522761	1.97852	-0.0683663	3.39927	1.00947	-2.38269	-3.07079	-0.954227	-2.62905	-0.930468	-0.789949	-1.32626	-1.02559	-4.33412	-3.46369	0.0286245	2.70257	-1.26396
ecotype.8424	-1.2133	-1.06158	1.52177	0.897012	-1.9602	2.5991	-1.0463	0.399887	1.99774	-0.569471	-4.03128	-1.01608	-0.685568	-0.676041	-2.12631	-2.48954	-1.90668	-1.651	-0.928861	-3.62176	-2.08341	-1.56253	-1.12559	-1.80981	-2.53037	3.87104	2.93045	3.07921	-2.39048	-2.16024	0.781041	0.274544	1.94918	0.0126061	3.22555	1.5278	-2.14713	-2.77173	-0.691039	-2.78344	-0.923659	-1.28414	-1.49036	-0.353554	-2.66367	-3.15093	0.133689	2.57553	-1.29202
ecotype.8796	-1.29095	-0.354887	1.10183	1.39184	-1.84259	3.05368	-1.45276	0.373238	1.86048	-0.680423	-4.22963	-1.09076	-1.49811	-0.519617	-2.88591	-3.00819	-1.99571	-1.31719	-1.31548	-3.80746	-2.15191	-2.04854	-1.00462	-2.73558	-2.20607	4.19591	3.331	3.34038	-1.80062	-2.47778	1.08845	0.353044	2.51554	-0.290015	3.6902	1.19661	-1.99227	-2.3021	-1.14448	-2.83664	-0.80267	-0.999346	-1.39766	-0.646335	-3.58539	-3.70703	0.498776	3.01869	-1.549
ecotype.91	-1.10035	-0.290489	1.51908	1.55615	-1.39058	3.32799	-1.24163	0.224142	1.80511	-0.577417	-3.82414	-0.981855	-2.33576	-0.421982	-1.93715	-2.15507	-1.71373	-1.26001	-0.599495	-3.77752	-1.6263	-2.31767	-0.3765	-1.6925	-1.0724	4.39222	3.34502	3.68004	-2.20005	-2.20531	1.33717	0.605995	2.61509	-0.118212	3.65322	1.70545	-1.51466	-1.96519	-0.787786	-2.7357	-0.483151	-0.83306	-1.43331	-0.749323	-3.26932	-2.30756	0.795765	2.94132	-0.52284
ecotype.957	-1.24067	0.00839391	2.59629	1.57435	-1.99077	3.35354	-0.981891	0.507658	1.86342	-0.660035	-4.11336	-0.817883	-2.64729	-0.597622	-2.45249	-2.81456	-1.67834	-0.732343	-0.494636	-3.76222	-2.0375	-2.14464	-0.861119	-2.42166	-0.700962	4.04228	3.03563	3.67068	-1.50489	-2.69898	1.04563	0.466127	3.32759	-0.0228104	3.55142	1.63604	-1.34698	-1.98214	-0.660837	-2.72062	-0.54105	-0.737443	-1.38366	-0.707268	-2.87627	-2.72611	0.34982	2.7133	-1.01371
ecotype.96	-1.2815	-1.60226	0.905177	1.27893	-1.75437	2.44025	-1.80619	0.289604	1.83225	-0.574849	-4.41213	-1.10895	-1.98577	-0.614226	-2.79831	-2.75226	-2.53986	-1.49164	-1.06028	-3.71486	-2.11475	-2.51692	-1.05764	-2.93035	-2.5959	4.11022	3.4031	2.79738	-2.41044	-3.17913	1.08396	0.645826	2.52513	-0.0858926	3.53313	0.753455	-2.58238	-2.34066	-0.964786	-2.84588	-1.01146	-0.974915	-1.3637	-1.1483	-4.13332	-3.75741	0.0241091	2.87065	-0.899028
ecotype.5987	-1.37084	-1.05243	0.921887	1.27645	-2.26084	2.25404	-1.30341	0.481254	1.96598	-0.759128	-4.60142	-0.914702	-0.859172	-0.0743382	-2.46202	-3.13633	-1.90122	-1.38025	-1.42753	-3.69312	-2.16099	-2.80228	-1.83518	-2.67922	-1.83888	3.67067	2.31356	3.3392	-1.28964	-1.88287	1.00565	0.305011	2.57901	-0.25861	3.46187	1.45462	-2.79508	-2.92121	-0.507943	-2.85621	-0.786455	-1.2886	-1.56077	-0.216484	-4.40493	-3.41124	-0.0404741	3.03211	-0.667181
ecotype.7394	-1.04648	-1.03035	1.4064	1.57072	-2.49205	2.86838	-1.55738	0.344954	1.65287	-0.573299	-4.32823	-1.11184	-0.548637	-0.267587	-2.90887	-3.54859	-1.78452	-0.994996	-0.162951	-3.60682	-2.09396	-1.74304	-1.25771	-3.95978	-1.35243	4.22506	3.33372	3.92097	-2.20991	-2.33024	1.34369	1.01403	2.79562	-0.149919	3.83116	1.27009	-2.34337	-1.9062	-0.449721	-2.6944	-0.75702	-1.01189	-1.32645	-0.43046	-4.2858	-3.25531	0.253282	3.36552	-1.57973
ecotype.116	-1.23553	-1.83655	0.601257	1.30122	-3.33301	2.70514	-2.18385	0.0689716	0.966248	-1.09188	-5.15672	-1.21886	-4.70143	-1.32202	-3.34097	-2.92406	-2.76658	-1.38246	-1.98464	-4.85443	-2.34368	-3.23215	-2.75063	-3.99827	-2.95526	3.59182	2.53578	2.77625	-3.2527	-4.1659	0.539724	0.116218	2.44755	-0.133744	3.17873	1.02072	-3.40208	-3.15863	-1.43002	-3.42761	-1.49097	-1.62021	-1.36855	-1.75364	-5.3184	-3.22969	-0.135497	2.34628	-1.12493
ecotype.126	-0.847903	-0.683403	1.51365	1.80195	-2.37661	3.19013	-1.69278	-0.077607	1.28537	0.0252173	-4.21444	-0.609803	-4.32999	-0.838735	-2.78945	-2.90896	-1.42889	-1.43243	0.327994	-4.45017	-1.98128	-2.19577	-1.52618	-2.74436	-1.13497	3.82256	2.813	3.89634	-2.51284	-4.04563	1.13576	-0.110658	3.24479	0.58825	3.50187	1.11187	-2.05285	-1.3448	-0.450343	-2.94144	-0.774706	-1.18485	-1.03036	-1.75279	-4.36488	-2.4365	0.274862	3.10568	-1.13844
ecotype.1859	-0.897172	-0.877477	1.64689	1.49858	-1.86649	3.64673	-1.68953	0.85199	1.71771	-0.800838	-4.72344	-1.51651	-2.59182	-0.805401	-3.18565	-2.56258	-1.31313	-1.15244	-1.39457	-4.56657	-2.068	-2.92044	-2.13136	-2.73242	-1.89645	3.44077	2.26256	3.02809	-2.14022	-3.70794	0.667729	0.509726	2.43557	0.563545	3.10617	1.3618	-3.23344	-0.769101	-1.13093	-3.2925	-1.22003	-1.1505	-2.26198	-1.45932	-4.12599	-2.15415	-0.136866	2.51208	-0.357783
ecotype.242	-1.07819	-1.68961	1.40557	1.48807	-2.14759	2.6332	-1.64498	0.317882	2.38282	-1.06413	-4.76223	-1.03974	-1.17251	-1.18903	-3.07861	-2.6906	-3.16888	-1.56471	-0.994847	-4.67585	-2.27817	-3.40832	-3.30833	-3.66787	-2.80844	3.15313	1.68329	3.36456	-1.27858	-1.7588	0.533993	0.135096	2.43676	0.0955246	3.37538	0.518654	-3.71431	-3.5023	-1.17173	-3.29231	-1.16605	-0.846154	-3.16385	0.289875	-4.76715	-3.55094	-0.250456	2.66426	-0.459115
ecotype.259	-1.11224	-0.762757	1.40802	2.34219	-1.25321	4.9682	-2.35761	1.19256	0.56867	-0.691297	-1.59881	-0.485301	-3.73399	-0.581132	-2.97073	-1.43249	-1.32055	-0.541955	-1.08078	-0.900361	-2.06038	-0.0129289	-1.52541	-2.35125	-0.847058	3.90052	2.92482	4.04844	-2.36336	-3.0747	1.22804	0.776707	3.80789	0.414689	3.92611	0.728565	-1.25545	-0.87747	-0.893294	-1.87076	-0.792462	-0.350156	-1.40819	-1.35351	-2.51612	-4.142	0.848803	3.53077	-0.796265
ecotype.5116	-1.06574	-0.706683	1.8308	1.17219	-1.64097	2.87588	-0.755996	0.349777	2.58354	-0.723386	-3.76065	-0.752632	-1.37146	-1.4664	-2.59903	-2.93667	-1.8461	-1.18822	-1.84456	-4.09802	-0.0541286	-2.55322	0.190514	1.4713	-2.38551	3.64178	2.38541	4.18107	-0.375866	-1.98563	0.3959	0.378549	2.16526	0.00738392	3.19068	1.37141	-1.5707	-3.01072	-1.24419	-3.04557	-1.06553	-0.853594	-1.60475	-0.883318	-2.41396	-2.69323	-0.156907	2.22269	-1.11514
ecotype.5264	-1.1386	-1.05385	1.0658	1.07464	-2.13014	2.09536	-1.20455	0.577507	1.95655	-0.908546	-4.46582	-1.2071	-2.32559	-0.916748	-2.64585	-2.39201	-2.32446	-1.94982	-1.26776	-4.32145	-2.02149	-2.14805	-0.439177	-2.63818	-2.91081	3.5797	2.28087	3.23394	-2.25811	-3.29356	0.610578	0.494385	2.042	0.422724	3.22299	1.02627	-2.02497	-3.30103	-1.2857	-3.02553	-1.03623	-0.944674	-2.42112	-0.752596	-2.92655	-3.38143	0.212044	2.8399	-1.17511
ecotype.5380	-1.47747	-1.26837	0.741375	1.05907	-2.13288	3.12352	-1.89861	0.216888	1.71985	-0.509329	-4.2693	-1.07163	-1.45866	-0.840397	-2.5022	-2.38509	-1.66499	-1.02111	-1.81264	-3.73567	-2.30627	-2.20921	-3.25531	-2.26882	-2.27274	3.73084	2.4979	3.1003	-2.20153	-2.27293	0.358137	-0.134355	1.86112	-0.128554	3.36082	1.2008	-2.09517	-3.40151	-1.20872	-2.77498	-1.28294	-1.37908	-1.96089	-0.556912	-3.83315	-3.67723	0.277689	1.93537	-0.925461
ecotype.5729	-1.05275	-0.873514	0.965489	1.73609	-1.94583	3.11776	-1.40743	0.171523	2.39596	-0.397516	-4.26559	-0.81018	-1.17463	-0.907227	-2.10049	-3.29023	-1.9103	-0.909828	-1.17376	-3.87038	-2.03882	-2.20035	-2.58914	-2.16763	-2.4341	3.61933	2.32738	3.3786	-1.68641	-1.98258	0.909855	1.49882	3.06142	0.160852	3.57903	0.889555	-2.79593	-2.81195	-0.962054	-2.36428	-0.723502	-1.35219	-1.05298	-0.524595	-3.92785	-4.03101	0.0653086	3.01729	-1.38724
ecotype.6039	-1.32835	-0.991443	1.05853	1.65282	-1.44244	3.70632	-0.997086	-0.0554891	2.60237	-0.514621	-4.57493	-1.14983	-0.608877	0.33866	-2.53925	-3.30698	-1.46132	-0.647381	-0.886474	-2.82025	-2.25386	-1.84017	-2.73218	-3.43111	-1.17714	3.56446	2.23274	2.58825	-0.880023	-1.22979	0.82433	1.29402	2.25228	0.132824	3.50187	1.09155	-2.62228	-2.63	-0.734471	-2.25337	-1.12452	-1.25294	-1.13205	0.290129	-4.20015	-3.04052	0.0148941	2.65209	-2.56232
ecotype.6042	-1.44579	-0.438159	1.49886	1.89715	-2.33142	4.52157	-1.15637	-0.00553694	2.72588	-0.533291	-3.20032	-0.873758	-0.394544	0.385651	-2.57495	-2.67346	-1.57098	-0.427987	-0.814635	-3.96013	-2.17878	-2.47052	-1.02571	-2.64672	-0.342283	3.93951	2.74213	3.64389	-1.35215	-1.85623	1.07964	0.878135	2.87377	-0.376803	3.79253	1.61346	-2.54033	-2.48749	-0.4726	-2.17102	-0.7149	-0.970669	-1.38072	0.0103459	-3.64587	-3.75706	0.604253	2.95013	-2.02177
ecotype.6190	-1.3955	-2.02097	1.90636	1.29597	-2.86272	2.87711	-2.09374	0.0051836	2.04622	-0.778237	-4.55397	-1.32479	-1.34942	-0.81878	-2.79548	-2.71514	-2.0001	-1.24941	-0.821201	-2.5436	-2.12741	-1.54584	-2.55733	-3.21587	-2.14261	3.75137	2.60323	3.27401	-1.85316	-2.52729	0.825615	0.43149	2.16724	0.309375	3.58752	0.833117	-2.41105	-2.17482	-0.858835	-2.51144	-1.11245	-0.937665	-1.51821	-0.229684	-4.13587	-3.02381	0.394422	3.22738	-0.63858
ecotype.641	-1.12452	-0.778747	1.53806	0.574762	-2.49053	2.28948	-0.824951	0.208911	1.74112	-1.20052	-4.56436	-1.12425	-3.78095	-1.33521	-2.84182	-3.62559	-2.01091	-1.65246	-1.62997	-4.24783	-2.30823	-1.84887	-2.29161	-3.0395	-2.82255	3.6352	2.4968	2.69154	-1.82656	-2.29726	0.640298	0.116693	1.74604	-0.0300133	3.20519	2.41636	-1.74654	-2.63396	-1.22145	-2.74554	-1.18	-0.965286	-1.88389	-0.622173	-4.21325	-3.75216	0.0888651	2.4665	-1.35389
ecotype.6933	-1.15074	-0.808639	0.405236	1.37332	-2.87677	2.70203	-1.30712	0.0847628	1.79064	-0.740989	-3.61219	-0.836074	-0.587386	-0.188103	-2.53075	-3.58607	-1.14457	-1.51225	0.121318	-2.96988	-2.41662	-1.77672	-2.12807	-2.63433	-1.50078	3.83266	2.68636	3.01807	-1.95227	-1.30985	1.06751	0.229485	2.35081	0.0952569	3.42921	1.45268	-2.30698	-3.08355	-0.458507	-2.29166	-1.11737	-1.51713	-1.57589	0.238123	-2.69494	-3.67791	0.384279	3.16706	-0.438391
ecotype.6936	-1.06938	-0.887171	0.87919	0.470407	-2.12964	1.60826	-0.710731	0.28442	2.3727	-0.605131	-4.60472	-1.0942	-1.29305	-1.49101	-3.06399	-2.53533	-2.71815	-2.48589	-1.01088	-4.00044	-2.16857	-2.56552	-2.31146	-3.0972	-3.0298	3.33189	2.17421	2.83466	-1.30654	-2.04162	0.559781	0.269225	1.63859	0.266124	3.04772	0.844298	-2.29647	-3.6658	-1.05907	-2.63553	-1.16578	-1.63963	-2.26144	-0.303745	-4.31333	-3.33053	0.0188222	2.23496	-0.873708
ecotype.6944	-1.04892	-1.40278	1.26347	1.34836	-2.0886	2.28159	-1.40944	0.387805	1.35326	-0.629419	-4.61115	-0.951781	-2.23276	-0.819744	-2.94118	-2.9789	-2.5818	-1.40398	-1.42523	-4.64244	-2.12099	-2.61157	-1.87352	-2.6152	-2.89713	3.67838	2.7299	3.51372	-2.32705	-3.14156	0.845695	0.301144	2.63274	0.251574	3.30085	0.959831	-2.17889	-2.62301	-0.987595	-3.35407	-1.19339	-1.19805	-1.62411	-1.09525	-4.65455	-3.35406	0.350846	2.44588	-0.721917
ecotype.6959	-0.743802	-1.11424	1.43837	1.74985	-1.03966	2.80784	-1.16295	0.684127	2.10662	-0.503138	-3.67042	-0.967569	-1.72211	0.326943	-2.61329	-2.78003	-1.61674	-0.947067	-0.504779	-3.65899	-2.14067	-1.92092	-1.21235	-2.15079	-1.53344	3.91953	2.87156	3.06376	-2.81601	-2.04668	1.08453	0.412231	2.65275	0.118188	3.42309	1.49711	-2.48336	-1.22347	-0.424631	-2.61261	-1.3155	-1.04259	-1.77678	-0.125046	-4.18566	-4.30464	0.315353	2.80595	-0.942547
ecotype.6961	-1.29626	-0.944331	1.06832	1.31446	-0.835303	2.63318	-1.0752	0.0471285	2.26027	-0.771241	-4.42492	-0.990243	-0.0653461	-0.321595	-2.3862	-3.02117	-2.57499	-0.900487	-2.03184	-4.45248	-2.17554	-2.57373	-2.78343	-2.21229	-2.62666	2.7688	1.30687	2.98771	-0.76566	-1.23678	0.158574	0.116602	2.53668	-0.179496	3.12855	0.59221	-1.7261	-2.9276	-1.10552	-3.00866	-1.65662	-1.49236	-1.51683	0.553775	-3.83722	-4.70336	0.0981832	2.14903	-1.00412
ecotype.7002	-1.85814	-1.28599	0.74489	-0.654062	-2.689	1.03582	-1.73451	0.968683	1.68961	-0.994378	-4.77316	-1.48083	-3.44866	-2.08958	-3.31661	-3.48315	-3.67416	-2.04678	-1.90766	-4.57751	-2.23364	-2.26846	-4.44929	-2.93695	-3.86303	3.00069	1.74652	1.77686	-2.32601	-3.3731	-0.0246386	-0.185937	0.582003	0.230348	2.74617	-1.01231	-2.80386	-4.01726	-2.04954	-2.94729	-1.66187	-1.52209	-5.74507	-1.82863	-3.5816	-3.12273	-0.159023	1.47437	-1.88748
ecotype.7227	-1.46462	-0.148269	1.41149	1.65349	-1.23806	3.92159	-0.873111	0.176125	1.93383	-0.517237	-4.16945	-1.08497	-1.44303	-0.29484	-1.6688	-3.57313	-1.44093	-0.507291	-1.08563	-3.21429	-2.17847	-2.22243	-0.283486	-2.19915	-1.88203	4.19844	3.70065	3.31712	-3.03331	-2.74152	1.45171	0.648005	3.23132	-0.153707	3.34804	2.46226	-1.65864	-2.32311	-0.472698	-2.49409	-0.597892	-1.08077	-1.50969	-0.362718	-3.57446	-3.79635	0.844452	3.11029	-1.54275
ecotype.7310	-0.754996	-0.203745	1.15083	1.70305	-0.621122	3.48905	-0.942934	0.581816	2.77691	-0.809405	-3.85129	-0.910324	0.0523723	0.204294	-2.30363	-3.25009	-1.33581	-0.933157	0.153999	-1.91184	-2.19434	-1.1922	-2.67193	-3.11245	-0.82407	4.15492	3.14391	3.26223	-1.62526	-0.969809	1.52245	0.765808	2.17511	0.550612	3.45921	2.24172	-2.1388	-2.30987	-0.577829	-1.89221	-0.897827	-1.14609	-1.51847	0.677627	-3.81134	-4.48453	0.406405	3.5226	-1.09834
ecotype.7382	-0.982854	-1.52669	1.27124	1.19507	-1.62698	2.15838	-1.70926	0.579213	1.67196	-0.558556	-4.26812	-0.794137	-0.354699	0.0825056	-2.91559	-3.34316	-2.33616	-1.54501	-1.43451	-3.52858	-2.21474	-2.22857	-1.73498	-3.12375	-3.49615	3.49505	2.29231	2.62306	-1.56601	-1.83918	0.85363	1.13958	1.93871	0.0552048	3.55524	0.677576	-2.47946	-2.658	-1.08039	-2.47044	-1.04007	-0.785783	-1.20087	-0.510453	-3.59053	-4.21148	-1.10698	3.21476	-0.63758
ecotype.7449	-1.36103	-1.17823	0.324596	0.326488	-3.39859	2.32425	-1.39878	0.00150655	2.01385	-0.477309	-4.45188	-1.26248	-3.02343	-0.403748	-2.9519	-3.65018	-2.64834	-1.88814	-1.52827	-3.19958	-2.32124	-2.42128	-1.67567	-3.78157	-2.38685	4.11126	3.42512	2.26479	-0.815568	-1.74954	0.15757	0.317535	1.31625	0.0667935	3.08116	-0.171475	-2.71406	-3.07187	-1.9808	-2.23331	-1.26827	-1.0798	-2.14291	-0.62337	-5.29289	-1.59361	-0.0227518	1.66889	-1.4615
ecotype.81	-1.43073	-1.60223	2.03566	1.61927	-2.53968	3.05387	-2.5361	0.794311	1.39876	-0.110437	-4.46538	-0.558718	-2.73276	-0.521381	-2.56508	-2.53436	-1.6822	-1.56712	-1.20382	-4.03751	-2.18337	-3.27079	0.13326	-2.58171	-2.18077	3.98687	2.78689	3.07632	-2.2385	-3.26085	1.24808	-0.0996716	2.58029	-0.540503	3.93213	1.69165	-2.66292	-1.85027	-1.13274	-3.36683	-0.475248	-0.82024	-1.50561	-1.24656	-4.23955	-1.85455	0.487665	3.38648	-0.775803
ecotype.8215	-1.15896	0.420082	1.57007	1.42618	-1.62125	3.70533	-1.0434	0.0552339	2.15742	-0.0244317	-3.72285	-0.726209	-2.52136	-0.466929	-2.1753	-2.35818	-1.6495	-0.727341	-2.51477	-4.28672	-1.7468	-1.91216	-1.8902	-1.52383	-1.99797	4.1448	2.8363	3.7266	-2.05604	-3.93931	0.509326	0.704875	2.66991	0.367194	3.32188	1.21107	-1.4328	-1.84593	-1.26195	-2.82791	-0.560712	-0.8582	-1.54292	-1.51426	-2.47708	-3.01854	0.806664	2.0039	-1.8447
ecotype.8240	-1.003	-0.796981	2.50354	2.00633	-1.08348	4.92428	-0.934349	0.271391	2.47509	-0.724733	-4.04701	-0.376901	-0.79702	0.438642	-2.29928	-3.4161	-1.43172	-0.0558503	-0.129291	-3.57901	-1.99381	-1.43571	-1.28111	-1.64817	0.142198	3.80822	2.65912	3.77043	-0.745288	-1.99989	1.39177	0.953227	3.24723	-0.510862	4.01092	1.95001	-1.36767	-1.35629	-0.114041	-2.99613	-0.196683	-0.31006	-1.10172	-0.674045	-3.42907	-3.83744	0.761611	3.30324	-1.66363
ecotype.8241	-1.01748	-0.665476	1.4653	1.41392	-2.30193	2.71706	-1.87889	0.364398	1.91409	-0.384612	-4.27417	-0.704875	-5.88965	0.0902277	-2.64372	-3.49419	-1.64152	-1.33536	0.24908	-2.62937	-2.03403	-1.70215	-1.71867	-3.1332	-1.50129	4.65713	3.90682	3.91636	-1.31721	-2.30046	1.20051	-0.130805	2.63229	0.152092	3.87136	-0.0408175	-1.6707	-2.18299	-0.886673	-2.0756	-0.579573	-0.878132	-0.793228	-1.76553	-4.13395	-4.33392	0.815734	3.13976	-1.30334
ecotype.8256	-1.51133	-1.1484	0.621926	1.24009	-2.72936	3.79361	-2.29671	-0.113271	1.79287	-0.934431	-3.28896	-1.27601	-2.22156	-0.620115	-3.40238	-2.86305	-2.02705	-1.07271	-2.25872	-4.34979	-2.14839	-1.80617	-1.37401	-3.87686	-2.37358	3.57293	2.3505	3.21068	-2.09682	-3.2037	0.650045	0.270538	2.33106	-0.104906	3.4319	0.759784	-3.35084	-2.30648	-1.46246	-2.73361	-1.0595	-1.78996	-1.49361	-1.29467	-4.45762	-3.37895	-0.196829	2.50472	-0.877675
ecotype.8265	-0.986261	-1.10234	1.52412	1.20967	-1.52988	2.01166	-1.278	0.470115	1.44841	-1.10036	-4.32003	-1.29527	-2.33482	-1.47581	-2.63929	-2.5754	-1.20724	-1.90857	-0.347019	-3.9854	-2.13362	-1.80251	-2.2458	-2.59543	-2.62568	3.88757	2.98848	3.82533	-2.1518	-3.37618	0.822622	0.579293	2.75435	0.0736296	3.09392	1.02431	-1.66795	-2.68943	-0.697092	-3.17872	-1.12876	-1.12391	-1.15349	-1.18998	-3.1775	-3.47356	0.151933	2.62838	-0.485127
ecotype.8610	-1.1786	-0.872486	0.298737	1.04041	-1.41825	2.38369	-0.833511	0.355819	2.62082	-0.971652	-4.51922	-1.06077	-0.636734	-0.796817	-2.65139	-2.99182	-2.03463	-1.45915	-1.17598	-3.63725	-2.3865	-2.07364	-2.50441	-2.6454	-2.35848	3.33931	2.05745	2.84508	-0.756594	-1.39356	0.7078	0.420671	2.01806	-0.177694	3.16716	1.7831	-2.51923	-3.4893	-1.0446	-2.48903	-1.10516	-1.33318	-1.98576	0.356047	-4.13446	-3.1887	-0.108215	2.67319	-1.19393
ecotype.94	-0.931023	-0.0101918	1.54755	0.659347	-1.07554	2.50921	-0.746805	0.101307	2.29233	-0.243628	-3.4988	-0.665013	-0.753261	-0.517436	-2.03847	-1.85923	-1.39222	-1.247	0.493222	-1.89789	-1.66714	-1.75807	-0.526579	-1.04706	-0.549042	4.61461	4.20551	4.06023	-1.16617	-1.82411	1.33066	0.176677	2.97617	0.0400551	3.60106	1.82255	-0.599112	-2.97203	-0.267294	-1.60385	-0.214879	-1.16408	-1.07975	0.364292	-2.19816	-3.41599	1.27856	3.33359	-0.918002
[truncated: 164 more columns]

## Sheet: 6 d
Supplemental data, Zhu et al. (2022). Time-resolved mGWAS of dark-induced senescence. Plant Cell
Supplemental Data Set S1. Normalized data for GWAS.
The normalized metabolite data of 6 d. Plants were grown in control conditions as described in Materials and Methods until harvested. DAG: dyacylglicerols, DGDG: digalactosyldiacylglycerol, MGDG: monogalactosyldiacylglycerol, PC: phosphatidylcholine (lecithin), PE: phosphatidylethanolamine, TAG: triacylglycerol. Numbers are stating the number of carbons and the degree of bond-saturation. Phenotyp…
Note: Accessions or metabolites which just obtains in one seasons are marked in red color.
accession	Adenine	Alanine	β-alanine	Arginine	Ascorbic acid	Asparagine	Aspartic acid	Benzoic acid	Citric acid	Ethanolamine	Fructose	Fucose	Fumaric acid	GABA	Galactinol	Glucose	Glucose-6-phosphate	Glutamic acid	Glutamine	Glyceric acid	Glycerol	Glycine	Guanidine	Myo-inositol	Isocitric acid	Isoleucine	Leucine	Lysine	2-methyl-malic acid	Malic acid	Methionine	Nicotinic acid	Ornithine	Pantethaine	Phenylalanine	Phosphoric acid	Proline	Putrescine	Pyroglutamic acid	Pyruvic acid	Serine	Serine-o	Spermidine	Succinic acid	Sucrose	Trehalose	Threonine	Tryptophan	Tyramine
ecotype.1	-1.50368	-2.5802	0.600982	2.84004	-4.24805	3.79115	-2.19808	0.516206	1.49283	-0.534375	-4.29919	-1.12163	-2.51146	0.128276	-3.9949	-3.08219	-2.59018	-1.2939	-0.434182	-4.25019	-2.15038	-3.3902	-0.637048	-3.60783	-1.37266	3.49304	2.2017	4.23864	-2.67229	-2.04418	1.77049	0.493227	4.19169	0.145487	4.34358	1.3438	-3.80355	-1.98606	-0.830123	-3.50349	-0.887322	-0.937249	-1.43147	-1.68876	-4.28619	-3.27765	0.0191626	3.98081	-1.43244
ecotype.104	-1.61574	-1.62416	2.13892	2.55582	-4.30361	3.86624	-1.87938	0.446185	1.77868	-0.400282	-4.59637	-1.49311	-3.01242	0.102346	-4.11434	-3.52051	-2.62298	-1.02588	0.0501249	-4.16888	-2.15637	-2.76085	-0.916469	-3.49129	-0.62457	4.59185	3.92064	3.98195	-3.21984	-2.08432	2.08942	0.226603	3.23886	0.0793228	4.41342	1.13672	-3.98233	-2.63212	-0.661607	-3.36984	-0.193143	-0.425482	-1.5833	-1.505	-6.15345	-3.32189	0.524028	4.08121	-1.78586
ecotype.149	-1.66811	-2.45502	1.20178	2.26333	-4.29505	3.62352	-1.71117	0.499736	1.27985	-0.960653	-4.65982	-1.25738	-3.43698	-0.992224	-4.4621	-4.13918	-2.8249	-1.26815	-1.04537	-4.37064	-2.07292	-3.69322	-1.11684	-3.26703	-2.25433	2.92107	1.58679	3.73603	-3.03881	-3.31593	1.51108	0.504044	3.58386	0.0501813	4.11141	1.12039	-3.7486	-2.82846	-0.94809	-3.58275	-1.34508	-0.935964	-1.51802	-2.40775	-5.73761	-3.81172	-0.73215	3.49171	-1.78303
ecotype.166	-1.73985	-1.97136	0.361272	2.02345	-5.03482	3.67722	-1.90654	0.453666	1.68596	-0.455731	-4.72634	-1.20761	-2.93873	0.641172	-3.98913	-3.88943	-2.75383	-1.17139	-0.457607	-4.05373	-2.12938	-3.21849	-0.792575	-4.11166	-1.94661	3.4978	2.22121	3.29937	-2.76201	-2.3661	1.80208	0.597878	3.29597	0.0993145	4.35988	0.659523	-4.0238	-2.41598	-0.616432	-3.12091	-0.907057	-0.830682	-1.42197	-2.07195	-6.07313	-3.72038	-0.951279	3.73403	-1.68737
ecotype.1716	-1.64309	-2.878	-0.144928	2.38206	-6.65687	3.65203	-2.55255	0.405812	1.38482	-0.635647	-4.60562	-1.2046	-3.85995	-0.270019	-4.7679	-4.06203	-3.06387	-1.24187	-0.345986	-4.20336	-2.2091	-3.75118	-0.479694	-4.35658	-1.54607	3.5114	2.16501	3.71107	-3.03077	-3.13488	1.921	0.352876	3.92032	0.131754	4.42761	1.15267	-3.77064	-1.81267	-0.718331	-3.45759	-0.848318	-1.35267	-1.40461	-2.52117	-4.26593	-3.92661	-0.794967	3.89658	-1.69609
ecotype.173	-1.51899	-1.31943	1.60561	2.43525	-4.65089	5.34454	-1.54332	0.334168	1.73716	-0.441169	-4.51018	-1.53166	-2.73969	0.341485	-4.5502	-3.64883	-2.29762	-0.538208	-1.1742	-4.16741	-2.07475	-3.34008	-0.691504	-3.48814	-0.431967	4.18485	3.13398	4.14954	-2.78869	-2.34303	1.90153	0.394654	3.92923	0.0214451	4.48502	1.51653	-3.50403	-2.21085	-0.63714	-3.29457	-0.315762	-0.251151	-1.16529	-2.44715	-6.41112	-3.55172	0.0459214	3.9272	-3.34677
ecotype.178	-1.64097	-2.12184	0.137801	2.30519	-5.09589	3.89977	-2.25467	0.41495	1.23473	-0.507641	-4.39457	-1.70641	-3.34015	0.536647	-4.9979	-3.41537	-2.55623	-1.21005	-0.407965	-4.06873	-2.14493	-3.27243	-0.691628	-4.49946	-1.50552	3.50436	2.16629	2.77006	-3.20554	-2.51361	2.14944	0.335474	3.21009	0.0691299	4.43829	1.31264	-3.60988	-2.24135	-0.5804	-3.26489	-0.578966	-0.5759	-1.35981	-2.37776	-4.97088	-3.76057	-0.49067	4.05492	-2.14138
ecotype.1867	-1.6668	-1.20302	0.838087	2.37795	-4.16952	4.46161	-1.93783	0.433504	1.88129	-0.415856	-4.1885	-0.864789	-3.27594	0.196815	-3.58862	-3.62901	-2.54072	-0.925408	-0.696223	-4.0547	-2.15077	-2.70255	-0.51249	-3.09092	-1.06013	3.77727	2.57106	3.64887	-2.45634	-2.73142	1.71533	0.515621	3.44509	0.135173	4.23566	1.32228	-2.98087	-2.37508	-0.853594	-3.00493	-0.523138	-0.797553	-1.75601	-1.59279	-4.61041	-3.60036	0.0578954	3.72287	-1.32609
ecotype.1925	-1.7275	-1.14391	0.830016	2.71302	-4.59736	4.64553	-1.94097	0.398032	1.73807	-0.380918	-4.5693	-1.11645	-2.50683	1.03079	-4.23269	-4.36065	-2.48932	-0.77863	-0.401899	-4.28469	-2.16067	-2.8318	-0.606185	-4.17799	-0.595394	3.84178	2.39189	3.72296	-2.32202	-2.06573	1.95841	0.52059	3.95998	0.152714	4.54873	1.78901	-3.63103	-2.80534	-0.588138	-3.18247	-0.477206	-0.555496	-1.54939	-1.49009	-5.76132	-3.77451	0.218728	4.08676	-2.48331
ecotype.1967	-1.72795	-1.67098	1.40247	2.5674	-4.30165	4.96784	-1.98297	0.421445	2.0492	-0.390987	-4.29276	-1.19885	-2.52517	0.659095	-5.01415	-3.75723	-2.78845	-0.754864	-0.679268	-4.03694	-2.06996	-3.46689	-0.530312	-4.33463	-0.697347	4.23631	2.86145	4.19455	-2.35927	-1.95962	2.08669	0.354026	3.94271	0.178979	4.58281	1.24069	-3.39102	-2.45375	-0.78183	-3.08006	-0.421333	-0.39217	-1.49387	-1.864	-5.28861	-3.38385	-0.24895	3.86496	-2.82341
ecotype.2	-1.78076	-2.10439	0.730988	2.30229	-4.67237	3.84668	-2.1491	0.497172	1.60407	-0.401933	-4.53498	-1.18643	-2.21708	0.236038	-4.34745	-3.5301	-2.70611	-1.17397	-1.38624	-4.24609	-2.12073	-2.99482	-0.795515	-3.71891	-1.73525	2.86569	1.56274	3.77478	-2.59421	-2.19217	1.44378	0.23506	3.78971	0.145016	4.27218	0.877448	-3.52475	-2.73785	-1.17012	-3.32312	-0.97068	-0.441709	-1.58985	-1.57576	-4.91183	-3.59112	-0.408724	3.63289	-1.86269
ecotype.2057	-1.72455	-2.12981	0.0778148	2.84919	-4.78373	5.0799	-2.29331	0.378264	2.02115	-0.659535	-4.60788	-1.15029	-3.58248	0.278159	-4.37428	-4.32547	-2.75334	-0.613608	-0.118034	-4.2965	-2.07578	-3.47805	-0.766139	-4.60789	-0.0448327	3.65792	2.22162	3.97483	-2.12809	-2.07878	1.98561	0.286122	4.01044	0.0730109	4.59312	1.37516	-3.81628	-2.61648	-0.398458	-3.34964	-0.683246	-0.895392	-1.42023	-2.01478	-5.4235	-4.11044	-0.741331	3.9371	-2.62888
ecotype.223	-1.84095	-1.54262	0.405772	2.19732	-5.14719	4.84216	-1.4898	0.368452	1.88492	-0.430177	-4.61149	-1.11323	-2.57643	0.975908	-3.97926	-3.76193	-2.61405	-0.515193	-1.32643	-4.21757	-2.20031	-3.58432	-0.569043	-3.8138	-0.70109	3.68591	2.43975	3.53454	-2.93208	-1.97133	1.63304	0.39763	3.60348	0.0240716	4.37426	0.79619	-4.0336	-2.19842	-0.654439	-3.28137	-0.725604	-0.674902	-1.4661	-1.75324	-5.8912	-3.67839	-0.731349	1.70846	-2.97672
ecotype.2274	-1.73473	-2.47958	1.23156	2.35148	-4.2678	3.71952	-2.05226	0.363132	1.49397	-0.544069	-4.62758	-1.13616	-3.25787	0.188499	-3.77341	-3.82479	-2.93961	-1.22156	-0.0734512	-4.11861	-2.14436	-3.34483	-0.71649	-3.36597	-1.02893	3.97475	2.65498	3.9479	-3.05786	-2.49853	1.92642	0.262579	3.45368	0.0548931	4.42325	0.544941	-3.89271	-2.30996	-0.617089	-3.41371	-0.577524	-0.652307	-1.56967	-1.92458	-5.73362	-3.44103	0.0695457	3.91747	-1.48726
ecotype.2290	-1.75183	-2.16211	0.771921	2.13309	-4.83974	4.00184	-1.92945	0.472144	0.872121	-0.590711	-4.66096	-1.47842	-3.43643	-0.183707	-3.64774	-3.7681	-2.48838	-1.12205	-0.845127	-4.18423	-1.99162	-3.03424	-0.580108	-2.90061	-1.77305	4.07149	3.0555	3.7118	-3.6508	-3.50392	1.68488	0.173358	3.4719	0.0537359	4.3282	0.538979	-3.38099	-2.15018	-0.888516	-3.36283	-0.613364	-0.934193	-1.57245	-2.75574	-5.16196	-3.80586	-0.418327	3.478	-1.63154
ecotype.258	-1.65882	-2.50977	0.881163	1.98226	-4.92995	3.51892	-1.98004	0.588771	1.06345	-0.964977	-4.72578	-1.37154	-2.39011	-0.438768	-4.34835	-4.05836	-3.04434	-1.137	-0.83272	-4.46464	-2.24413	-4.17751	-0.874909	-3.45249	-1.80503	2.86314	1.47162	3.63036	-3.06052	-3.29801	1.35465	0.177603	3.14506	-0.0579382	4.16721	1.36542	-3.78261	-3.32458	-0.59017	-3.48202	-1.11136	-1.04418	-1.66093	-2.45765	-5.35604	-3.79014	-0.105675	3.49883	-2.54091
ecotype.260	-1.57988	-2.03596	0.454243	2.88022	-2.86075	5.30122	-1.13181	0.434533	2.00267	-0.0384317	-4.44727	-1.24262	-1.54136	0.27503	-3.52587	-3.37479	-1.79734	-0.631652	-0.360801	-3.98097	-2.07653	-2.74292	-0.55176	-2.70644	-0.0137782	3.98483	2.80709	3.98459	-2.40866	-1.59284	2.11609	0.367848	4.13128	0.215235	4.49655	1.79892	-3.49593	-2.67616	-0.547185	-2.98831	-0.70379	-0.650265	-1.55125	-0.802392	-4.2702	-3.18584	0.417973	4.12522	-2.64111
ecotype.267	-1.69696	-1.49058	0.89416	2.54275	-4.3642	4.90526	-1.47216	0.419014	1.45322	-0.476487	-4.56266	-1.17506	-2.64321	0.932705	-4.05653	-3.87825	-2.45607	-0.74762	-0.841988	-4.29808	-2.14135	-3.23351	-0.563047	-3.42758	-1.01603	3.73824	2.38332	4.15224	-3.1991	-3.03456	1.99775	0.340083	4.03331	0.073074	4.35695	1.29762	-3.30431	-2.29465	-0.709971	-3.21972	-0.503061	-0.572834	-1.3483	-2.51056	-5.23839	-3.37709	-0.183489	3.66376	-2.42108
ecotype.281	-1.70832	-2.5282	-0.250064	2.14158	-5.3456	4.07815	-2.25294	0.471522	1.73084	-0.551125	-4.60421	-1.22297	-2.44926	0.883591	-4.67146	-4.14295	-2.73787	-1.09954	-0.562915	-4.29578	-2.23201	-3.17562	-0.736027	-4.35539	-1.30682	3.38448	2.0875	3.27358	-2.82156	-2.01308	1.63724	0.564935	3.09259	0.0465746	4.36186	1.42058	-3.42865	-2.85979	-0.663843	-3.27924	-0.908804	-0.896462	-1.5466	-1.52388	-6.26273	-3.3023	-0.540498	3.90805	-2.57264
ecotype.282	-1.63337	-2.22905	0.260184	2.00871	-5.20647	3.14416	-2.05968	0.479604	1.4943	-0.710006	-4.59729	-1.27609	-2.8379	0.38625	-4.10055	-3.68666	-2.97709	-1.36566	-1.09572	-4.29556	-2.27088	-3.53187	-0.775187	-3.61974	-2.35144	2.94347	1.6163	2.79194	-2.89477	-2.86835	1.3926	0.585264	3.03939	0.0456685	4.0979	1.17773	-3.66042	-2.14388	-0.883834	-3.47174	-1.18189	-1.12193	-1.54924	-2.11977	-5.10604	-3.36186	-0.748068	3.64592	-1.80602
ecotype.321	-1.6476	-2.20349	0.636697	2.10642	-4.86252	3.87369	-1.71734	0.449905	1.80942	-0.724247	-4.60399	-1.41332	-2.19661	-0.395391	-4.52625	-3.90966	-2.82315	-1.02887	-1.07716	-4.22183	-2.01028	-3.38168	-1.01851	-3.60025	-2.01018	3.46037	2.15694	3.4872	-2.11898	-2.26527	1.5344	0.407295	3.409	0.0427148	4.1916	0.456385	-3.41485	-2.85747	-0.879746	-3.36849	-0.720795	-0.675331	-1.44302	-2.09763	-5.47893	-3.54274	-0.243365	3.52581	-2.04941
ecotype.328	-1.72107	-1.44286	1.8345	2.61994	-4.54945	4.67347	-1.4495	0.42734	2.16158	-0.434206	-4.3032	-1.11332	-0.957509	0.624184	-3.76918	-3.63409	-2.17197	-0.62478	-0.522345	-3.94499	-2.19992	-2.54182	-1.00713	-3.47844	-0.161844	4.04414	2.76668	3.71205	-2.13005	-1.26335	1.80967	0.858337	3.81019	0.136671	4.34729	1.08091	-3.61996	-3.03747	-0.598471	-3.18093	-0.282941	-0.317777	-1.59837	-1.18506	-4.71043	-3.30993	0.450672	3.87855	-3.2535
ecotype.357	-1.68202	-2.01709	1.54827	1.98722	-5.12247	3.91202	-1.85439	0.510457	1.64831	-0.73897	-4.66057	-1.46865	-2.39333	0.154885	-4.28528	-3.80747	-2.7399	-1.22135	-1.30392	-4.38903	-2.09185	-3.47337	-0.632316	-3.11154	-2.21233	3.42434	2.13373	3.25395	-2.63364	-2.66908	1.54906	0.565247	3.08958	0.0132498	4.20457	1.16679	-3.14687	-2.50698	-1.03463	-3.3797	-0.910062	-0.894964	-1.70248	-2.29135	-5.42868	-3.40768	-0.557792	3.52664	-2.05443
ecotype.362	-1.5473	-0.994846	0.509525	2.49289	-5.59569	4.45002	-1.48924	0.448396	1.61714	-0.559296	-4.49814	-1.46405	-1.88266	0.115708	-4.36978	-3.7096	-2.56182	-0.791435	-0.96644	-4.02936	-2.14608	-3.53296	-0.665379	-3.14073	-1.44488	3.93051	2.76871	3.935	-2.92995	-2.71018	1.71897	0.89048	3.87388	0.0429756	4.28798	1.0081	-3.7184	-2.83957	-0.795428	-3.14717	-0.698967	-0.844557	-1.38058	-2.41163	-5.30272	-3.29447	0.240386	3.6872	-2.35822
ecotype.366	-1.62156	-1.96269	0.329174	2.48464	-4.4356	4.29793	-1.6922	0.441782	1.74952	-0.45803	-4.63672	-1.4034	-1.56383	0.809918	-4.33751	-4.21767	-2.54182	-0.862145	-0.650585	-4.17309	-2.16217	-3.19503	-0.895712	-3.88154	-1.37019	4.02208	2.93363	4.25843	-2.08539	-1.78664	1.99524	0.674917	3.41825	0.0641289	4.40666	1.59017	-3.65982	-2.9434	-0.584671	-3.11896	-0.400908	-0.905249	-1.60359	-1.68521	-5.95499	-3.565	-0.443267	3.94204	-2.13168
ecotype.373	-1.82394	-2.3408	0.60003	2.218	-5.5248	4.45917	-2.01853	0.448733	1.5378	-0.412609	-4.63698	-1.30536	-2.90753	0.811818	-4.13447	-3.89465	-2.61176	-1.15971	-1.33149	-4.26596	-2.09693	-3.46706	-0.67202	-3.31004	-1.1975	3.44759	2.21904	3.16864	-2.70637	-2.56711	1.3774	0.045706	3.27795	0.112301	4.26427	0.629003	-3.15774	-2.84182	-1.13291	-3.23618	-0.949118	-0.729233	-1.60063	-2.19883	-6.05342	-3.33717	0.0558801	3.5265	-2.49769
ecotype.374	-1.64351	-2.05516	1.19059	2.34609	-5.07834	4.25643	-1.5648	0.450278	1.48416	-0.509356	-4.64162	-1.41339	-2.24962	0.6372	-4.94193	-3.9083	-2.67871	-1.08313	-0.767743	-4.32881	-2.04143	-3.69145	-0.619204	-4.49458	-1.55032	3.69064	2.3326	3.377	-2.726	-2.95899	2.04963	0.434671	3.23619	0.0541479	4.37209	1.24185	-3.54659	-2.35819	-0.827839	-3.6771	-0.462163	-0.643881	-1.7107	-2.62181	-5.86755	-3.28124	-0.148187	3.77178	-1.95838
ecotype.378	-1.63156	-2.31681	1.47335	2.14245	-4.0781	4.30098	-2.05596	0.414403	1.67334	-0.874664	-4.63823	-1.44379	-4.04815	0.366046	-4.11146	-3.66783	-2.43604	-1.35241	-0.817858	-4.33643	-2.06092	-3.04425	-0.741063	-4.00472	-1.40721	4.27239	3.17326	4.02614	-2.44228	-2.85054	1.98283	0.251763	2.95224	0.0742814	4.35462	0.589636	-3.69893	-2.48612	-1.09	-3.6261	-0.359493	-0.724048	-1.53048	-2.47517	-5.61779	-3.31896	0.336357	3.76442	-2.37273
ecotype.379	-1.69574	-1.70453	0.998309	2.44285	-5.077	4.64304	-1.79153	0.456624	1.76832	-0.51924	-4.53614	-1.31835	-1.72885	0.632319	-4.1244	-3.86197	-2.61151	-0.856843	-0.292073	-4.19231	-2.17071	-2.77898	-0.917239	-3.75198	-0.446272	4.21481	3.07267	3.96979	-2.21165	-1.54819	1.81457	0.330492	3.62718	0.0670089	4.4814	1.31124	-3.60382	-2.60504	-0.699613	-3.31648	-0.327469	-0.482345	-1.62536	-1.42462	-5.6902	-3.50323	0.462592	3.89703	-2.49459
ecotype.380	-1.81766	-1.79124	0.763813	2.54366	-4.40784	4.20954	-1.42769	0.422876	1.8892	-0.419416	-4.56914	-1.40506	-2.34214	0.468687	-4.05207	-3.80711	-2.67946	-0.995025	-0.744991	-4.21024	-2.24803	-3.56718	-0.789768	-3.21291	-1.2949	4.15595	3.03877	3.45326	-2.48776	-2.02173	1.98247	0.356535	3.78062	0.0277421	4.37798	1.05199	-3.40695	-2.26011	-0.793834	-3.34679	-0.195249	-0.695934	-1.42038	-2.17896	-4.7236	-3.64986	0.491897	3.73063	-2.42743
ecotype.386	-1.71048	-1.98049	1.52504	2.37689	-4.50233	3.94944	-1.50588	0.446188	1.68447	-0.571941	-4.44766	-1.43266	-2.89685	0.00592391	-4.0022	-3.48732	-2.27226	-1.02995	-1.13305	-4.04759	-2.11954	-2.89329	-0.63368	-2.91056	-1.52317	3.61299	2.33244	4.24492	-2.46186	-3.05741	1.41492	0.257625	3.79878	0.0987578	4.23057	1.11316	-3.03367	-3.06586	-0.905973	-3.2063	-0.626594	-1.03621	-1.44418	-2.06727	-3.68914	-3.41302	-0.421508	3.56336	-2.68019
ecotype.390	-1.68992	-2.21659	0.922949	2.3584	-4.36674	4.22146	-1.39211	0.420989	1.9968	-0.658836	-4.58466	-1.38433	-1.97273	0.22729	-3.92419	-3.95268	-2.76785	-0.74001	-0.30811	-4.12346	-2.1625	-3.49469	-0.953399	-3.42216	-0.778202	3.69721	2.43443	3.55758	-2.55124	-2.46815	1.86644	0.593206	3.29299	0.101947	4.29813	1.53648	-3.52336	-3.01966	-0.480574	-3.33149	-0.698534	-0.721001	-1.47101	-1.2863	-5.61389	-3.68157	-0.29555	3.76034	-2.07763
ecotype.392	-1.75529	-1.52657	0.809997	2.03396	-4.60181	4.40242	-1.90915	0.464449	1.41214	-0.636485	-4.67278	-1.35706	-4.2455	0.250338	-4.17659	-4.00409	-2.40211	-0.950231	-0.766113	-4.12786	-2.13906	-3.34867	-0.932927	-3.7437	-1.10978	3.38751	1.92457	3.86674	-3.14879	-3.0979	1.6111	0.234633	3.12003	0.0340865	4.28714	0.987563	-3.76903	-2.80844	-0.740008	-3.18745	-0.824676	-0.809557	-1.60098	-1.77993	-5.55004	-3.38471	-0.221537	3.60395	-1.93518
ecotype.4802	-1.40936	-2.73901	1.78477	2.54347	-5.11383	4.0324	-1.6311	0.47776	1.57936	-0.222133	-4.44807	-1.09625	-2.2681	0.817577	-3.39452	-3.56652	-2.45259	-1.05087	-0.477233	-3.99415	-2.04408	-3.24079	-0.583854	-2.47707	-1.04378	4.36961	3.5989	4.50871	-2.70565	-1.67589	1.98112	0.626712	4.31556	0.10995	4.41295	1.14678	-3.77368	-2.20736	-0.764541	-3.09784	-0.632256	-0.262863	-1.39863	-1.53457	-4.76635	-3.25748	0.619244	3.78222	-3.04941
ecotype.5056	-1.57746	-1.59115	0.237712	2.39422	-5.29281	3.87455	-2.22462	0.459179	1.52647	-0.49358	-4.54049	-1.42359	-4.43617	-0.745433	-4.83396	-4.02918	-2.59442	-1.30759	-1.33932	-4.07527	-2.14222	-3.41092	-0.71135	-4.27533	-2.50471	1.25601	-0.0729539	3.63324	-2.65316	-3.26411	1.28575	0.344597	3.58204	0.138257	4.35341	1.01184	-3.59413	-2.98297	-1.02878	-3.00511	-1.1474	-0.854805	-1.4074	-2.79603	-4.80396	-3.92205	-1.01677	3.75545	-1.9193
ecotype.5122	-1.68529	-2.0089	-0.277414	2.23136	-5.26978	3.36623	-1.93246	0.467542	1.93265	-0.723251	-4.36711	-1.32977	-2.79239	0.269675	-4.37041	-3.8696	-2.92943	-1.42259	-0.519666	-4.20241	-2.27903	-3.35626	-0.726944	-3.46993	-1.67146	3.59435	2.47125	3.10273	-2.00229	-1.53957	1.67522	0.526121	3.17421	0.0676208	4.36739	1.206	-3.96037	-2.85117	-0.866705	-3.31942	-0.616048	-0.794202	-1.63047	-1.89724	-6.82782	-3.64598	-0.0337914	3.87835	-2.49444
ecotype.5158	-1.65167	-1.92683	0.525844	2.48317	-4.22386	4.72143	-1.41038	0.482168	1.88361	-0.462956	-4.59445	-1.19727	-1.56192	0.55272	-3.36136	-3.75976	-2.15138	-0.560507	-0.554226	-4.089	-2.13761	-2.82886	-0.471249	-2.64575	-0.78358	3.08865	1.67884	3.32187	-2.67733	-2.10684	1.78348	0.522871	3.35607	0.0895085	4.31139	1.46889	-3.43311	-2.48213	-0.503144	-3.18934	-0.865371	-0.799383	-1.65298	-1.23321	-4.02405	-3.13332	-0.0213687	3.77359	-1.98738
ecotype.5232	-1.59831	-1.5351	1.60793	2.33127	-5.05388	3.87098	-1.43848	0.390272	1.7838	-0.555904	-4.58897	-1.59392	-2.69455	0.502013	-5.19171	-4.15509	-2.90197	-1.12765	-0.949	-4.31442	-2.05613	-3.38728	-0.840775	-4.10012	-2.14208	3.69621	2.15721	3.93813	-2.38933	-2.59555	1.86742	0.566834	4.00965	0.0716577	4.36975	0.613114	-3.63128	-2.48119	-0.911197	-3.33794	-0.406033	-0.129783	-1.38323	-2.37138	-6.73642	-3.67392	-1.31225	3.79427	-1.95077
ecotype.5245	-1.62552	-2.0956	1.15778	2.70458	-4.80767	3.76468	-1.73132	0.465347	1.35359	-0.772084	-4.6654	-1.28544	-3.00591	0.153039	-4.50009	-4.27472	-2.81056	-1.15245	-0.255432	-4.13742	-2.13732	-3.81233	-0.748395	-3.45073	-1.46091	3.97959	2.70905	4.04861	-2.99937	-2.64012	2.08109	0.465756	4.00824	0.0783456	4.43089	1.36689	-3.82875	-2.58458	-0.723848	-3.20061	-0.492711	-0.29944	-1.45941	-1.92606	-5.74019	-3.94928	0.00472872	3.8975	-1.77575
ecotype.5381	-1.641	-2.45884	0.703345	2.49011	-5.36142	3.55444	-1.9993	0.472403	1.56985	-0.729795	-4.62021	-1.45515	-3.27492	0.187591	-4.30423	-3.99065	-3.02362	-1.14541	-0.482945	-4.15705	-2.18141	-3.00751	-0.81536	-4.00333	-1.67052	3.52714	2.17113	3.66274	-3.24015	-3.12306	1.60376	0.509385	3.51302	0.0986009	4.33054	1.18342	-3.44048	-2.86396	-0.745094	-3.29867	-0.855627	-0.417065	-1.51714	-2.24952	-5.11189	-3.70447	-0.124141	3.81664	-2.34094
ecotype.5565	-1.68783	-2.00168	0.882515	2.42348	-4.13397	4.74368	-1.94334	0.4733	1.52839	-0.75817	-4.61074	-1.31374	-2.39537	0.803873	-3.96139	-3.73446	-2.8254	-0.951856	-0.540068	-4.32434	-2.1321	-3.06907	-0.862101	-3.26908	-0.589959	3.90746	2.59218	3.0435	-2.91361	-2.26047	1.68448	0.302366	3.16899	0.0657737	4.30176	1.14564	-4.00513	-2.08479	-0.794766	-3.45187	-0.821709	-0.959405	-1.66511	-1.51462	-5.28211	-3.39386	-0.178822	3.79991	-2.05425
ecotype.5606	-1.70693	-1.78814	0.244396	2.48994	-3.26727	4.4348	-1.69395	0.476534	2.16787	-0.365662	-4.57065	-1.39278	-1.4988	0.465591	-3.95585	-3.6406	-2.87015	-0.787719	-0.388239	-4.31261	-2.19213	-3.37299	-0.845541	-3.27505	-0.655233	3.74669	2.26461	3.38529	-1.71237	-1.28094	1.7906	0.462899	3.14411	0.121429	4.41378	0.807003	-3.53692	-2.71093	-0.577782	-3.50291	-0.831086	-0.616845	-1.74953	-1.10911	-4.77723	-3.2497	-0.221733	3.93348	-2.60029
ecotype.5742	-1.81146	-1.95341	0.247934	2.45747	-5.1723	4.94701	-1.81138	0.369461	1.58126	-0.543715	-4.47071	-1.12629	-2.49362	0.607918	-3.02562	-3.81458	-2.21167	-0.839496	-0.320701	-4.01614	-2.13277	-3.10896	-0.883089	-3.317	-0.15012	3.57135	2.26803	3.80019	-2.56789	-2.09566	1.59723	0.601696	3.55731	0.0908561	4.35331	1.44059	-3.92224	-2.52718	-0.671282	-3.03561	-0.624371	-1.06078	-1.4288	-1.43358	-4.38383	-4.0583	0.386131	3.68157	-2.76191
ecotype.5753	-1.648	-1.92172	0.984119	2.36157	-4.41033	3.47203	-1.69964	0.562384	1.49582	-0.425014	-4.53316	-1.4446	-2.73604	-0.465571	-4.08064	-3.32601	-2.64365	-1.22702	-0.54439	-4.30881	-2.14331	-3.14947	-0.715826	-3.51114	-1.55412	3.63875	2.34975	3.57714	-3.07939	-2.9378	1.70209	0.436917	3.21695	0.139932	4.20147	1.26008	-3.75978	-2.83749	-0.818818	-3.40599	-1.07845	-0.841339	-1.67992	-1.75512	-4.46179	-3.47152	-0.65289	3.78077	-1.26818
ecotype.5785	-1.59244	-1.41711	0.751561	2.60241	-4.12524	4.93098	-1.57823	0.464101	2.30117	-0.465506	-4.37362	-1.53971	-1.62442	1.12009	-4.13386	-3.71628	-2.22327	-0.512272	-0.397297	-3.9705	-2.12373	-3.50065	-0.736181	-3.24388	-0.172448	4.12729	3.21712	3.94933	-2.1929	-1.65082	2.11208	0.310943	3.74312	0.136341	4.52121	1.92418	-2.85724	-2.83881	-0.442844	-2.97388	-0.473821	-0.807809	-1.48776	-1.26919	-4.58249	-3.70926	0.539224	4.05002	-1.92568
ecotype.5832	-1.52192	-1.59963	0.344071	2.87918	-4.84899	4.4162	-1.5001	0.46884	2.09985	-0.426798	-4.42859	-1.39228	-3.02314	0.573516	-3.64816	-3.83034	-2.44767	-0.616764	0.0445143	-3.96103	-2.11428	-3.32166	-1.07489	-2.74967	-0.431643	3.59278	2.38401	4.08024	-2.08011	-2.03201	2.09324	0.537936	3.82772	0.114426	4.49308	1.6449	-3.25898	-1.651	-0.342461	-3.03292	-0.402477	-0.963242	-1.36425	-2.17595	-4.3729	-3.75978	0.191699	4.10656	-2.27002
ecotype.5837	-1.73034	-2.20854	0.927256	2.27963	-4.20296	4.42965	-1.43641	0.377733	1.72333	-0.779864	-4.60056	-1.38055	-1.72838	-0.336191	-4.44724	-3.98359	-2.7426	-0.759711	-1.25604	-4.05452	-2.04555	-3.444	-0.710009	-4.10391	-1.61271	3.23993	1.81199	3.24917	-2.17131	-2.47494	1.56137	0.534356	3.52143	0.00240739	4.3051	0.74452	-3.9934	-2.45079	-0.800461	-2.98122	-1.04879	-0.81049	-1.34235	-1.91465	-5.05557	-3.57394	0.701663	3.50302	-1.82197
ecotype.5887	-1.56382	-1.79241	0.614097	2.55768	-5.02646	4.60322	-1.52857	0.383245	1.79176	-0.171919	-4.43803	-1.24186	-2.17714	0.618733	-4.19185	-3.75094	-2.42288	-0.627789	-1.71088	-4.03573	-2.08334	-3.25033	-0.415265	-3.82981	-1.33087	3.66376	2.57638	4.21854	-2.14182	-1.39144	1.44578	0.500927	4.49388	-0.00901539	4.47413	1.0155	-3.58798	-2.20115	-0.846368	-3.10711	-0.25824	-0.661352	-1.42086	-1.66573	-5.86575	-3.82403	-0.0865881	3.58074	-3.74704
ecotype.5896	-1.76204	-1.70285	-0.532289	2.49777	-4.83466	5.09886	-1.84287	0.403624	1.82451	-0.633095	-4.47909	-1.30899	-3.56572	0.242245	-4.11402	-4.21752	-2.43147	-0.495074	-0.936744	-4.45995	-2.05572	-2.83159	-0.983801	-4.74275	-0.719339	3.2705	1.70901	3.24905	-2.56425	-2.32858	1.82005	0.296811	3.77353	0.0585581	4.65797	0.667579	-3.60259	-2.77097	-0.575451	-3.40684	-0.480957	-0.255892	-1.35663	-1.38773	-5.82327	-4.18144	-1.3419	3.78329	-3.2009
ecotype.6005	-1.70403	-1.94129	-0.541377	1.854	-5.03404	3.41192	-2.05924	0.406105	1.47757	-0.555287	-4.55449	-1.53892	-3.58918	-0.676662	-4.02318	-3.72413	-2.91479	-1.50357	-1.02273	-4.2011	-2.16696	-3.1633	-0.555518	-4.06918	-2.55366	2.98418	1.50755	3.07089	-2.97019	-2.92508	1.83343	0.43357	2.94878	0.0599485	4.38697	0.88811	-3.58134	-2.3921	-0.857063	-3.19866	-0.87155	-0.729768	-1.52885	-2.2711	-4.94699	-3.63352	-1.45051	3.6633	-1.95368
ecotype.6008	-1.56792	-1.9115	-0.208733	2.29082	-4.81479	4.38497	-1.62147	0.45981	1.44097	-0.53317	-4.4456	-1.74293	-3.22065	-1.18314	-4.15846	-3.35658	-2.53613	-0.886062	-1.16038	-4.17679	-2.08382	-3.32677	-0.161139	-3.81781	-1.70992	3.10112	1.63141	3.20097	-3.22756	-2.60996	1.76011	0.422458	3.27252	0.0101466	4.42549	0.998013	-3.64973	-1.8265	-0.868572	-3.09712	-0.877805	-0.52726	-1.36215	-2.40518	-4.74857	-3.4331	-1.22177	3.65343	-2.64617
ecotype.6119	-1.67756	-1.35616	0.633769	2.42895	-4.45889	4.01894	-1.37668	0.427225	1.94383	-0.44672	-4.60417	-1.25207	-2.05798	0.897415	-4.12848	-4.02913	-2.42794	-0.970466	-0.689059	-4.24893	-2.18021	-2.91909	-0.748209	-3.30456	-1.48373	4.13655	3.10444	3.80736	-2.52438	-2.23203	1.82475	0.201403	3.49158	0.103373	4.2487	1.74188	-3.19795	-2.74515	-0.767634	-3.33698	-0.468609	-0.857113	-1.61746	-1.78255	-5.07277	-3.73586	-0.108868	3.6586	-1.96894
ecotype.6169	-1.60354	-1.30812	0.840363	2.24095	-4.04526	4.33187	-1.0931	0.391677	1.84384	-0.325853	-4.44324	-1.18968	-1.8175	0.724969	-4.32078	-3.54929	-2.29243	-1.12857	-0.727769	-4.20053	-2.11935	-3.41717	-0.664912	-3.57246	-1.35261	4.17414	3.26334	3.78297	-1.786	-1.20303	1.59658	0.49487	3.07692	0.1357	4.30545	1.30985	-3.74062	-2.71945	-0.941481	-3.09113	-0.749858	-0.849837	-1.30669	-1.33591	-4.54985	-3.65474	0.404842	3.69841	-1.85902
ecotype.6188	-1.4682	-2.20926	0.608943	2.6939	-5.18383	5.42309	-1.44372	0.387806	2.24193	-0.221933	-4.42489	-1.15341	-1.52257	1.60568	-3.69923	-3.857	-2.40806	-0.390459	-0.517325	-3.84154	-2.11023	-2.60793	-0.80648	-3.29561	0.14913	4.25946	3.20554	4.00677	-1.8502	-1.00053	2.10717	0.962309	3.9176	0.0816124	4.61318	1.41754	-3.53138	-2.38369	-0.490215	-3.02702	-0.268992	-0.400803	-1.26321	-1.10121	-5.73473	-3.96994	0.417324	4.02348	-4.79213
ecotype.6194	-1.8394	-2.08825	0.212108	1.92694	-4.87025	3.61393	-2.34456	0.87478	1.3053	-0.671198	-4.49916	-0.624014	-3.37907	0.231004	-3.87593	-3.89774	-3.21772	-1.40877	-1.4437	-4.25201	-2.16981	-3.73605	-1.43211	-3.56544	-1.95142	3.32189	2.00112	3.17113	-2.48844	-2.34004	1.49765	0.601855	2.99131	0.124538	4.29848	0.259956	-4.27274	-2.71733	-0.914154	-3.21914	-0.958511	-0.996136	-1.57053	-1.3036	-4.23141	-3.77323	-0.558416	3.88618	-2.75409
ecotype.6243	-1.68948	-2.32825	0.417623	2.29788	-4.4795	4.66516	-2.12502	0.449086	1.37813	-0.628483	-4.54207	-1.53786	-3.23305	0.272041	-4.49762	-4.02566	-2.29493	-0.899049	-0.5297	-4.15007	-2.10535	-2.9727	0.0742683	-4.84365	-1.11361	3.30985	1.98481	3.48271	-3.27787	-2.16272	1.51155	0.496624	3.40194	0.0435151	4.46713	1.09127	-3.36512	-2.72493	-0.74818	-3.18091	-0.726136	-0.787029	-1.34386	-1.6217	-5.05644	-3.83521	-0.479762	3.67982	-0.821321
ecotype.6318	-1.51171	-2.25295	0.228599	2.37834	-4.66175	4.58795	-1.68	0.492812	2.14803	-0.49957	-4.55448	-1.55024	-2.51358	0.67846	-4.64106	-3.92703	-2.79392	-0.730313	-0.634741	-4.13116	-1.98986	-3.74792	-0.442355	-4.09317	-1.21388	2.95354	1.54634	3.5265	-2.45398	-2.14935	1.67128	0.879413	3.45136	0.052807	4.48121	1.02263	-3.96308	-2.40421	-0.659901	-3.09355	-0.788169	-0.888673	-1.41629	-2.09638	-5.6494	-3.97498	-0.505601	3.7817	-1.83502
ecotype.6448	-1.64527	-2.56916	-0.580918	1.68725	-5.08264	3.64175	-2.09047	0.519229	1.50333	-0.749185	-4.7112	-1.36197	-2.51624	-0.209201	-3.98231	-4.02022	-3.01231	-1.29549	-1.02297	-4.30461	-2.09679	-3.42191	-0.721749	-3.00863	-2.53508	2.70414	1.41181	2.88113	-2.3071	-2.2613	1.37761	0.711899	3.23013	0.0404106	4.24198	0.0540287	-3.99195	-2.18416	-1.11877	-3.27819	-1.36063	-1.15963	-1.43176	-2.5386	-6.10902	-4.1908	-1.01692	3.49795	-1.81885
ecotype.66	-1.78935	-0.894064	2.15532	2.8865	-3.61509	5.04904	-1.25154	0.441311	2.21665	-0.45443	-4.64103	-1.41886	-2.78386	0.463218	-3.89633	-4.10362	-2.90183	-0.560145	-0.748284	-4.27811	-2.06784	-3.04907	-0.871571	-3.45296	-0.717577	4.32743	3.10091	4.22619	-1.9297	-1.98509	2.01655	0.636646	3.96948	0.0989402	4.46101	1.24587	-3.16545	-3.10516	-0.663902	-3.33889	-0.192324	-0.432713	-1.45503	-1.41706	-5.27857	-3.33792	0.289707	3.92818	-2.99885
ecotype.6709	-1.7399	-1.6603	1.00275	2.66459	-4.2135	4.22665	-2.05055	0.464277	1.83061	-0.718557	-4.6115	-1.19245	-3.23614	0.298117	-3.7446	-3.91613	-2.84406	-0.833868	-0.171598	-4.27645	-2.0905	-3.27873	-0.807297	-3.47158	-0.618036	3.85266	2.45318	4.47556	-2.62926	-2.7953	1.93135	0.44609	4.14292	0.0504095	4.43789	1.40632	-3.51517	-3.08868	-0.555472	-3.52989	-0.606013	-0.70215	-1.67952	-1.91077	-4.95959	-3.63216	-0.41399	3.87113	-2.82714
ecotype.6727	-1.57245	-1.32586	0.0640923	2.62735	-5.24256	4.13304	-1.81224	0.402561	1.98582	-0.572314	-4.59211	-1.51946	-2.85176	0.563986	-4.04901	-4.05057	-2.41959	-0.605799	0.290451	-3.92285	-2.09003	-2.68733	-0.645221	-3.67843	0.0844523	3.89398	2.70271	3.59818	-2.15743	-1.67831	1.8341	0.259749	3.68343	0.156666	4.54406	1.6448	-3.28034	-2.56394	-0.296786	-2.99536	-0.486696	-0.58947	-1.39662	-1.81218	-5.56668	-3.94656	0.0844032	4.00171	-2.18094
ecotype.6729	-1.48904	-1.68422	0.48452	2.73935	-4.16335	3.83956	-1.8075	0.447058	2.08431	-0.437032	-4.47753	-1.39232	-1.33759	1.15466	-3.93313	-3.88421	-2.65499	-0.837435	0.0889496	-4.10671	-2.22664	-2.5596	-0.799288	-3.57994	-0.542735	3.98886	2.83548	3.6573	-1.34335	-0.855263	1.93963	0.530728	3.73417	0.176318	4.44177	1.54359	-3.83547	-2.64641	-0.471671	-3.25574	-0.399845	-0.787939	-1.42146	-0.804942	-5.96741	-3.58555	0.291379	4.17001	-1.84999
ecotype.6730	-1.80296	-2.19776	-0.986496	2.44747	-5.0592	4.64027	-2.00497	0.410916	1.74798	-0.634144	-4.50453	-1.15782	-3.1836	0.522045	-3.31076	-3.65586	-2.4214	-0.65301	-0.793382	-4.19962	-2.17941	-3.35169	-0.367077	-3.33569	-0.560859	2.44957	1.02365	3.20246	-3.10494	-1.70993	1.3789	-0.0558285	3.40298	-0.0435175	4.40753	1.06273	-4.03995	-2.22688	-0.626635	-3.113	-0.841606	-0.931741	-1.4761	-1.68552	-5.96612	-3.76317	-0.382562	3.6759	-2.53778
ecotype.6744	-1.8272	-2.54788	0.182972	2.22204	-4.25425	4.25078	-1.76365	0.467366	1.80411	-0.564383	-4.54235	-1.2146	-2.8687	0.00628345	-4.31064	-3.88863	-2.54899	-1.14572	-0.947918	-4.09835	-2.18855	-3.47888	-0.63301	-3.54169	-1.43777	3.08189	1.74203	2.73807	-2.66285	-1.93175	1.66334	0.413696	2.99421	0.0109324	4.24826	1.18615	-4.1902	-2.40208	-0.852126	-3.26555	-1.01456	-0.749573	-1.7806	-1.36518	-5.00147	-3.97566	-0.3711	3.70971	-2.61767
ecotype.6810	-1.62051	-2.57363	1.16933	2.6202	-4.87925	4.15332	-1.8212	0.415935	1.65547	-0.500237	-4.55986	-1.16034	-2.33075	0.304361	-4.78224	-4.01965	-3.17547	-0.84176	0.0417278	-4.03435	-2.14719	-3.23696	-0.593695	-3.98006	-0.421647	4.03421	2.94886	3.80781	-2.32927	-2.75807	2.0063	0.288816	3.55896	0.106795	4.41494	0.713271	-3.4969	-2.03771	-0.536139	-3.18717	-0.517456	-0.704906	-1.49634	-2.35525	-5.23906	-4.14202	0.0638452	3.96529	-2.24036
ecotype.6847	-1.6293	-2.10087	0.000436636	2.25602	-5.31562	4.20261	-1.83459	0.408683	1.68434	-0.697326	-4.64886	-1.43279	-2.26817	0.570286	-3.96665	-4.04394	-2.72808	-0.838896	-0.504715	-4.29944	-2.14692	-3.50761	-0.824721	-4.30188	-1.18772	3.0441	1.75305	2.88	-2.37017	-1.75406	1.53867	0.327341	3.00225	0.0834368	4.53081	0.93778	-3.46232	-2.84613	-0.618981	-3.27983	-1.08146	-0.79936	-1.44607	-1.77918	-5.74763	-4.00488	-0.35569	3.75996	-2.28626
ecotype.6898	-1.60575	-2.58778	0.924693	2.43459	-4.25899	4.27446	-1.88908	0.523711	2.00869	-0.605315	-4.2336	-1.606	-2.99363	0.565544	-3.75198	-3.72087	-2.52621	-0.839047	-0.112547	-4.17504	-2.12944	-3.34333	-0.610691	-3.18141	-0.257456	3.66111	2.41104	4.00166	-1.9925	-1.89711	2.02029	0.544539	3.4075	0.0529917	4.46847	1.33736	-4.14757	-2.79681	-0.510466	-3.35068	-0.664717	-0.629706	-1.37878	-1.60204	-5.51171	-3.70423	0.17162	3.99249	-2.86463
ecotype.6899	-1.7799	-2.65321	-0.209098	1.58787	-5.0328	3.53091	-2.08376	0.448623	2.01561	-0.318209	-4.37549	-1.41077	-1.98921	0.0421902	-4.22621	-4.21994	-3.23214	-1.82713	-0.39179	-3.87959	-2.08346	-2.84866	-0.836211	-4.07999	-1.89128	3.06063	1.95273	2.59447	-1.38001	-1.24855	1.58153	1.1369	3.11649	0.135923	4.30842	-0.324256	-4.01218	-2.39743	-1.25053	-2.99185	-1.03536	-1.27875	-1.42099	-0.660489	-5.75603	-3.56903	-0.442079	3.6588	-2.22868
ecotype.6903	-1.59516	-2.26744	0.623158	2.1889	-5.43729	4.15583	-1.91093	0.431696	2.05989	-0.49548	-4.58979	-1.53629	-2.26738	-0.134281	-4.06112	-4.27466	-2.79713	-0.828213	-0.902692	-4.05455	-1.99902	-3.46054	-0.959525	-4.09336	-1.28254	3.3872	2.03267	3.52375	-1.93696	-2.15874	1.54089	1.38073	3.45148	0.111325	4.4407	0.538674	-3.89103	-3.06265	-0.812199	-3.17695	-0.618642	-0.901783	-1.38436	-1.88379	-5.43791	-3.85679	-1.38857	3.6699	-2.45959
ecotype.6905	-1.47341	-1.79216	0.20646	2.74765	-3.414	4.21625	-0.665731	0.487629	2.09358	-0.748134	-4.5467	-1.28407	-1.16125	0.241515	-3.71473	-3.83712	-2.84346	-0.941209	-0.507991	-4.10191	-2.03525	-3.36574	-0.988337	-3.06163	-1.13957	3.0777	1.69458	3.48273	-2.23427	-1.58264	1.80593	0.581052	3.65238	0.0616786	4.24761	1.28292	-3.25304	-2.76359	-0.709071	-3.10344	-1.00239	-1.27393	-1.40237	-0.454257	-5.35805	-3.71873	-0.08717	3.80343	-2.31499
ecotype.6906	-1.53376	-1.8297	-0.176964	2.34462	-4.42628	4.51675	-1.6187	0.474275	2.37596	-0.637775	-4.44802	-1.51819	-3.11592	0.0213323	-3.60664	-3.67218	-2.61121	-1.03355	-0.903989	-3.99769	-2.04241	-3.47323	-0.806117	-3.96143	-1.13134	3.29184	1.97739	3.36348	-2.12652	-1.30475	1.6788	0.301972	3.45465	0.139166	4.40315	1.24039	-3.87768	-2.78013	-0.914395	-2.84628	-0.868671	-0.936452	-1.46829	-1.45566	-5.60537	-3.77631	-0.469976	3.81547	-3.27648
ecotype.6907	-1.64216	-2.42338	-0.980635	2.64107	-5.13084	4.07883	-2.10834	0.415099	1.86465	-0.407171	-4.46179	-1.6493	-2.45934	1.01764	-4.01361	-3.83932	-2.73904	-0.811862	-0.131301	-4.02289	-2.18149	-3.34673	-0.527827	-3.86343	-0.705359	2.47118	1.06149	3.25151	-2.30652	-1.1229	1.96193	0.454548	3.41468	0.136884	4.60812	1.16152	-3.48204	-2.25352	-0.388271	-3.06776	-0.745637	-0.744502	-1.38329	-0.864964	-4.72631	-3.79602	-0.61671	4.27516	-1.86943
ecotype.6909	-1.72094	-2.00677	0.0518085	2.21353	-5.13417	3.79857	-1.82444	0.449638	1.79919	-0.421721	-4.70373	-1.20266	-2.87279	0.755049	-4.12022	-3.9243	-2.67814	-1.04696	-0.613897	-4.29874	-2.17201	-3.52617	-0.681364	-4.16662	-1.83864	3.26972	1.91853	3.20633	-2.75993	-2.23022	1.82575	0.626516	3.26317	0.107882	4.36829	0.831732	-4.00719	-2.22263	-0.739585	-3.26268	-1.08179	-0.806541	-1.47262	-1.92792	-6.52432	-3.89607	-1.0065	3.70435	-1.69961
ecotype.6911	-1.67802	-2.04104	1.48786	2.9141	-4.27305	5.25643	-1.57189	0.420483	1.31785	-0.112968	-4.59027	-1.35917	-2.97447	0.603755	-4.73013	-3.54523	-2.4475	-0.75513	-0.0639982	-4.11846	-2.08	-2.86696	-0.606118	-4.70122	-0.0626163	4.59108	3.55385	4.64884	-2.88807	-2.35645	2.40741	0.269158	4.32636	0.0325273	4.65594	1.8254	-3.29387	-2.38419	-0.547745	-3.33009	-0.259654	-0.221294	-1.57308	-1.95028	-5.50902	-3.86458	0.549312	4.2148	-2.55383
ecotype.6914	-1.65623	-1.94951	1.05605	2.30379	-5.1715	3.92398	-1.91726	0.380254	1.4012	-0.685109	-4.7017	-1.25639	-4.43888	-0.156742	-3.9785	-3.71981	-2.33135	-1.04591	-0.978799	-4.05633	-2.18227	-3.32509	-0.528548	-2.98679	-1.45408	3.34696	2.31782	4.20419	-3.04174	-3.8531	1.51823	0.0997393	3.62281	0.0575568	4.23395	1.46696	-3.54375	-2.71822	-0.807747	-3.1251	-0.72454	-0.914823	-1.53491	-2.15946	-5.60694	-3.90121	-0.151117	3.60738	-2.41238
ecotype.6916	-1.4431	-2.25369	0.332211	2.68516	-4.71893	5.10577	-1.54664	0.473928	1.92584	-0.185998	-4.6884	-1.53797	-2.74705	0.805709	-4.35622	-4.47532	-2.77285	-0.756864	-0.652104	-4.16433	-2.05801	-3.27103	-0.795968	-4.38314	-0.96692	3.44946	2.34767	3.61563	-2.73715	-1.40564	2.08758	0.79443	3.72726	0.0908355	4.61198	1.27025	-3.9193	-2.43768	-0.702103	-2.95374	-0.442725	-0.523145	-1.55851	-1.37326	-7.10408	-3.61788	-0.706098	4.01236	-2.79236
ecotype.6918	-1.62458	-1.53078	0.506973	2.35321	-5.46845	3.81873	-1.7905	0.422461	1.23757	-0.375841	-4.63429	-1.4124	-2.3249	0.610517	-4.07345	-3.77009	-2.36544	-0.992701	-0.600574	-4.03709	-2.10726	-3.28503	-0.643371	-3.96433	-1.80872	3.7989	2.60968	4.15706	-3.0881	-2.61934	1.89627	0.622077	3.87275	0.116672	4.4047	0.816741	-3.55939	-2.15722	-0.662877	-3.09627	-0.808064	-0.761871	-1.44023	-2.18646	-5.21311	-3.30796	-0.0117584	3.65821	-1.88729
ecotype.6919	-1.58663	-1.79866	-0.0794409	2.82581	-5.34837	4.13756	-1.76742	0.499927	1.61033	-0.639828	-4.65587	-1.72144	-3.07424	-0.137917	-4.46595	-4.12665	-2.84941	-0.831181	0.19105	-4.27379	-2.08369	-3.28336	-0.886583	-4.02861	-0.757929	3.47907	2.06059	3.63634	-2.70659	-2.97527	1.90485	0.244144	3.57366	0.0467381	4.49513	1.47141	-3.49953	-2.36474	-0.422516	-3.3043	-0.640852	-0.579485	-1.68574	-2.56091	-5.8084	-3.55915	-0.402018	3.95817	-1.86763
ecotype.6921	-1.51788	-1.14848	0.989066	2.65184	-4.23758	4.06479	-1.3858	0.524025	2.14757	-0.247271	-4.45225	-1.20852	-1.27098	0.862862	-4.20561	-3.97975	-2.67184	-0.818828	-0.00614253	-3.80659	-2.11206	-2.70258	-0.495386	-3.86618	-0.636466	3.58462	2.22187	3.86946	-1.74176	-1.34666	1.82077	0.412823	3.69255	0.107353	4.40007	1.1407	-2.95277	-2.2159	-0.494898	-2.85101	-0.34624	-0.715859	-1.50107	-1.23436	-4.53321	-3.84968	0.465242	3.82282	-1.25884
ecotype.6924	-1.86383	-2.63583	1.11969	2.42861	-5.03524	4.68078	-2.05339	0.364905	1.79274	-0.683241	-4.66405	-1.49804	-3.84377	-0.149509	-4.64664	-4.19322	-2.7016	-0.800615	-1.00325	-4.32465	-2.06912	-3.39598	-0.5566	-4.68535	-1.02968	3.64277	2.36362	3.87089	-2.94142	-3.15325	1.3416	0.0891622	3.72514	0.00465841	4.45546	0.580624	-4.0548	-2.77559	-0.756375	-3.53012	-0.73437	-0.691376	-1.56166	-2.64023	-5.61972	-3.68367	-0.382506	3.60885	-2.79957
ecotype.6926	-1.68449	-1.54125	1.11068	2.34963	-4.8196	3.89177	-1.84152	0.437274	1.75356	-0.641005	-4.62666	-1.09226	-2.70954	0.336169	-4.27622	-3.99684	-2.70429	-1.06225	-0.279964	-4.23961	-2.11185	-3.31338	-0.791236	-3.9326	-1.04952	3.4094	2.13103	3.44644	-2.2391	-2.68442	1.65407	0.555836	3.27422	0.0414959	4.29898	0.614859	-3.3605	-2.56859	-0.64047	-3.35833	-0.587119	-0.744438	-1.45875	-2.14688	-5.54517	-3.58563	-0.487814	3.72906	-1.48962
ecotype.6928	-1.78464	-3.14035	-0.0868461	1.87506	-5.74756	3.01737	-2.14645	0.558173	1.37905	-0.729761	-4.6706	-1.33894	-3.54108	-0.339326	-5.03324	-4.1293	-3.02924	-1.29454	-0.511215	-4.28363	-2.21079	-3.49979	-0.95789	-4.44071	-2.08486	2.67249	1.37416	2.83835	-2.82279	-2.71524	1.28038	0.194224	2.83475	0.00189478	4.18611	0.662264	-3.65464	-2.68987	-0.883841	-3.4021	-1.36559	-1.12673	-1.65736	-2.22856	-4.95778	-3.60311	-1.40451	3.45708	-2.13873
ecotype.6932	-1.71051	-2.52567	-0.0259743	2.7167	-4.71228	4.15877	-1.55305	0.387492	2.02954	-0.479562	-4.54865	-1.49336	-1.98797	0.590558	-4.39091	-3.62605	-2.47684	-0.664357	-0.513795	-4.01986	-2.22085	-3.28811	-0.610885	-4.21155	-0.798462	2.97968	1.44416	3.87086	-2.1331	-1.51997	1.81718	0.831096	4.31307	0.0324848	4.41018	1.04119	-3.5825	-2.37282	-0.572054	-3.05204	-0.63887	-0.578226	-1.28902	-1.57972	-5.08199	-4.10532	-1.24029	3.70101	-2.57779
ecotype.6937	-1.76586	-1.97928	1.04275	2.37708	-5.15663	3.5375	-1.73431	0.458937	1.68351	-0.781342	-4.66982	-1.41907	-2.02998	0.297093	-4.29563	-4.21025	-2.63509	-1.23395	-0.396441	-4.27092	-2.25224	-3.18268	-0.259455	-4.0733	-1.37476	4.03037	2.8259	4.18563	-2.20493	-2.38561	1.69318	0.586321	3.67873	0.0743088	4.23502	1.02015	-3.42954	-2.71131	-0.777096	-3.43679	-0.533148	-0.783588	-1.44342	-2.12981	-5.57493	-3.68434	-0.175576	3.67225	-2.5694
ecotype.6939	-1.59019	-2.14062	1.92157	2.67123	-5.31563	4.53783	-1.89453	0.463754	1.86861	-0.311403	-4.72094	-1.65778	-1.77074	0.938571	-4.21902	-4.42686	-2.8136	-0.699127	0.0352148	-4.43974	-2.21157	-2.95613	-0.833171	-4.78025	-0.373826	3.61564	2.3089	2.63359	-2.57036	-1.07414	2.19848	1.07572	3.65421	0.123935	4.5677	1.32843	-3.61392	-2.59121	-0.396138	-3.19046	-0.596989	0.401923	-1.5694	-1.16289	-5.68193	-3.5352	-0.34055	4.19688	-2.58317
ecotype.6940	-1.55743	-1.64249	1.10242	2.31215	-5.41294	5.00854	-1.38247	0.34899	1.51338	-0.0638195	-4.42071	-0.718332	-2.93355	1.26387	-3.14618	-3.81192	-2.27124	-0.575438	-0.893807	-3.93119	-2.06445	-2.51287	-0.401482	-2.87537	-0.427591	3.86908	2.89452	3.4869	-3.35425	-1.61755	1.91001	0.709543	3.54271	0.0118702	4.4837	0.992157	-3.65994	-2.18057	-0.612036	-2.95384	-0.369591	-0.559861	-1.46152	-1.53226	-5.52461	-3.61766	0.282559	3.67916	-2.05915
ecotype.6942	-1.72137	-2.30376	-0.374379	2.47931	-5.35142	4.90379	-1.69826	0.459161	2.00834	-0.479879	-4.66381	-1.23023	-1.92549	0.48633	-4.20323	-4.05495	-2.42124	-0.621807	-0.848001	-4.0029	-2.12391	-2.4429	-1.01418	-4.22364	-0.673092	2.3186	0.867098	3.3768	-2.06028	-1.84627	1.32564	0.761547	3.51368	-0.0326462	4.44641	1.41404	-3.9815	-2.65922	-0.58264	-3.00997	-1.00759	-0.643693	-1.4665	-1.24095	-5.42877	-4.01031	-0.78464	3.66676	-2.70673
ecotype.6943	-1.81349	-2.0264	0.959515	2.07538	-4.32881	3.67745	-2.17689	0.361693	1.73689	-0.594487	-4.66319	-1.37583	-4.21481	-0.442755	-4.02444	-3.90706	-3.35233	-1.36729	-0.674938	-4.26266	-2.08909	-3.49299	-0.886274	-3.49351	-1.67743	3.48228	2.13003	3.54264	-2.53166	-3.20141	1.53452	-0.113554	2.85917	0.0348361	4.26174	0.133481	-4.09875	-2.53352	-0.957204	-3.45539	-1.19282	-0.695618	-1.39135	-2.49287	-5.54338	-3.69931	-0.428028	3.68703	-1.5755
ecotype.6946	-1.58865	-1.58579	-0.0493304	2.39972	-5.57685	3.90494	-1.98179	0.362617	1.41011	-0.60376	-4.58959	-1.48315	-3.3045	0.322765	-4.52886	-3.7352	-2.75096	-0.922361	-0.854823	-4.12439	-2.19853	-3.60406	-0.0433349	-4.06087	-1.65203	3.31627	2.08273	3.16741	-2.5352	-2.51622	1.78665	0.528242	3.64473	0.118208	4.30504	1.23151	-3.5759	-1.94496	-0.690619	-3.03757	-0.862313	-0.973401	-1.66228	-1.83284	-5.02116	-3.31759	-0.461495	3.90589	-2.85834
ecotype.6951	-1.74864	-2.03027	0.572458	0.595534	-4.88446	3.37866	-1.95609	0.420834	1.66288	-0.779393	-4.66594	-1.35534	-2.17662	0.358824	-3.55263	-4.13621	-2.686	-1.20706	-0.206948	-4.1259	-2.18955	-2.80117	-0.749309	-4.19466	-1.21499	3.72383	2.5101	1.89765	-1.98356	-2.05766	1.79465	0.743323	0.847341	0.0538186	4.25954	0.881437	-3.7854	-2.62889	-0.390312	-3.15851	-0.733195	-1.11208	-1.55524	-1.71107	-6.42595	-3.77052	-0.879879	3.71713	-1.71658
ecotype.6953	-1.64763	-2.00689	0.191752	2.40921	-5.05953	4.24809	-2.08695	0.399025	1.87894	-0.392591	-4.42508	-1.29844	-2.23649	0.500572	-4.63812	-3.89828	-2.77255	-0.946523	-0.89055	-4.01581	-2.14258	-3.59415	-0.823787	-4.49111	-1.37998	4.0136	2.95003	3.08896	-2.23096	-1.8906	1.61154	0.716314	3.68117	0.0254508	4.39484	0.701572	-3.93072	-2.29867	-0.807912	-3.03692	-0.781244	-0.834091	-1.29893	-1.75107	-4.9128	-3.58763	-0.263655	3.71725	-2.45845
ecotype.6958	-1.53676	-2.66542	1.04466	2.28846	-5.14125	4.24184	-1.78362	0.51386	1.95261	-0.636608	-4.65229	-1.66928	-2.34048	0.244791	-4.79012	-4.56177	-2.46239	-1.00262	-0.490545	-4.29047	-2.05465	-3.422	-0.866576	-5.0433	-1.00542	2.97214	1.84932	2.92597	-2.29959	-1.21657	1.6859	0.514289	3.55404	0.214097	4.48722	0.750963	-3.80749	-2.72919	-0.587461	-3.39576	-0.843348	-0.309591	-1.45079	-1.2415	-5.93943	-4.00597	-0.034699	3.94846	-2.93748
ecotype.6962	-1.76937	-3.18143	0.418837	1.55272	-4.74361	3.23817	-2.58032	0.399123	1.42482	-0.874386	-4.76851	-1.61738	-3.11184	-0.425304	-5.21112	-3.91676	-3.29455	-1.85548	-0.901397	-4.44624	-2.24599	-3.52711	-0.727904	-4.32553	-2.70236	2.51326	1.12925	2.52027	-3.01599	-2.79488	1.33873	0.424447	2.39341	0.000793776	4.21944	0.840522	-4.22712	-2.74623	-1.21087	-3.28517	-1.27528	-0.82316	-1.84667	-2.17422	-5.40544	-3.57519	-0.628294	3.5542	-1.74974
ecotype.6967	-1.55633	-2.90663	-1.30561	2.44339	-4.99544	3.99083	-2.12845	0.453927	1.43685	-0.607737	-4.6422	-1.60463	-3.43968	0.632926	-4.41856	-3.90377	-2.58665	-1.15915	-0.081313	-4.02723	-2.19668	-3.29486	-0.821684	-4.73043	-1.101	1.70307	0.302742	2.66934	-2.60239	-1.98253	1.76834	0.588286	3.20003	0.116806	4.47949	1.00663	-3.92663	-2.16257	-0.584511	-3.09389	-1.43026	-1.01253	-1.51675	-1.88979	-5.97883	-3.75784	-0.636148	3.98536	-1.99949
ecotype.6973	-1.67053	-2.04639	0.183497	1.94703	-4.67945	4.23041	-1.88075	0.429665	1.71175	-0.623292	-4.62579	-1.45214	-2.2826	-0.18749	-4.40242	-4.28432	-2.92465	-1.09368	-1.00853	-4.29652	-2.05678	-3.82254	-0.746823	-4.38194	-1.78843	2.38095	0.934866	2.72598	-2.57615	-1.80638	1.32771	0.848925	3.04995	0.149437	4.33549	0.528926	-3.74086	-2.66759	-0.918163	-3.34271	-1.15447	-1.13146	-1.60815	-1.39165	-5.43758	-3.95485	0.0471327	3.62377	-2.89265
ecotype.6976	-1.57418	-2.24379	-0.3816	2.8382	-4.02989	5.25956	-1.86571	0.48002	1.86641	-0.591559	-4.61842	-1.41084	-1.60568	0.692993	-3.65199	-4.33724	-2.1984	-0.376363	0.178061	-4.00648	-2.11678	-2.72187	-0.74257	-4.01929	0.319907	3.29333	1.98354	3.39682	-2.37021	-1.52778	1.85548	0.766198	3.79288	0.117885	4.59222	1.56728	-3.63881	-2.46765	-0.258774	-3.08053	-0.694305	-0.802187	-1.44444	-1.30064	-4.82802	-3.78114	-0.168487	4.07692	-2.9556
ecotype.6977	-1.68688	-2.19629	-0.392521	2.12811	-4.82384	4.04135	-1.69758	0.371543	2.00597	-0.459196	-4.68241	-1.29057	-2.97031	0.747599	-4.43023	-3.90815	-2.80116	-1.05463	-0.845446	-4.26342	-2.15237	-3.73278	-0.563613	-4.26641	-1.79995	3.0796	1.66861	2.74633	-2.36274	-1.88783	1.74536	0.445502	3.03591	0.103569	4.47098	0.443749	-4.10079	-1.82982	-0.801473	-3.20775	-1.22702	-0.794158	-1.58473	-1.87603	-6.74641	-3.76937	-1.04503	3.84615	-1.70762
ecotype.6979	-1.74454	-2.08474	-0.956262	2.62712	-4.92871	4.52485	-1.81376	0.457041	1.9869	-0.450068	-4.52275	-1.2289	-2.01069	0.395674	-4.27917	-3.95355	-2.63267	-0.721576	-0.192099	-4.1342	-2.23901	-3.43762	-0.73556	-4.6664	-0.305544	2.43875	1.00141	3.13532	-2.50967	-1.18899	1.64536	0.905316	3.71576	0.0935885	4.472	1.16765	-3.74883	-2.77249	-0.531419	-3.05667	-0.815081	-0.92146	-1.45918	-0.90943	-5.00317	-3.7725	-0.749117	3.91712	-3.37984
ecotype.6980	-1.53926	-1.63202	0.644789	2.77479	-4.88759	4.54409	-1.71916	0.467008	1.77769	-0.324282	-4.39011	-1.02309	-3.1823	0.500857	-4.02137	-4.13445	-2.48149	-0.736359	-0.320229	-3.94652	-2.06841	-3.11358	-0.982652	-3.3625	-0.622782	4.28411	3.35662	4.10516	-2.25199	-2.2223	2.19152	1.09307	3.88777	0.22142	4.63612	1.12731	-1.84322	-2.37671	-0.579138	-2.88603	-0.0720214	-0.577408	-1.29763	-1.70689	-4.06707	-3.62117	0.330319	4.0845	-2.74629
ecotype.6982	-1.47537	-2.13807	0.0876017	2.29264	-4.71968	4.46065	-2.21257	0.485516	1.67255	-0.617186	-4.66147	-1.49016	-2.86659	0.113701	-4.04282	-4.15188	-2.70586	-0.884402	-1.33163	-4.298	-2.08446	-3.23704	-0.638606	-3.81921	-2.02514	1.72639	0.298391	4.07896	-2.86074	-2.91165	1.53723	0.877648	3.75385	0.0622263	4.36447	1.49921	-3.25577	-2.77785	-0.905906	-3.28531	-0.928692	-0.960694	-1.37101	-2.43657	-5.23806	-4.25226	-0.574908	3.71719	-2.57146
ecotype.6983	-1.75044	-2.66084	-0.231864	1.95923	-4.86321	4.12738	-2.63348	0.440868	1.48031	-0.929318	-4.67516	-1.27561	-4.71565	-0.561989	-4.0085	-3.79035	-2.76353	-1.24992	-0.930008	-4.14126	-2.09749	-3.22173	-0.745796	-3.26511	-1.66026	3.21747	2.00371	3.59289	-3.35223	-3.37891	1.52668	0.187204	3.12419	0.043214	4.24754	0.642934	-3.98539	-2.25004	-0.959303	-3.27762	-1.17814	-1.31394	-1.60584	-2.49588	-5.59451	-3.44393	0.172039	3.51692	-1.74851
ecotype.6985	-1.60058	-3.12578	-1.49268	2.37558	-4.87667	4.2487	-2.17711	0.457794	1.69623	-0.600252	-4.60202	-1.53632	-2.06591	0.567615	-5.27552	-4.17159	-2.37685	-0.771815	-0.537882	-4.1418	-2.1375	-3.71573	-0.793347	-5.12327	-1.18327	2.94291	1.45735	3.03184	-2.91569	-1.81076	1.76622	0.602659	3.53742	0.0212517	4.4947	1.54021	-4.0203	-2.53352	-0.512661	-3.11839	-1.23801	-1.04537	-1.49144	-1.97701	-5.55751	-4.10812	-1.78108	3.77878	-1.97115
ecotype.6988	-1.72164	-2.73613	-0.420078	2.43675	-4.87787	3.76645	-2.04579	0.476917	1.33372	-0.42676	-4.54012	-1.04432	-1.85339	0.562454	-4.52157	-4.27463	-2.64452	-1.31935	0.0117006	-4.26837	-2.15252	-3.10133	-0.738049	-4.12326	-1.07146	2.94557	1.5628	2.74923	-2.46687	-1.24841	1.95069	0.251438	3.57564	0.157084	4.39639	1.702	-3.75019	-3.17941	-0.5656	-3.31068	-1.24114	-0.877105	-1.5726	-1.1907	-4.76167	-3.77303	-0.500791	3.93209	-1.71175
ecotype.6989	-1.7107	-2.81539	0.102401	2.37179	-5.69872	4.14708	-2.03921	0.425754	1.70706	-0.59039	-4.46746	-1.35763	-2.45969	-0.219978	-4.64055	-3.82552	-2.66771	-1.07639	-1.0451	-4.14439	-2.12237	-3.53102	-0.790524	-4.74462	-1.50155	2.99064	1.58652	3.312	-2.15754	-1.48992	1.45995	0.273273	3.35172	0.132418	4.39265	1.03466	-3.62791	-2.82448	-1.03027	-3.103	-1.14538	-0.915626	-1.76403	-1.41605	-4.82925	-3.39074	-0.332132	3.76423	-2.68663
ecotype.6990	-1.5682	-2.05757	0.159966	2.2629	-3.90809	4.58751	-1.8791	0.492922	1.81043	-0.421013	-4.58853	-1.26977	-2.19109	0.559517	-3.98423	-4.02174	-2.46623	-0.93432	-0.715114	-4.25225	-2.09959	-3.40834	-0.549037	-3.76983	-1.08049	3.43611	2.00817	3.64281	-2.37485	-1.46881	1.85799	0.28962	3.52519	0.0866164	4.40644	1.44887	-3.49843	-2.19931	-0.784995	-3.14323	-0.72807	-0.901439	-1.53127	-1.46651	-5.31597	-3.61866	-0.284587	3.81706	-2.26217
ecotype.6992	-1.69564	-1.5767	0.959187	2.4317	-4.45027	4.09982	-1.60378	0.586538	1.76122	-0.289399	-4.49625	-1.33503	-2.40054	0.649733	-4.03066	-3.82198	-2.515	-0.947963	-0.360259	-4.08372	-2.15495	-3.08514	-0.847652	-3.97241	-1.07373	3.61773	2.34486	2.96769	-2.76402	-1.82043	1.96515	0.700949	3.26991	-0.0115069	4.41264	0.846817	-3.58428	-2.70852	-0.602326	-2.80001	-0.509703	-0.529558	-1.89458	-1.54069	-5.14577	-3.53646	-0.294447	3.82744	-1.66736
ecotype.6994	-1.66318	-2.08202	1.01889	2.48555	-3.04013	4.74206	-1.66115	0.423259	2.01025	-0.394884	-4.58038	-1.21151	-1.52694	0.54007	-3.86637	-3.92766	-2.68304	-0.798033	-0.66653	-4.25443	-2.10431	-3.30669	-0.770592	-3.76206	-1.1169	4.41305	3.26148	4.04343	-1.97885	-1.87934	2.13483	0.556892	3.5393	0.119644	4.44875	1.26145	-3.79671	-2.9838	-0.699407	-3.40602	-0.306765	-0.522509	-1.43143	-2.12312	-5.49702	-3.44121	-0.0204861	3.82325	-2.15757
ecotype.6996	-1.78015	-1.22827	0.660337	1.96844	-5.36362	3.74378	-1.62604	0.46496	1.74179	-0.698616	-4.55896	-1.28208	-2.10173	0.768059	-4.04564	-3.86703	-2.51871	-0.959297	-1.26098	-4.23319	-2.19642	-3.21963	-0.639411	-3.59575	-2.09539	3.66002	2.336	2.94949	-2.44292	-2.04151	1.45555	0.375732	2.75529	0.0288318	4.24043	0.719484	-3.17989	-2.85308	-0.869602	-3.10065	-0.583142	-0.83627	-1.51122	-2.00371	-5.07267	-3.43571	-0.138552	3.4853	-2.76843
ecotype.7000	-1.63197	-2.58877	-0.263448	2.02143	-5.32774	3.84561	-2.40176	0.411643	1.41721	-0.90747	-4.69882	-1.44696	-3.22886	0.385481	-5.04635	-4.48622	-3.02101	-1.16428	-0.547885	-4.32569	-2.08823	-3.89558	-0.756617	-5.23847	-1.86848	2.99306	1.6196	3.15123	-3.69597	-2.85277	1.58741	0.445465	3.1715	0.0943446	4.38984	0.885439	-3.84191	-2.76615	-0.804441	-3.47053	-1.33746	-0.80133	-1.46041	-2.19514	-6.23225	-3.62293	-1.05574	3.72531	-2.35338
ecotype.7004	-1.82064	-1.62102	0.244715	2.29884	-4.4374	3.76578	-1.61562	0.473348	1.73349	-0.589365	-4.59124	-1.37125	-2.58624	-0.176867	-4.15171	-3.94539	-2.69699	-0.921705	-0.474076	-4.1902	-2.17878	-3.52616	-0.503476	-3.56607	-1.14114	3.44385	2.14243	3.22715	-2.76897	-1.90712	1.7339	0.61254	3.4069	0.0771809	4.25476	0.586901	-3.79304	-2.26279	-0.695418	-3.09604	-0.742749	-0.962611	-1.46862	-1.27033	-4.66135	-3.83736	-0.546508	3.60544	-2.27251
ecotype.7008	-1.67622	-1.92862	0.507214	2.3584	-5.19751	4.18548	-1.90448	0.458972	1.90603	-0.577597	-4.67517	-1.28668	-2.21474	0.674587	-3.81269	-3.92088	-3.00445	-0.912942	-0.637905	-4.33273	-2.12041	-2.93129	-0.646846	-3.37181	-1.17373	3.87761	2.58887	3.46992	-3.04104	-2.31559	1.64999	0.728981	3.24601	0.104109	4.33917	1.57997	-3.67268	-2.42411	-0.706474	-3.31544	-0.499304	-0.575386	-1.69801	-1.5179	-4.94151	-3.87537	0.33739	3.64751	-2.8084
ecotype.7011	-1.43241	-2.36973	-0.209107	2.42746	-4.71783	4.36212	-1.51239	0.54051	1.78373	-0.492033	-4.65629	-1.9399	-2.17074	0.52233	-4.12728	-4.11054	-2.55949	-0.818233	-0.291826	-4.07355	-2.01238	-2.92312	-0.886151	-3.31764	-0.860532	3.00756	1.66066	2.7705	-2.48262	-1.19849	1.92115	0.815007	3.2157	0.142649	4.52047	0.849987	-3.85947	-2.32071	-0.514321	-3.17921	-0.961526	-0.863905	-1.39728	-1.38227	-5.23701	-3.76736	-0.633544	3.91877	-2.37906
ecotype.7014	-1.68232	-2.30463	-0.577119	2.45686	-5.26925	4.29746	-1.3626	0.48288	1.8197	-0.470465	-4.67969	-1.77367	-2.17376	0.729237	-4.15072	-3.85309	-2.6238	-0.771072	-0.384025	-4.21486	-2.17223	-3.00701	-1.14445	-3.31398	-0.629365	2.90603	1.54312	2.61592	-2.54968	-1.14239	1.78691	0.627893	3.2061	0.118707	4.38319	1.17188	-3.96635	-2.56783	-0.635965	-3.08501	-0.865524	-1.0704	-1.45793	-1.39246	-5.81931	-3.79981	-0.723479	3.81344	-2.88664
ecotype.7026	-1.71215	-2.7235	0.587305	2.29753	-5.0974	3.02696	-2.17062	0.552815	1.26314	-0.743996	-4.58755	-1.5458	-3.32902	0.198001	-4.7371	-3.68969	-2.66111	-1.40824	-0.754386	-4.37416	-2.24383	-3.60001	-0.640958	-4.68619	-1.90451	3.6977	2.64787	3.78689	-3.04239	-2.68764	1.72193	0.161389	3.71799	0.092508	4.16392	1.34275	-4.00844	-2.60542	-0.95276	-3.54291	-0.9464	-1.26211	-1.63154	-2.26732	-4.9168	-3.68931	-0.0573903	3.74495	-2.02813
ecotype.7031	-1.6964	-1.86556	0.359048	2.45878	-4.98748	4.02258	-1.73258	0.45372	1.7696	-0.691832	-4.67038	-1.42925	-1.78879	0.988881	-4.08482	-4.09596	-2.76709	-0.696403	-0.153545	-4.22971	-2.22968	-2.72648	-0.922167	-3.94851	-0.600179	3.69631	2.45987	3.11546	-2.29889	-1.62062	1.74748	0.479997	3.34363	0.0352148	4.36195	0.989193	-3.8655	-2.17382	-0.534879	-3.26271	-0.587984	-0.876706	-1.41577	-1.46769	-6.30126	-3.95652	-0.0729634	3.76581	-2.99831
ecotype.7035	-1.76105	-1.87735	0.386024	2.70785	-4.81851	4.84337	-1.85335	0.372034	1.57244	-0.258752	-4.50901	-1.1846	-2.67579	0.606412	-3.26311	-3.78818	-2.23425	-0.707193	-0.481351	-3.95602	-2.11879	-2.81621	-0.53245	-2.67783	-0.477311	3.99093	2.95735	3.77818	-3.26879	-1.956	2.074	1.13975	4.08136	0.116585	4.47874	1.11792	-3.76481	-2.35149	-0.621294	-3.07351	-0.560004	-0.646706	-1.52615	-1.16007	-4.19996	-3.73344	0.550558	3.83598	-2.53685
ecotype.7062	-1.78297	-2.13122	0.319861	2.1025	-4.60053	3.64815	-2.05735	0.449366	1.6827	-0.639483	-4.70093	-1.48224	-3.51821	0.0879316	-4.75573	-4.25787	-3.20486	-1.30706	-0.767262	-4.19921	-2.10996	-2.84754	-0.788489	-4.35433	-2.22772	3.62322	2.15601	3.49626	-3.40543	-3.38108	1.60625	0.646674	3.19364	0.0696403	4.31158	0.591192	-3.12007	-2.14873	-0.93957	-3.38444	-0.647707	-0.632622	-1.38789	-2.68661	-6.38024	-3.37817	-0.0644761	3.78342	-2.50639
ecotype.7069	-1.27579	-1.89177	-0.31523	2.14661	-3.81849	5.19085	-1.60617	0.426457	1.91617	-0.353736	-4.48069	-1.49922	-3.42645	1.05503	-4.14874	-3.78718	-2.6114	-0.659399	-0.0812199	-4.03111	-2.00361	-2.23979	-0.430988	-3.83602	0.0780644	3.19693	1.89	2.33129	-3.29752	-1.89564	2.04349	0.566023	2.69638	0.0778794	4.5505	1.6349	-3.64037	-1.68719	-0.516244	-3.07315	-0.607895	-0.60963	-1.41693	-1.53489	-5.23943	-3.23921	0.618834	4.03992	-2.76964
ecotype.7071	-1.69856	-1.58227	0.664185	2.66854	-3.8635	4.43711	-1.62833	0.501403	2.0635	-0.432745	-4.58415	-1.11552	-1.1855	0.703217	-4.37623	-4.18673	-3.00389	-0.64609	0.161568	-4.13167	-2.18378	-2.95346	-0.811744	-3.81079	-0.246993	4.0791	2.74261	3.5313	-1.87649	-1.08498	2.20596	0.966757	3.46983	0.0425244	4.55015	0.711207	-3.79329	-2.32483	-0.449839	-3.2036	-0.27447	-0.223978	-1.47785	-1.61582	-6.04998	-4.03232	0.044621	4.02282	-2.31554
ecotype.7078	-1.64621	-1.57219	1.92864	2.24396	-3.9298	3.69823	-1.63475	0.49065	2.11266	-0.58118	-4.55541	-1.32839	-2.89121	-0.225293	-3.76786	-3.70095	-2.78481	-1.30781	-0.440038	-4.12897	-2.1142	-3.42235	-1.08752	-3.46099	-1.60367	3.24004	1.85861	3.2683	-2.28369	-2.90371	1.59449	0.669636	3.18094	0.100128	4.27761	1.37493	-3.78595	-1.83048	-0.69887	-3.18889	-0.475084	-0.804215	-1.4612	-1.41261	-5.30356	-3.66277	-0.046092	3.86365	-2.4203
ecotype.7080	-1.74925	-1.12779	0.164239	2.53534	-4.32058	4.97301	-1.41549	0.443953	2.21713	-0.191416	-4.49328	-1.09538	-3.04557	1.02812	-4.39211	-3.71062	-2.7224	-0.63053	-0.305153	-3.94815	-2.2191	-2.34209	-0.200758	-4.17649	0.0398857	4.0861	2.60991	3.93688	-2.21748	-1.58612	1.55556	0.401247	3.53361	0.00559794	4.4422	1.28761	-3.67507	-2.74144	-0.528651	-2.93948	-0.360506	-0.521981	-1.46253	-1.39627	-6.62686	-3.76061	0.307868	3.78604	-1.74247
ecotype.7094	-1.66235	-2.82755	-0.288995	2.25685	-4.45555	3.7918	-2.05176	0.468289	1.89607	-0.720279	-4.73151	-1.47716	-3.073	0.597761	-4.38201	-4.19677	-3.09002	-0.905001	-0.302336	-4.11223	-2.16278	-3.16878	-0.700782	-3.98043	-1.14217	3.06014	1.81678	3.18913	-2.81614	-2.037	1.58648	0.625595	3.09367	0.0118676	4.26207	0.96709	-4.01013	-2.73775	-0.690891	-3.12155	-0.95745	-0.566563	-1.32308	-2.04283	-7.03939	-4.27521	-0.817914	3.65109	-2.68153
ecotype.7098	-1.58252	-1.76184	-0.128838	2.8001	-4.53539	4.15362	-1.31518	0.515481	2.18802	-0.644779	-4.45176	-1.42242	-1.88985	0.444167	-4.52539	-3.92444	-2.69515	-0.587726	-0.150581	-4.16022	-2.23032	-3.05362	-0.960495	-4.03058	-0.768857	3.18189	1.80185	3.20094	-2.40008	-1.88377	2.36797	0.616102	3.81596	0.181621	4.36439	1.96848	-3.85926	-3.1041	-0.262776	-3.33938	-0.788146	-1.02877	-1.38168	-1.27261	-5.78253	-4.00062	-0.562099	4.16822	-2.26586
ecotype.7100	-1.86556	-2.36219	-0.241571	1.88704	-4.85817	3.59157	-2.40188	0.472517	1.31508	-0.51601	-4.57276	-1.48634	-2.66903	0.2881	-4.36456	-3.74182	-2.77927	-1.31424	-1.51649	-4.28906	-2.20262	-2.93295	-0.768149	-3.74138	-2.14231	3.40057	2.03197	3.35376	-3.03921	-2.71633	1.5541	0.841498	3.49556	0.0763729	4.17674	1.0642	-4.11577	-2.44889	-1.04482	-3.19351	-0.802743	-0.702774	-1.54674	-1.98607	-4.81131	-4.03221	-0.162484	3.57189	-2.83798
ecotype.7102	-1.51174	-2.03554	0.165191	2.47221	-4.98056	4.50372	-1.53698	0.472354	1.78939	-0.309932	-4.39589	-1.34588	-3.19212	0.729624	-3.78689	-3.77122	-2.21271	-0.766296	-0.614286	-3.99245	-2.11525	-3.23037	-0.253837	-3.17178	-1.06424	3.76229	2.88428	3.66711	-2.73822	-1.68225	1.81815	0.636085	3.56619	0.131551	4.40297	1.28567	-3.41376	-2.54905	-0.604767	-2.87505	-0.531708	-1.49473	-1.10408	-1.43483	-4.42906	-3.60046	-0.271598	3.70464	-1.81515
ecotype.7105	-1.64672	-2.34095	-0.517087	2.44665	-4.89701	4.30223	-1.87904	0.510282	1.83725	-0.67572	-4.59688	-1.249	-2.89144	0.117166	-3.83008	-3.50262	-2.50226	-0.908333	-0.649587	-4.14036	-2.09941	-3.3049	-0.316373	-3.36998	-1.22889	3.1473	1.81408	3.43549	-2.62565	-2.29516	1.56567	0.400449	3.35574	0.109197	4.44788	0.355147	-3.79484	-1.89625	-0.866118	-3.0649	-0.742959	-0.687019	-1.7576	-2.34145	-4.58072	-3.60507	-0.628292	3.69604	-1.91902
ecotype.7110	-1.75633	-2.62402	-0.0406104	2.05727	-5.8602	3.63758	-2.02787	0.483876	1.499	-0.763112	-4.80725	-1.23355	-3.11718	-0.437352	-4.64605	-4.44127	-2.94105	-1.142	-0.852372	-4.10341	-2.15349	-3.17244	-1.00432	-4.65625	-1.94805	2.78029	1.38049	2.9776	-2.23844	-2.86701	1.32469	0.15586	3.213	0.096387	4.29033	0.844036	-3.62689	-2.91163	-1.0127	-3.03753	-1.2627	-0.793618	-1.49584	-2.741	-5.45861	-4.11639	-0.903145	3.43405	-2.54707
ecotype.7123	-1.53649	-2.00641	-0.04905	2.54271	-5.17979	4.95443	-1.81558	0.500591	1.87171	-0.0806747	-4.41143	-1.33881	-2.07053	0.788001	-4.17225	-3.64955	-2.60261	-0.676368	-0.651794	-4.02108	-2.06809	-3.06602	-0.184856	-3.78365	-0.440449	3.73309	2.54354	3.25887	-2.68966	-1.28015	1.93549	0.825989	3.60618	0.0265015	4.54603	0.968564	-3.97061	-1.57712	-0.648324	-2.84992	-0.449784	-0.261237	-1.38898	-1.23313	-6.27284	-3.41616	-0.424172	3.86999	-2.73931
ecotype.7126	-1.86265	-1.02977	0.391208	2.22045	-4.68852	4.08412	-2.00328	0.428551	1.54299	-0.452149	-4.60494	-1.29573	-3.18022	0.589972	-4.02359	-4.0319	-2.79327	-0.956009	-0.361785	-4.12042	-2.12474	-2.79819	-0.905597	-3.47894	-0.827687	3.68766	2.33835	3.48909	-2.90376	-2.49435	1.59825	0.301843	3.47166	0.0747418	4.32291	1.31027	-2.29172	-2.9188	-0.861418	-3.05016	-0.687739	-0.940763	-1.32854	-2.00095	-4.20858	-4.24898	0.0448204	3.52623	-2.74217
ecotype.7128	-1.55274	-1.53345	0.0503665	2.46077	-5.47945	4.21818	-1.60149	0.383237	2.14504	-0.349709	-4.59068	-1.19196	-2.12326	0.656186	-5.03567	-4.12772	-3.30026	-0.72962	-0.0438261	-3.97395	-2.1845	-2.90044	-0.731333	-4.36617	-0.640981	3.36538	1.8155	3.00349	-2.16152	-2.09397	1.8988	0.917777	3.33963	0.083903	4.38323	0.769202	-3.82758	-2.38392	-0.540326	-3.06265	-0.545571	-0.318972	-1.39384	-2.01233	-5.46315	-3.88838	-0.1816	3.86652	-2.15156
ecotype.7135	-1.65231	-1.4829	0.916957	2.74601	-5.37593	4.02407	-1.17347	0.443641	1.7897	-0.434876	-4.6136	-1.53904	-2.17434	0.5678	-4.26093	-4.04497	-3.02529	-0.749762	-0.390656	-4.11113	-2.15789	-3.35868	-0.417833	-3.33508	-1.22181	3.72151	2.46943	3.86652	-2.49116	-2.13914	1.90341	0.533029	4.05123	-0.0182787	4.39297	1.16538	-3.07799	-2.06184	-0.590444	-3.04103	-0.619703	-0.762313	-1.41859	-2.03109	-5.97006	-3.68202	-0.264975	3.79739	-2.07562
ecotype.7139	-1.72475	-2.48463	0.368925	1.87877	-5.25473	3.44974	-2.1874	0.422182	1.37862	-0.584135	-4.54976	-1.18916	-3.01966	-0.0837383	-4.86013	-3.90535	-2.84468	-1.42147	-1.43107	-4.08901	-2.21299	-3.53604	-0.331827	-4.11434	-2.76652	2.78754	1.42432	3.39056	-3.07685	-2.4638	1.07344	0.60215	3.5539	0.0137182	4.30195	0.994506	-3.86437	-2.86024	-0.965695	-3.1891	-1.14514	-0.985391	-1.45375	-2.26744	-5.01331	-3.61474	-1.15671	3.60451	-2.00872
ecotype.7141	-1.82728	-2.24127	0.392737	2.23136	-4.9163	3.80853	-2.43452	0.388776	1.74545	-0.696764	-4.68469	-1.59347	-3.95984	-0.19759	-4.4104	-4.48324	-2.92785	-1.18003	-0.694451	-4.18815	-2.07931	-2.84794	-0.766931	-4.42889	-1.74074	3.66653	2.45505	3.37527	-3.16057	-2.45399	1.65664	0.0420117	3.54222	0.0869616	4.46003	0.674435	-3.89286	-2.59699	-0.772624	-3.21484	-0.723823	-0.891989	-1.48909	-2.11491	-5.38889	-3.91437	-0.372782	3.82777	-1.98378
ecotype.7143	-1.66813	-2.60879	-0.14835	2.38159	-5.16258	4.00304	-1.79705	0.419826	1.6979	-0.780549	-4.48388	-1.31992	-1.91616	0.370399	-3.45822	-3.74695	-2.33788	-0.754539	-0.432699	-3.98096	-2.15223	-3.20932	-0.658605	-3.32078	-0.61488	3.56062	2.26246	3.35406	-2.45291	-1.74377	1.62137	0.180048	3.46077	0.0396457	4.38317	0.945979	-3.50162	-2.38378	-0.631968	-3.16723	-0.672818	-0.5535	-1.38682	-1.50807	-4.5397	-3.82433	0.257242	3.63475	-2.06022
ecotype.7145	-1.54827	-2.72841	-0.939595	2.48777	-5.11972	4.03542	-1.99031	0.476636	1.86936	-0.633043	-4.6968	-1.81098	-1.53743	0.326663	-4.13785	-4.59786	-2.74485	-0.959665	0.00878732	-4.46224	-2.09912	-3.33742	-0.906371	-4.7588	-1.00794	3.35281	1.94236	2.77056	-2.44747	-1.72774	1.96977	0.709345	3.54355	0.143788	4.57144	1.11426	-3.72631	-2.9769	-0.471318	-3.52852	-0.765302	-0.552561	-1.55083	-1.85753	-6.08435	-4.25688	-0.98657	3.95886	-1.70945
ecotype.7147	-1.70322	-2.40786	-0.158715	2.26476	-4.77861	4.05271	-1.78323	0.451643	2.04482	-0.719904	-4.39808	-1.43108	-2.12894	0.303124	-4.23786	-3.49724	-2.84021	-0.721945	-0.698347	-4.29956	-2.19587	-3.7498	-0.392142	-2.81524	-0.862636	2.07019	0.728621	3.46645	-1.76401	-1.10308	1.23223	0.327127	3.43948	0.0453856	4.32291	0.47693	-3.2538	-2.27606	-0.679033	-3.05893	-1.15802	-0.991907	-1.54239	-1.44751	-4.48066	-3.68614	-0.7847	3.58211	-2.37946
ecotype.7150	-1.76481	-1.71934	0.192242	2.13621	-5.29119	3.8242	-1.91464	0.467198	1.9889	-0.635972	-4.67475	-1.34912	-1.80523	0.377865	-5.12112	-4.21914	-2.86101	-1.10411	-1.27277	-4.19554	-2.13593	-3.57506	-0.639966	-4.8729	-2.09427	2.38644	0.947024	3.27113	-2.67514	-1.75285	1.14477	0.652941	3.46253	0.0092761	4.32269	0.833625	-3.75267	-2.59669	-0.891214	-2.92725	-1.1899	-1.01708	-1.36928	-1.62288	-6.00426	-3.97066	-1.01152	3.59257	-2.31705
ecotype.7151	-1.4164	-2.38614	0.641135	2.38315	-4.30689	3.9714	-2.03608	0.433307	1.74277	-0.641748	-4.6109	-1.56199	-3.13527	0.249442	-4.76965	-3.79483	-2.86182	-1.22956	-0.723637	-4.09478	-2.21799	-3.18256	-0.647755	-4.35519	-1.74068	2.59858	1.17874	3.46496	-2.79344	-2.42771	1.35538	0.973422	3.42406	0.128512	4.47914	1.25008	-3.99477	-2.5149	-0.903378	-3.18899	-0.756599	-0.761898	-1.47226	-1.87304	-5.43763	-3.81736	-0.444419	3.79208	-1.90804
ecotype.7158	-1.72505	-1.98763	-1.25832	2.07671	-5.4115	4.19598	-1.72978	0.780305	1.91888	-0.825838	-4.64235	-1.35272	-2.04517	-0.269251	-4.066	-4.23118	-2.8602	-0.733579	-0.956682	-4.2058	-2.13906	-3.36718	-0.867113	-3.70786	-1.34423	1.8257	0.530488	2.9137	-2.45379	-1.77405	1.19721	0.485444	2.89451	-0.00386677	4.30261	1.10106	-3.77013	-2.47056	-0.739631	-3.08959	-1.04059	-1.67303	-1.43314	-1.21365	-5.17287	-4.02069	-0.585153	3.42825	-2.87905
ecotype.7163	-1.78397	-1.72192	-0.1513	2.26994	-4.6397	3.74075	-1.84053	0.425348	1.59451	-0.613223	-4.50187	-1.46839	-2.7035	-0.15451	-5.0864	-3.46514	-2.6366	-0.929175	-0.706464	-3.95521	-2.16926	-2.93083	-0.240918	-4.19346	-1.46292	3.01396	1.49328	3.1791	-2.48939	-2.54964	1.21009	0.606951	3.55532	0.0403214	4.25898	0.300641	-3.73242	-1.78288	-0.777528	-3.05586	-0.79031	-0.804593	-1.5624	-2.34114	-4.23568	-3.76463	-0.296713	3.51875	-1.30253
ecotype.7164	-1.6822	-1.66687	0.0535162	2.216	-4.14133	3.64707	-1.86415	0.402651	2.22535	-0.442828	-4.51925	-1.2033	-2.09015	0.539079	-3.83579	-4.15975	-3.06935	-1.0465	0.300686	-4.04336	-2.18869	-3.13593	-0.993619	-3.77632	-0.526991	4.08708	2.92136	3.48342	-1.86996	-1.60799	1.78653	0.56759	3.02121	0.0478214	4.34097	0.56022	-3.72115	-1.77671	-0.67428	-3.05637	-0.69062	-0.896682	-1.51944	-1.51545	-4.73997	-4.00048	0.254251	3.73931	-2.39355
ecotype.7165	-1.77617	-2.58986	-0.667321	2.23896	-4.85908	4.14306	-1.80582	0.426607	1.72403	-0.125224	-4.5168	-1.12663	-2.16547	0.207719	-4.03617	-3.7995	-2.7107	-0.931685	-0.848417	-4.21137	-2.28723	-3.52548	-0.621315	-3.96756	-1.17229	2.63827	1.19597	3.22022	-2.19268	-1.30667	1.60906	0.520318	3.51914	0.0477864	4.37094	1.27837	-3.90215	-2.22445	-0.825624	-3.19935	-0.773805	-0.709522	-1.47571	-1.43081	-4.83343	-3.66864	0.217836	3.6671	-2.04813
ecotype.7166	-1.49811	-1.60949	0.886191	2.83991	-4.15166	4.65274	-1.58379	0.405062	1.95059	-0.425621	-4.57058	-1.06003	-1.79694	0.607791	-3.98122	-4.0491	-2.62078	-0.494815	-0.0435013	-3.83642	-2.152	-2.82386	-0.679915	-3.06984	-0.182409	3.80706	2.52088	3.36074	-2.35308	-1.77877	1.96734	0.469679	3.75987	0.0802164	4.42762	1.6869	-3.34298	-2.65678	-0.399417	-2.92597	-0.507164	-0.487814	-1.3161	-1.12717	-4.93855	-3.90206	0.395503	4.07677	-1.96335
ecotype.7178	-1.8007	-1.61673	0.238385	2.53006	-5.65702	4.71329	-1.47414	0.418719	2.04707	-0.459862	-4.53602	-1.52381	-2.20752	0.54816	-5.25688	-4.06847	-2.62085	-0.794161	-1.02679	-4.02149	-2.18872	-2.97653	-0.33464	-4.8025	-1.02986	3.28254	1.83789	3.28657	-2.30623	-1.62096	1.57415	0.440029	3.65279	0.0395965	4.52004	1.04374	-3.70109	-2.54722	-0.803299	-2.99445	-0.749114	-0.75308	-1.34813	-2.20674	-6.8855	-3.98163	-1.31074	3.73853	-2.5489
ecotype.7181	-1.58823	-1.70262	0.984342	2.40669	-4.97919	3.74209	-1.9567	0.462204	1.42676	-0.441856	-4.48504	-1.26882	-2.13097	0.324527	-4.08527	-4.01938	-2.95475	-1.13354	-0.46299	-4.14502	-2.13544	-3.37816	-0.750595	-3.82123	-1.65122	3.63667	2.22372	3.59132	-2.73497	-2.40768	1.79665	0.654901	3.44091	0.133712	4.43692	0.526903	-3.46175	-2.55899	-0.852071	-3.24405	-0.551572	-0.7844	-1.40291	-2.00474	-4.13808	-4.0177	0.61688	3.907	-2.10866
ecotype.7186	-1.78699	-1.18776	0.367324	2.31175	-5.07067	4.28383	-1.32852	0.516429	1.96132	-0.0547168	-4.54554	-1.29753	-2.02618	0.573993	-3.42442	-3.969	-2.7478	-0.919357	-1.17688	-3.8987	-2.09116	-2.48838	-0.646676	-4.21225	-1.60442	3.93833	2.61904	3.10447	-2.21212	-1.7471	1.91602	0.823424	3.64794	0.0712615	4.4859	0.195396	-3.41804	-2.21542	-1.01968	-2.92002	-0.294032	-0.254408	-1.54404	-1.35359	-5.31582	-3.6805	0.261303	3.79793	-2.33684
ecotype.7188	-1.64287	-1.51906	0.277761	2.40996	-5.37951	3.45508	-1.53379	0.425546	1.95001	-0.52533	-4.7365	-1.47492	-2.1844	0.620267	-4.89771	-4.25038	-2.97869	-0.999173	-0.259429	-4.27938	-2.22964	-2.99127	-1.0073	-4.64231	-1.3244	3.50306	2.0812	3.57327	-2.65698	-1.62729	2.04547	0.515179	3.35944	0.110992	4.40675	1.13116	-4.16407	-2.70903	-0.670139	-3.20551	-0.622024	-0.755946	-1.47051	-1.74121	-6.97487	-3.87753	-0.401718	3.8979	-1.96967
ecotype.7199	-1.57414	-2.38947	0.491779	2.82519	-5.53372	4.49331	-1.96771	0.507246	1.63599	-0.114655	-4.53951	-1.64494	-2.44448	0.496388	-4.54742	-3.89558	-2.66071	-0.954497	-0.274908	-4.06556	-2.1263	-3.48254	-0.327594	-4.46989	-0.714619	3.80099	2.6133	3.69083	-2.67529	-1.48829	2.00576	0.405895	4.07946	0.0415074	4.54171	0.736619	-4.07568	-1.81798	-0.728839	-3.02868	-0.552579	-0.414326	-1.5335	-1.81968	-5.6391	-3.75574	-0.412126	3.99419	-2.46315
ecotype.7201	-1.70118	-2.36936	1.08315	2.08653	-5.19755	3.7526	-1.44674	0.463736	2.04245	-0.734939	-4.62916	-1.35362	-1.59476	0.25749	-4.19281	-3.76186	-3.08685	-0.965935	-0.85756	-4.28097	-2.22442	-2.97994	-0.690348	-4.05741	-1.53985	3.85918	2.73199	3.15846	-1.82928	-1.73372	1.39538	0.43007	3.08272	0.0788757	4.19259	0.700012	-4.01908	-2.77668	-0.78705	-3.3232	-0.811564	-0.594116	-1.40084	-1.90569	-5.17594	-4.15052	-0.849846	3.64537	-2.86742
ecotype.7205	-1.73633	-1.92329	-0.367754	2.60397	-4.79089	4.8747	-1.67266	0.422022	1.7074	-0.752626	-4.56314	-1.48261	-1.91813	0.788277	-4.13463	-3.80753	-2.42543	-0.562944	-0.0958934	-4.19705	-2.28301	-3.11354	-0.717084	-4.21947	0.120165	3.22897	1.82657	2.84316	-2.86657	-1.46935	2.08111	0.758828	3.48792	0.00122213	4.50716	1.14529	-3.75265	-2.5957	-0.398042	-3.29576	-0.647416	-0.810331	-1.37226	-1.53255	-5.52925	-3.48698	-0.196706	3.93644	-2.41715
ecotype.7206	-1.44268	-2.63702	-0.435439	1.96843	-4.70356	4.00613	-2.27269	0.502002	1.57119	-0.498508	-4.54251	-1.52777	-2.4356	-0.20598	-4.63505	-4.33741	-2.88927	-1.10412	-0.555984	-4.18544	-2.01192	-3.39783	-0.491777	-4.58982	-1.6011	2.45162	1.13779	2.31576	-2.42287	-1.78686	1.68173	0.702607	2.92069	0.148732	4.47901	0.67728	-3.5811	-2.17358	-0.755613	-2.99659	-1.2892	-0.369974	-1.51711	-1.26989	-5.90518	-3.99017	-0.329582	3.78146	-1.29449
ecotype.7224	-1.62398	-2.69094	0.333668	2.17704	-4.32713	3.84036	-1.70678	0.503397	1.91507	-0.540044	-4.51707	-1.35539	-1.70091	0.200837	-4.62261	-4.09419	-3.06217	-1.13102	-0.386871	-4.24391	-2.23002	-3.41425	-0.829505	-4.50924	-1.10974	3.46023	2.07574	3.0078	-2.77934	-1.50191	1.47726	0.752402	2.95729	0.0901132	4.35824	0.78712	-3.7325	-2.5541	-0.767858	-3.19629	-0.813662	-0.928548	-1.46922	-1.30971	-5.88965	-3.95661	-0.171426	3.79815	-2.07734
ecotype.7229	-1.74475	-1.53566	0.601359	2.42422	-4.97378	4.07336	-1.62001	0.488816	1.83774	-0.612818	-4.44549	-1.47178	-2.91631	0.0727638	-4.14274	-3.92793	-2.93441	-0.865572	-0.539264	-4.1128	-2.18098	-2.88033	-0.711962	-3.84335	-1.0058	3.52114	2.13102	3.21158	-2.18791	-2.42645	1.63694	0.67403	3.59961	0.12478	4.27899	1.3118	-3.49328	-2.8424	-0.647301	-3.15583	-0.704176	-1.09807	-1.35075	-1.92584	-3.71261	-4.10151	-0.0836723	3.74434	-1.79547
ecotype.7231	-1.76502	-2.04373	0.193291	2.70023	-5.29793	4.40025	-1.46379	0.435632	1.98634	-0.642922	-4.62195	-1.27708	-1.76167	-0.0629439	-4.22162	-3.94637	-2.21719	-0.781243	-1.07282	-4.11443	-2.12668	-2.60801	-0.551994	-3.94717	-1.31546	3.1546	1.74702	3.7584	-2.46296	-1.60333	1.56994	0.826727	4.04229	-0.0278365	4.3038	1.41784	-3.50409	-2.8609	-0.755182	-3.04514	-0.980579	-0.967826	-1.44154	-1.27783	-5.26505	-3.92274	-0.22401	3.63653	-2.77117
ecotype.7244	-1.68883	-2.55031	0.580764	2.18983	-4.67128	3.84136	-2.0578	0.575677	1.47661	-0.807496	-4.37752	-0.983208	-2.59219	0.0828032	-4.3119	-3.81673	-2.84718	-1.23241	-1.19186	-4.23557	-2.02866	-3.42734	-1.13058	-3.51929	-1.70727	3.38931	2.24168	3.83639	-2.09656	-2.72655	1.82218	0.267568	3.40292	0.0719949	4.28148	0.334522	-3.26419	-2.27576	-0.775635	-3.48894	-0.954342	-0.855221	-1.33166	-1.72245	-4.65663	-3.66912	0.416096	3.79051	-1.66541
ecotype.7252	-1.49599	-2.35467	-0.391035	2.3481	-4.74197	4.41553	-1.8786	0.56677	1.91862	-0.267428	-4.46182	-1.42806	-3.45169	0.454696	-4.27661	-3.86867	-2.41226	-1.01572	-0.363856	-4.17726	-2.13947	-3.3916	-0.308437	-3.70525	-0.707901	3.57749	2.30817	3.34742	-2.29001	-1.71391	1.70751	0.454354	3.42849	0.118769	4.44185	1.70508	-3.51773	-2.80469	-0.843581	-3.11462	-0.591373	-0.601152	-1.33153	-1.84314	-4.42007	-4.06048	0.873287	3.82981	-2.87644
ecotype.7258	-1.93566	-1.84657	1.05506	2.14599	-4.98506	4.44176	-1.79206	0.411494	1.49989	-0.572667	-4.56886	-1.10374	-2.48453	0.698748	-4.03622	-4.18412	-2.5686	-0.772939	-0.587672	-4.2654	-2.1195	-2.89795	-0.903198	-3.98978	-0.750246	3.88365	2.44274	2.9487	-3.32817	-2.21924	1.62696	0.435673	3.3107	0.0178932	4.42244	0.858214	-3.47696	-2.47833	-0.65671	-3.32126	-0.516821	-0.549543	-1.61853	-1.44695	-5.78109	-4.12526	-0.407387	3.70579	-2.62254
ecotype.7260	-1.69711	-1.41531	1.53138	2.56096	-4.4475	4.35228	-1.37405	0.450037	1.83261	-0.315721	-4.48316	-1.12645	-2.25412	0.690763	-3.81642	-4.05333	-2.88299	-0.823206	-0.321199	-4.06112	-2.1168	-2.63984	-0.67909	-3.37756	-0.977643	4.05167	2.92707	3.73174	-2.9807	-1.95365	1.89119	0.770713	3.74814	0.0269697	4.44144	0.790054	-3.31429	-2.12339	-0.562422	-3.0956	-0.273255	-0.245267	-1.40779	-1.57043	-5.26387	-3.86272	0.0875619	3.82423	-2.12789
ecotype.7263	-1.67396	-2.76125	0.150878	1.97971	-5.71053	3.06981	-2.0548	0.504924	1.81368	-0.772128	-4.61071	-1.41459	-3.21382	-0.00656508	-4.13196	-3.8582	-2.72769	-1.26721	-0.42845	-4.31677	-2.23608	-3.31448	-0.935737	-4.36524	-1.56142	3.09595	1.65324	3.03029	-2.85766	-2.1808	1.48709	0.380725	2.99162	0.0658242	4.17154	1.11574	-3.61743	-2.93978	-0.731399	-3.36624	-0.835354	-0.917766	-1.52141	-1.93132	-5.95546	-3.89158	-0.434771	3.67846	-1.63572
ecotype.7270	-1.58973	-1.78493	0.87175	2.85928	-4.74782	4.84331	-1.23992	0.485502	1.8419	-0.473158	-4.47008	-1.41095	-1.56887	0.944389	-4.50812	-3.97313	-2.60129	-0.508763	-0.456717	-4.013	-2.1391	-3.49424	-0.414217	-3.65638	-0.585705	3.9161	2.77607	3.97315	-2.12835	-1.7671	2.12059	0.840729	4.04328	-0.00135097	4.44662	1.30204	-3.53673	-2.06948	-0.441802	-3.13845	-0.59949	-0.553498	-1.3616	-1.74644	-4.99678	-3.2022	0.306359	3.95587	-2.17179
ecotype.7275	-1.81722	-2.40072	-0.0339726	2.36808	-5.25093	4.61646	-1.83717	0.490031	1.83119	-0.353067	-4.62294	-1.42284	-2.36148	0.653016	-3.95619	-3.98595	-2.84139	-0.656731	-0.575386	-3.95643	-2.13237	-2.7851	-1.12278	-4.65951	-0.931266	3.97227	2.66529	2.18869	-1.96187	-1.06144	1.91881	0.253984	3.07612	-0.00389853	4.56459	0.867935	-3.80615	-2.53103	-0.558487	-3.06314	-0.43389	-0.750096	-1.4922	-1.02525	-5.22443	-4.11633	-0.851107	3.81816	-1.9974
ecotype.7277	-1.76634	-1.5799	-0.454719	2.3297	-4.60277	3.71407	-1.70411	0.476459	1.99733	-0.713661	-4.64704	-1.60666	-1.70115	0.173918	-5.19209	-4.62383	-2.85521	-1.00561	-0.609406	-4.03543	-2.08477	-3.25103	-0.960507	-5.42473	-1.63224	3.1387	1.70819	3.50453	-2.17615	-2.42949	1.8646	1.01729	3.59562	0.0805619	4.35015	1.05458	-3.44181	-2.86676	-0.510393	-3.0646	-0.704796	-1.00382	-1.54663	-1.88708	-5.52055	-4.06192	-0.773165	3.79558	-2.02691
ecotype.7280	-1.6014	-1.5587	0.427997	2.37627	-4.90478	3.89331	-1.80243	0.449622	1.47081	-0.392765	-4.43919	-1.34988	-1.61404	0.484015	-3.89772	-3.5686	-2.49188	-1.02459	-0.663615	-4.21061	-2.188	-2.65335	-0.630782	-3.51601	-1.35112	3.82761	2.57227	3.73959	-2.64623	-1.87739	1.63805	0.639782	3.45077	0.100502	4.30381	1.07739	-3.56235	-2.30925	-0.737756	-3.22571	-0.785754	-0.8184	-1.47325	-1.55577	-4.04896	-3.66152	0.0428325	3.81067	-1.81652
ecotype.7282	-1.79753	-2.21013	0.264251	2.54662	-5.42193	3.78239	-1.74212	0.442953	1.25785	-0.671004	-4.56295	-1.33116	-3.22662	0.42672	-4.20631	-4.10467	-2.80931	-0.894282	0.0974954	-4.36382	-2.17785	-3.56476	-0.595079	-4.57479	-0.670223	2.8289	1.45649	3.09722	-3.14548	-2.59322	1.47925	0.530555	3.61762	0.0400842	4.38406	1.13304	-3.29348	-1.92338	-0.510801	-3.34483	-0.962859	-0.620428	-1.53222	-2.26375	-4.48867	-4.00555	-0.74902	3.72178	-1.91944
ecotype.7283	-1.54773	-1.41927	1.1309	2.16472	-3.87212	3.89563	-1.65502	0.520988	1.94886	-0.230671	-4.43193	-1.29009	-1.80277	0.558837	-3.88062	-3.61474	-2.5527	-1.02124	-0.742791	-3.95796	-2.08923	-3.26588	-0.651349	-3.23702	-1.63962	4.00728	2.8757	3.62351	-2.17583	-2.42479	1.67636	0.239823	3.44049	0.034216	4.34686	1.01368	-3.46355	-2.49296	-0.740349	-3.00364	-0.389016	-0.957922	-1.54275	-1.66619	-4.38134	-3.59428	0.183534	3.76356	-2.066
ecotype.7291	-1.55844	-1.713	-0.079681	2.58081	-4.56256	3.70101	-1.28044	0.532203	1.90669	-0.469005	-4.5765	-1.25114	-2.38323	0.415295	-4.0667	-4.20975	-2.92321	-1.22621	-0.342908	-4.16623	-2.00422	-2.87609	-0.761269	-3.3749	-1.61191	3.36553	2.21946	4.26313	-2.70017	-1.69199	2.09708	0.772732	4.49492	0.130125	4.3217	0.628757	-3.23931	-2.479	-0.561531	-3.20589	-0.650064	-1.16637	-1.47059	-1.14357	-5.22747	-3.74479	-0.238749	3.90687	-2.13107
ecotype.7296	-1.63831	-2.22429	-0.00744987	2.52298	-4.51492	3.65797	-1.67616	0.478227	1.33812	-0.443749	-4.72502	-1.58968	-3.28967	0.208736	-4.03133	-3.72496	-2.9472	-1.14972	-0.577074	-4.26495	-2.16549	-3.77784	-0.421338	-4.14587	-1.83027	2.17488	0.866416	3.44859	-3.82904	-2.39611	1.68308	0.566714	3.67237	0.00920266	4.22422	1.17567	-3.24565	-2.35194	-0.694449	-3.23541	-1.07309	-1.32397	-1.59587	-1.76871	-5.32178	-3.62974	-0.930556	3.68637	-1.40807
ecotype.7300	-1.63974	-2.19243	0.164727	2.20608	-4.8056	4.15923	-2.13297	0.587024	1.98977	-0.601254	-4.50279	-1.1255	-2.91369	0.0357061	-4.60627	-3.72417	-2.70884	-0.883333	-0.989833	-4.1451	-2.13303	-3.51488	-0.459945	-4.45692	-1.42512	3.11835	1.66372	2.84074	-1.93059	-1.85603	1.54186	0.579642	3.18832	-0.00389108	4.30873	0.904583	-3.72862	-2.43979	-0.798875	-3.06905	-0.707012	-1.0127	-1.50238	-2.51673	-4.70956	-3.66328	-0.234142	3.63987	-2.52303
ecotype.7306	-1.56937	-2.48483	1.48974	2.38686	-3.71077	4.1395	-1.61099	0.512565	1.70418	-0.364059	-4.58379	-1.40902	-2.64125	0.203996	-3.83056	-3.45605	-2.52051	-1.22068	-0.556401	-4.12637	-2.07455	-3.35932	-0.550522	-3.16933	-1.35052	3.92471	2.78766	3.90971	-3.03448	-2.61325	1.59872	0.614781	3.25504	0.0406094	4.32305	0.552834	-3.74225	-2.27384	-0.74231	-3.43425	-0.58676	-0.754582	-1.62719	-1.21618	-5.89886	-3.25724	0.175793	3.7832	-1.00251
ecotype.7307	-1.6835	-2.23559	0.712291	2.42027	-3.96292	3.89189	-1.85127	0.451103	1.77271	-0.310807	-4.52783	-1.20973	-2.55054	0.269181	-4.0769	-3.70204	-3.26863	-1.42555	-0.314791	-4.18109	-2.08487	-3.46261	-0.74841	-4.24618	-1.52083	4.09304	2.90049	3.66488	-2.23864	-1.28079	1.87628	0.586097	3.69979	0.102961	4.45942	0.384607	-3.94059	-2.58015	-0.982726	-3.05957	-0.835327	-0.221689	-1.60666	-1.32092	-5.00762	-3.38016	-0.0469812	3.91625	-1.23746
ecotype.7316	-1.61965	-2.36071	-0.897769	2.49089	-4.48524	3.94511	-1.99279	0.499822	1.70537	-0.497154	-4.59033	-1.1322	-2.49686	0.0715791	-3.54912	-3.88883	-3.19408	-0.968769	-0.52167	-4.12097	-2.15217	-3.7282	-0.646178	-3.27984	-1.35157	2.97988	1.59558	3.63952	-2.65861	-2.07285	1.68963	0.401438	3.69349	0.0644502	4.34908	0.715034	-3.81344	-2.27286	-0.69838	-3.32163	-1.23622	-0.895317	-1.58369	-2.03051	-4.8195	-3.4464	-0.532459	3.79462	-3.09226
ecotype.7330	-1.71512	-1.73047	0.674231	2.70653	-4.5646	4.26399	-1.65927	0.408004	1.75536	-0.473996	-4.56235	-1.43126	-2.3784	0.611474	-4.54054	-4.01042	-2.61668	-0.856865	-0.523384	-4.20374	-2.1249	-3.1679	-0.699227	-4.15692	-1.17572	3.9928	2.61408	4.21351	-2.37021	-1.74425	2.38208	0.425503	3.99202	0.0908018	4.60305	1.23202	-3.80949	-2.51619	-0.468748	-3.25999	-0.345256	-0.41844	-1.41985	-1.57028	-4.8964	-4.1399	0.0837797	4.15526	-1.94333
ecotype.7331	-1.6003	-1.64415	0.396607	2.41366	-4.70537	4.28438	-1.60183	0.460404	1.71236	-0.425636	-4.2454	-1.32503	-2.5414	0.0499763	-3.87059	-3.11148	-2.5384	-1.00693	-0.300136	-4.34639	-2.11928	-3.21983	-0.468181	-3.14647	-1.11733	4.00512	2.69797	3.63177	-2.1895	-2.15532	1.87791	0.325985	3.13737	0.00670987	4.47251	0.662842	-2.11209	-1.66439	-0.861049	-3.15152	-0.393549	-0.181516	-1.60943	-2.31284	-4.84845	-3.43038	0.465388	3.67669	-1.44717
ecotype.7333	-1.72637	-1.30983	-0.0102539	0.836646	-4.95475	3.80189	-1.80944	0.39253	1.60773	-0.625949	-4.57912	-1.19871	-2.08756	1.01668	-3.70545	-4.23442	-2.76747	-0.685505	-0.0465799	-4.33747	-2.17769	-1.93571	-0.772562	-3.62668	-0.633205	2.36476	1.02457	1.41827	-3.26864	-1.95103	1.41644	0.451575	0.934931	0.100786	4.21255	0.961267	-3.59596	-2.94972	-0.427565	-3.27969	-0.675698	-1.20999	-1.46706	-1.3329	-4.4933	-4.03305	-0.160086	3.5932	-2.07804
ecotype.7337	-1.86895	-2.82201	0.299472	2.12518	-5.92309	3.73295	-2.23332	0.353523	1.49715	-0.83622	-4.72907	-1.50211	-3.119	0.728661	-4.56438	-4.4381	-2.90848	-1.17678	-0.555036	-4.2482	-2.15867	-3.27203	-0.792243	-4.61807	-1.58086	3.41949	1.93825	2.86524	-3.6499	-2.48012	1.43789	0.227317	2.92518	0.100607	4.43548	0.411625	-3.75494	-3.02114	-0.886712	-3.30903	-0.905396	-0.922849	-1.44606	-1.99531	-6.76462	-4.06375	-0.329903	3.78928	-1.84628
ecotype.7340	-1.65628	-2.50467	-0.805502	2.58159	-4.03507	4.29047	-1.88756	0.452135	1.78268	-0.478905	-4.77747	-1.7775	-2.12628	0.281732	-4.10943	-4.1275	-3.04697	-0.80371	-0.118665	-4.23484	-2.1597	-3.25112	-0.486045	-4.65377	-0.884352	3.19913	1.67106	3.15618	-2.81941	-1.03835	1.98559	0.649538	3.24604	0.046218	4.58223	0.725914	-3.96354	-2.54474	-0.530001	-3.135	-0.551115	-0.628328	-1.52638	-1.20962	-5.93515	-4.06397	-0.472738	3.9339	-2.77952
ecotype.7343	-1.66302	-2.0757	-0.622581	2.3902	-4.15887	4.54792	-1.95542	0.505609	2.17388	-0.766209	-4.61106	-1.37357	-1.6376	0.383166	-4.66611	-4.06821	-2.70239	-0.528242	-0.64119	-4.05172	-2.08852	-3.45956	-0.775322	-4.75363	-0.655415	3.2977	1.89466	3.82142	-2.35086	-1.64215	1.84432	0.911133	3.69568	0.0602812	4.51784	0.974164	-3.50525	-2.24434	-0.469869	-3.04773	-0.935083	-0.612838	-1.61972	-1.43002	-5.46285	-3.55758	-0.453249	3.85643	-2.47549
ecotype.7344	-1.621	-2.18471	-0.33614	2.19886	-4.21582	3.70719	-2.00713	0.430954	2.24185	-0.362002	-4.56155	-1.10091	-3.24833	0.117008	-3.59929	-4.14542	-2.80425	-1.10689	-0.423871	-4.14103	-2.18728	-3.10518	-0.1558	-3.73989	-1.40238	3.41148	1.98811	3.00178	-2.19901	-2.20924	1.5178	0.688664	3.23941	0.113201	4.42285	0.577591	-3.72278	-2.49562	-0.81116	-3.31311	-1.1029	-1.06105	-1.70056	-1.34614	-4.70848	-3.44587	-0.508758	3.70965	-2.27817
ecotype.7346	-1.67832	-1.84413	-1.03252	1.56509	-4.89867	3.45678	-2.16483	0.446158	1.71909	-0.835222	-4.42875	-1.58992	-2.01419	-0.166649	-4.20189	-4.04164	-2.52078	-1.46882	-1.41554	-4.21648	-2.08139	-3.21691	-0.877409	-4.38209	-2.66931	2.42798	1.11448	2.9596	-1.98985	-2.45396	1.58261	0.76922	2.7923	0.107861	4.25404	1.35852	-3.66399	-2.86241	-0.825518	-3.08126	-1.1964	-1.30556	-1.46716	-1.58715	-4.69427	-3.5866	-1.76601	3.67193	-2.70038
ecotype.7351	-1.54479	-1.94056	-0.062052	2.66516	-4.97021	4.69254	-1.58789	0.527234	1.94694	-0.234812	-4.49679	-1.42203	-2.05789	0.906213	-3.53467	-3.99338	-2.5931	-0.672113	0.354148	-4.23984	-2.08328	-3.04499	-0.790228	-3.87531	0.126549	4.20989	3.03086	3.67341	-1.92772	-0.799075	2.42394	0.379393	3.5241	0.155653	4.54604	1.79216	-3.94291	-2.94098	-0.280586	-2.70952	-0.655783	-0.540497	-1.49294	-1.24517	-5.539	-3.93651	0.337682	4.18286	-2.4373
ecotype.7354	-1.66603	-1.55613	0.255162	2.8852	-4.22187	4.84602	-1.5217	0.406531	2.27338	-0.763756	-4.70748	-1.23025	-3.81602	1.08337	-3.87149	-4.3178	-2.49497	-0.479522	0.268192	-4.2296	-2.1168	-3.04341	-0.752854	-3.82904	0.219219	3.60449	2.17787	3.88259	-1.5349	-2.12444	2.00684	0.500589	3.92114	0.140122	4.50163	1.28525	-3.47048	-2.89785	-0.318983	-3.41156	-0.48918	-0.401705	-1.46501	-2.52085	-5.13247	-3.5228	-0.154918	3.96579	-2.50647
ecotype.7355	-1.56746	-2.006	1.01414	2.57688	-4.78965	4.30968	-1.68551	0.510368	2.26807	-0.329103	-4.50982	-1.37369	-2.34931	0.670846	-3.41557	-4.05126	-2.93602	-0.86326	0.0403935	-4.06162	-2.15204	-2.76784	-0.865057	-3.12399	-0.53222	3.63186	2.27494	3.53862	-2.09178	-1.13711	2.06198	0.457849	3.27368	0.057035	4.56541	1.66122	-3.67161	-2.80987	-0.528351	-2.95737	-0.310621	-0.650008	-1.43874	-1.2196	-4.89815	-3.32512	0.380122	4.10227	-2.03843
ecotype.7372	-1.59347	-1.89523	0.714756	2.72594	-3.22449	4.08268	-1.27391	0.461656	1.79916	-0.419912	-4.50998	-1.58993	-1.98997	0.696674	-4.26983	-3.5153	-2.85109	-0.884626	-0.318533	-4.07397	-2.13279	-3.29962	-0.556469	-3.08127	-0.90686	3.97714	2.87263	3.96371	-2.22004	-2.14369	1.67892	0.849333	3.70891	0.0245373	4.34727	0.648902	-3.57937	-1.86711	-0.723179	-3.18402	-0.594298	-0.945635	-1.40374	-1.87957	-4.50187	-4.12079	-0.130416	3.78158	-1.99685
ecotype.7373	-1.71913	-2.50342	0.0985275	2.39089	-4.8525	3.93057	-1.66092	0.484884	1.53898	-0.657891	-4.74386	-1.51904	-2.37083	0.244888	-4.15637	-4.10239	-2.9247	-1.11625	-0.0684376	-4.24055	-2.11165	-3.33982	-0.881393	-4.07362	-1.26913	3.2216	1.69841	2.27576	-3.14161	-1.67843	1.74301	0.441287	3.04068	0.0983437	4.43163	0.837946	-3.70935	-2.59515	-0.624252	-3.22069	-0.905539	-1.10968	-1.56218	-1.3589	-6.24185	-3.99534	-0.549796	3.78214	-2.14678
ecotype.7378	-1.77181	-1.60323	0.668744	2.22915	-4.33347	4.07291	-1.85345	0.481209	1.72871	-0.698246	-4.41565	-1.37025	-2.40666	0.131346	-3.55816	-3.81981	-2.6901	-0.874713	-0.710982	-4.18217	-2.09761	-2.8044	-0.911809	-3.60367	-1.34868	3.46318	2.19389	3.65984	-3.22535	-2.64641	1.77855	0.628816	3.73016	0.0873406	4.2746	1.01534	-3.55642	-3.05546	-0.754749	-3.22766	-0.626644	-0.804405	-1.52818	-1.92871	-5.38015	-4.21699	-0.230201	3.63859	-2.43324
ecotype.7379	-1.56692	-2.45676	0.726688	2.61563	-4.58978	4.24846	-1.69906	0.442062	1.68791	-0.400158	-4.49592	-1.60092	-3.10598	0.241487	-5.44183	-3.91624	-2.71035	-1.14869	-0.156338	-4.06521	-2.02784	-3.30899	-0.620618	-4.97354	-1.19029	3.41572	2.19414	4.32358	-2.50334	-2.04946	2.19386	0.624041	3.83476	0.13433	4.6137	0.479781	-3.69074	-2.54466	-0.772586	-3.14349	-0.509667	-0.373577	-1.34826	-1.83332	-5.72125	-3.66629	0.0364493	4.03673	-2.48599
ecotype.7384	-1.61348	-1.22531	0.328011	2.35437	-3.06175	4.08382	-1.38155	0.508864	2.15058	-0.489038	-4.48385	-1.12986	-0.83948	0.576435	-2.9192	-4.21087	-2.61535	-0.893656	0.0677105	-3.8512	-2.1239	-2.54686	-0.845898	-2.75215	-0.471239	3.62438	2.28329	3.23247	-2.10777	-1.16899	1.61471	0.602815	3.17287	0.132977	4.28354	1.34765	-3.05601	-2.56396	-0.507523	-2.9732	-0.679802	-0.699028	-1.62744	-0.332452	-4.88982	-3.91597	0.223633	3.69	-1.38449
ecotype.7391	-1.64689	-2.01748	0.529702	2.20712	-5.12627	3.66823	-1.54004	0.567597	1.86495	-0.640643	-4.62269	-1.55103	-1.3687	0.902241	-3.94002	-4.01636	-2.77579	-1.10594	-0.28794	-4.17252	-2.13417	-3.19868	-0.709957	-3.93	-1.36607	3.54524	2.16927	2.83306	-2.36893	-1.19588	1.59346	0.46134	2.86655	0.145178	4.35237	1.10828	-3.61334	-2.32796	-0.661996	-3.09119	-0.747141	-0.900836	-1.56462	-1.05769	-5.10361	-4.10945	0.158888	3.85644	-1.9663
ecotype.7392	-1.66654	-2.38224	0.00693505	2.23212	-4.77609	3.68422	-1.88489	0.427227	1.85881	-0.867306	-4.70177	-1.60587	-1.47671	0.0339916	-4.79863	-4.26307	-2.9287	-1.3276	-0.54012	-4.19071	-2.11185	-3.17687	-0.939503	-4.58623	-2.01609	2.6033	1.12351	3.23015	-2.30329	-2.32065	1.69213	0.236168	3.09978	0.0570275	4.2639	1.05813	-4.14063	-2.85828	-0.742887	-3.20127	-0.962223	-1.20328	-1.52627	-1.82004	-6.00893	-4.11552	-1.26126	3.64857	-2.32975
ecotype.7397	-1.67732	-2.16418	0.349551	2.53059	-4.87053	4.56637	-1.76084	0.432672	1.91434	-0.472715	-4.57964	-1.23172	-3.22235	0.229402	-4.55445	-3.93324	-2.78485	-0.692172	-0.67694	-4.36802	-2.07221	-3.50238	-1.0834	-3.77934	-0.974565	3.69905	2.52206	3.56065	-2.5395	-2.3263	1.86402	0.854167	3.44513	0.0741573	4.48474	0.935595	-3.09438	-2.20148	-0.661769	-3.26599	-0.572108	-0.737918	-1.40227	-1.97976	-5.54917	-3.5529	-0.421729	3.74816	-2.84896
ecotype.7405	-1.67431	-2.59074	0.0456096	2.66612	-4.77637	4.31792	-2.07534	0.450555	1.81187	-0.620828	-4.71594	-1.20798	-1.95399	0.594169	-4.96622	-4.51645	-2.98875	-0.732422	0.0326265	-4.22371	-2.19004	-3.40038	-1.029	-5.39	-0.557891	2.14559	0.626522	3.05092	-1.93897	-1.16043	1.67545	0.378706	3.55855	0.0667675	4.5807	1.09109	-4.03654	-2.93047	-0.504236	-3.20998	-0.7613	-0.517925	-1.46076	-1.13137	-6.02818	-3.86133	-0.310961	3.90296	-2.41137
ecotype.7408	-1.61257	-2.78435	0.0268805	2.44701	-5.50469	4.04734	-2.05052	0.487846	1.58158	-0.602122	-4.55974	-1.56541	-3.49173	0.399541	-4.16303	-4.08013	-2.70798	-0.780696	-0.318349	-4.3314	-2.2425	-3.71323	-0.61093	-4.60393	-0.965229	2.15612	0.770203	2.70931	-2.85137	-1.74841	1.80108	0.518215	3.3791	0.100919	4.48106	1.12748	-3.72042	-2.69744	-0.489425	-3.41891	-1.02182	-0.587755	-1.35688	-1.89577	-4.80874	-4.12555	-0.560423	4.07145	-2.701
ecotype.7411	-1.6877	-1.87772	0.263124	2.86695	-4.33344	4.30025	-1.8796	0.502111	1.18698	-0.653723	-4.64081	-1.51165	-3.79617	0.453565	-4.06383	-3.64816	-2.51661	-0.87666	-0.287921	-4.15486	-1.98752	-2.40904	-0.543486	-4.00195	-1.04981	3.46679	1.99987	3.37603	-3.26742	-2.23845	2.0584	0.773977	3.84145	0.0428167	4.51626	1.03851	-3.66759	-1.94672	-0.58295	-3.28085	-0.579571	-1.02734	-1.55462	-1.10959	-5.19379	-3.7954	0.152538	3.94106	-2.17502
ecotype.7418	-1.65674	-1.74437	1.40379	2.3077	-3.67842	3.78468	-1.47365	0.376266	1.92496	-0.570899	-4.58318	-1.55491	-2.45193	-0.0874023	-3.9975	-3.65798	-2.75846	-1.17788	-0.845321	-4.06855	-2.11961	-3.1128	-0.716193	-3.73218	-1.78462	3.88177	2.83214	3.56624	-3.04835	-2.86512	1.87948	0.680686	3.44547	0.0803135	4.19221	0.718326	-3.27583	-2.63953	-0.728898	-3.28769	-0.904268	-0.751294	-1.558	-1.73969	-4.68281	-3.09763	0.218805	3.81834	-1.53218
ecotype.7430	-1.70204	-1.68582	1.45137	2.14469	-5.02059	4.15012	-1.37321	0.51662	1.10325	-0.68662	-4.62055	-1.39911	-3.64552	0.0736395	-4.23906	-3.59537	-2.45697	-1.08572	-1.43979	-4.24544	-2.22185	-3.22537	-0.707067	-3.43078	-1.88417	4.02057	2.86442	3.35869	-3.2656	-3.18159	1.6254	0.192551	3.16714	0.0347726	4.30848	1.45307	-3.35957	-2.53572	-0.766646	-3.2863	-0.59384	-0.693462	-1.44	-2.44552	-5.49232	-4.11598	-0.120417	3.78519	-2.44731
ecotype.7438	-1.81124	-1.82051	0.919069	2.36995	-4.66846	4.26358	-1.03998	0.338686	1.61472	-0.57025	-4.53942	-0.970323	-1.93583	0.255862	-4.3299	-3.77509	-2.52943	-0.72697	-0.795655	-4.2774	-2.11965	-3.60237	-0.935198	-3.05892	-0.656765	4.11096	3.18071	3.77818	-2.00078	-1.96873	1.51628	0.527959	3.61488	0.0054644	4.31306	1.04422	-3.32683	-2.06055	-0.74695	-3.42312	-0.465789	-0.97241	-1.53646	-2.05548	-4.57057	-3.64096	0.0406126	3.49383	-3.03714
ecotype.7446	-1.54491	-1.32228	1.11678	2.25048	-4.76731	3.87634	-0.809683	0.42852	2.25745	-0.297446	-4.53305	-0.957288	-0.803212	0.647854	-3.80903	-3.8765	-2.73986	-1.00105	-0.636216	-4.00655	-2.15405	-2.61816	-0.756434	-3.06878	-1.42332	4.21802	3.06535	3.62844	-2.24431	-2.11058	1.62435	0.713982	3.22859	0.0731991	4.33679	0.987652	-3.18977	-2.81697	-0.782457	-3.1206	-0.237808	-0.988837	-1.51789	-1.51561	-4.75665	-3.85229	0.44599	3.73764	-1.90927
ecotype.7460	-1.59759	-1.85712	-0.302073	2.19266	-4.86239	3.89381	-2.07849	0.455474	1.76668	-0.444327	-4.52619	-1.45641	-1.84717	0.559001	-4.60019	-3.98823	-2.87498	-1.05981	-0.521163	-4.03694	-2.11027	-3.45601	-0.268684	-4.54346	-1.49161	2.99671	1.68423	2.65612	-2.42213	-1.7288	1.82482	0.539962	3.31917	0.00359894	4.38425	0.985583	-3.81825	-2.39714	-0.639053	-2.88693	-1.01729	-1.06497	-1.5499	-1.91673	-5.77098	-3.89897	-1.56924	3.70072	-1.87106
ecotype.7472	-1.69013	-2.15347	-0.256545	2.76492	-5.03084	3.79652	-1.8057	0.440033	1.62241	-0.762596	-4.66179	-1.56067	-2.68278	0.403795	-4.36202	-4.49124	-2.74537	-0.826228	0.416392	-4.24606	-2.0428	-3.23	-1.24845	-4.46944	-0.824884	3.21372	1.85307	3.68364	-2.31243	-2.06092	1.99234	0.430035	3.77365	0.0806262	4.56415	0.797398	-3.77974	-2.57546	-0.386629	-3.11375	-0.706669	-0.669467	-1.2293	-1.98591	-5.86845	-4.12632	-0.109604	3.84405	-1.65327
ecotype.7477	-1.61432	-2.67163	-0.34343	2.59795	-4.82137	4.04835	-1.98476	0.436877	1.8784	-0.607746	-4.58394	-1.21249	-2.23196	0.548681	-4.22937	-3.9701	-2.97206	-0.878642	-0.370015	-4.22449	-2.12448	-3.62048	-0.709355	-3.52035	-1.37228	3.2118	1.8806	3.35731	-2.19438	-2.11099	1.95791	0.654768	3.52443	0.0347148	4.486	1.16655	-3.76736	-2.62984	-0.597061	-3.28546	-1.00727	-0.955495	-1.42299	-2.01968	-5.22758	-4.14839	-0.481383	3.80339	-2.07598
ecotype.7479	-1.60817	-2.5044	0.896274	2.63482	-5.0256	3.4386	-1.77497	0.522938	1.67801	-0.615382	-4.48098	-1.35857	-2.55696	0.347318	-3.67834	-3.85578	-2.71373	-1.05585	-0.0558297	-4.22873	-2.22032	-3.76786	-0.853284	-2.94998	-1.03523	3.50025	2.07871	3.7674	-2.15279	-1.49172	2.02491	0.465656	3.73186	0.123515	4.37464	0.95643	-3.89618	-2.55241	-0.626795	-3.27615	-0.571107	-0.375408	-1.41922	-1.5024	-5.22986	-3.98083	-0.0669242	3.9906	-1.29428
ecotype.7490	-1.73307	-1.70794	1.20069	2.65133	-3.25798	5.26018	-1.27575	0.45993	1.67605	-0.696538	-4.4854	-1.41386	-2.38607	-0.184847	-3.30867	-3.36747	-2.27269	-0.592696	-0.658365	-4.26062	-2.05766	-3.41439	-0.842753	-3.13695	-0.083384	3.57264	2.19263	4.29972	-2.88392	-2.33527	1.90752	0.109872	3.86552	0.0343197	4.3704	1.02478	-3.74538	-2.90516	-0.556014	-3.53545	-0.691	-0.805147	-1.52858	-1.47295	-3.83031	-3.12273	-0.30303	3.7974	-2.05289
ecotype.7492	-1.63976	-2.20101	-0.178143	2.34539	-3.7593	4.70492	-1.95721	0.381461	1.45727	-0.683111	-4.58123	-1.43394	-2.513	0.709026	-4.12439	-4.06363	-2.50739	-0.793264	-0.394513	-4.18858	-2.06746	-2.86463	-0.95517	-4.30168	-0.421466	3.23071	1.94167	3.40086	-2.77646	-1.73145	1.71314	0.427108	3.43098	0.130551	4.28586	1.2264	-3.79828	-2.8538	-0.590648	-3.45465	-1.15558	-0.872767	-1.60877	-0.851964	-4.0119	-3.56844	-0.276758	3.70827	-3.08481
ecotype.7496	-1.79045	-2.31188	0.909369	2.17226	-5.05953	3.87921	-1.68751	0.468244	1.55729	-0.417905	-4.60553	-0.905874	-1.78045	-0.212802	-4.29195	-3.82243	-2.36444	-1.1747	-1.0073	-4.1567	-2.16035	-3.43109	-0.47233	-2.9303	-1.76342	3.81934	2.89883	3.77829	-2.92313	-2.26122	1.70723	0.68344	3.51992	0.0160093	4.07576	1.78789	-3.94075	-3.09925	-0.856892	-3.27541	-0.912887	-0.940672	-1.52303	-2.22155	-5.51216	-3.63268	-0.375334	3.61716	-1.91787
ecotype.7502	-1.78018	-1.64118	0.0712531	2.32567	-4.49209	4.2911	-1.69375	0.486992	1.78943	-0.872852	-4.66895	-1.33977	-2.89272	0.92502	-4.36744	-3.9283	-2.60546	-0.589312	-0.226435	-4.37075	-2.15727	-3.47979	-0.88121	-4.12899	-0.490551	3.22309	1.90369	4.017	-2.9942	-2.88537	1.85204	0.255226	3.28705	0.0729221	4.35265	1.63841	-3.31984	-3.20653	-0.423275	-3.35548	-0.721449	-0.46737	-1.74059	-2.06556	-4.86134	-3.74691	-0.721383	3.66268	-2.31474
ecotype.7507	-1.70456	-1.48929	0.0267156	2.429	-4.45476	4.97559	-1.2775	0.471031	1.74331	-0.473483	-4.61267	-1.41884	-2.93841	0.841631	-4.28863	-4.13186	-2.33383	-0.517461	-0.770799	-4.08653	-2.03292	-3.16023	-0.63636	-3.35234	-0.492864	2.98936	1.74535	4.32613	-2.50552	-2.11139	1.7033	0.386366	3.69815	0.0404499	4.45298	1.53534	-3.08573	-2.67626	-0.498241	-3.20658	-0.925301	-0.653492	-1.45584	-1.61885	-4.63549	-4.06219	-0.642689	3.69435	-2.66481
ecotype.7508	-1.64906	-2.07177	1.3674	2.06567	-4.31195	3.4156	-1.67974	0.488324	2.0695	-0.678409	-4.55846	-1.21225	-2.15203	0.0767235	-3.33959	-3.78104	-2.90675	-1.22411	-0.46979	-4.1376	-2.16831	-2.96266	-0.975926	-2.97359	-1.4794	3.45261	2.10734	3.05552	-2.1482	-2.20877	1.5046	0.446953	2.92902	0.112855	4.16988	1.04374	-3.57836	-2.91228	-0.784242	-3.25394	-0.789148	-0.625617	-1.378	-1.85537	-5.15793	-3.76226	-0.431711	3.77698	-1.49135
ecotype.7515	-1.50295	-2.11375	0.442976	2.98029	-4.27287	4.40014	-2.19538	0.428437	1.53439	-0.353303	-4.59402	-1.19569	-4.33013	0.58983	-3.82585	-4.15684	-2.56815	-0.89478	0.362706	-4.05918	-2.14488	-2.95484	-0.598828	-3.74713	-0.238288	3.8797	2.53042	4.2616	-2.74244	-2.68051	2.06895	0.471196	4.23541	0.129896	4.62858	1.41123	-3.53625	-2.00903	-0.389814	-3.22494	-0.562751	-0.605719	-1.35116	-1.64779	-5.07789	-4.15128	-0.0144849	4.12066	-1.61763
ecotype.7516	-1.56953	-1.33755	0.909963	2.53138	-4.79446	4.62575	-1.94488	0.444251	1.11502	-0.37769	-4.49745	-1.30959	-2.17027	1.2112	-4.26166	-4.21303	-2.28413	-0.786019	-0.0817394	-4.14032	-2.06667	-2.14997	-0.69035	-3.90665	-0.476314	4.10585	2.78082	3.35827	-3.39164	-1.81376	2.04833	0.51556	3.59204	0.10932	4.52155	1.0518	-3.59154	-2.11179	-0.422543	-3.20347	-0.5283	-0.426015	-1.57872	-1.18672	-5.61239	-3.78359	0.913163	4.05009	-2.67399
ecotype.7518	-1.75975	-2.65898	0.884859	2.33679	-5.12835	3.82436	-1.99477	0.348594	1.93431	-0.673499	-4.76166	-1.3239	-2.86764	0.692755	-3.79823	-4.2466	-2.71628	-0.9267	0.00521473	-4.30609	-2.21192	-3.03724	-1.02564	-3.8077	-0.924112	3.59225	2.26482	3.56592	-2.41753	-2.45243	1.7105	0.214502	3.12045	0.0879544	4.31351	0.796746	-3.48567	-2.78102	-0.629544	-3.31031	-0.825623	-0.527231	-1.47552	-2.11131	-5.7395	-4.13321	0.49581	3.57419	-2.33233
ecotype.7520	-1.66011	-2.90327	-0.369799	2.27263	-4.88904	3.90989	-2.03433	0.452306	1.84164	-0.681134	-4.78534	-1.5011	-1.64118	0.249598	-5.55565	-4.58176	-2.96844	-0.915642	-0.223706	-3.95349	-2.09706	-3.06476	-1.13052	-5.44796	-1.11029	3.04475	1.58336	3.43744	-2.28345	-1.57563	1.59325	0.534231	3.42543	0.095934	4.36582	1.04408	-3.97103	-2.77968	-0.674819	-3.21998	-1.05077	-1.2561	-1.54658	-1.90145	-4.81187	-4.07955	-1.78256	3.77205	-2.23387
ecotype.7521	-1.6679	-1.5339	0.990248	2.42646	-4.89695	4.72593	-1.57155	0.432373	1.82206	-0.406488	-4.58485	-1.27127	-2.5245	0.567313	-4.57483	-3.80598	-2.38365	-0.612199	-1.0699	-4.16518	-2.04866	-3.35895	-0.421679	-4.58653	-0.931487	3.66776	2.40829	3.63265	-2.48769	-2.33795	1.63122	0.358868	3.59927	-0.00358507	4.46383	1.12403	-3.70565	-2.60824	-0.619837	-3.18422	-0.480144	-0.581685	-1.66444	-1.82056	-4.6158	-3.67455	-0.553615	3.64673	-2.98446
ecotype.7522	-1.53436	-1.34346	0.501969	2.84693	-4.68094	3.54113	-2.41317	0.46195	1.41185	-0.581398	-4.52387	-0.776247	-3.26613	0.358582	-3.95123	-3.82242	-2.42925	-1.1956	-0.665651	-4.05662	-2.20142	-2.60234	-0.480841	-3.13139	-2.00108	3.55523	2.29369	4.3417	-2.54194	-2.56989	1.93115	0.429784	4.40679	0.103701	4.39304	1.43457	-3.31103	-1.75201	-0.713107	-3.06972	-0.838432	-1.13361	-1.46703	-2.04463	-3.77577	-3.9877	0.200995	3.93735	-1.54139
ecotype.7525	-1.62493	-1.97254	-0.124468	2.38867	-4.90365	3.88262	-2.32823	0.461632	1.71381	-0.865072	-4.59834	-1.66702	-2.7716	-0.134757	-4.59845	-4.30864	-2.79206	-1.08854	-0.54331	-4.26664	-2.07097	-3.02701	-0.868931	-4.49805	-1.74824	3.42067	2.03203	3.29766	-2.33834	-2.68001	1.78412	0.601695	3.50314	0.0660579	4.37396	0.744922	-3.70526	-2.92531	-0.693497	-3.44626	-0.739741	-0.842955	-1.50698	-2.20948	-4.69719	-4.0609	-0.746098	3.7932	-2.20562
ecotype.8213	-1.79531	-3.22891	1.21421	2.73488	-5.31131	4.87417	-1.90488	0.437531	1.3316	-0.715319	-4.37715	-1.31217	-3.40528	0.212703	-4.4603	-3.81883	-2.63089	-0.806025	-1.05706	-4.52775	-2.11762	-3.61021	-0.880177	-4.67617	-1.18523	3.26385	1.74615	4.1063	-3.19536	-2.72623	1.5706	-0.0847796	4.06168	0.00295907	4.37258	1.74432	-3.31302	-2.97076	-0.781016	-3.55977	-0.90549	-0.707962	-1.50866	-2.69945	-5.81491	-4.21475	-0.554381	3.69738	-2.70452
ecotype.8214	-1.05558	-1.04337	1.56385	2.72245	-4.13747	4.81175	-1.42341	0.478139	1.77187	0.554859	-4.30495	-0.955307	-1.29869	1.95341	-3.73203	-3.6206	-2.44305	-1.02115	-0.250113	-3.85676	-1.84288	-2.54248	-0.50616	-2.64297	-0.502323	4.29147	3.33533	3.7422	-2.11514	-0.530456	2.43786	0.89909	3.59875	0.0871138	4.68731	1.10484	-3.53221	-2.55232	-0.698873	-2.64378	0.156764	-0.145096	-1.75099	-0.462009	-5.35812	-2.88771	0.719403	4.2743	-2.14787
ecotype.8222	-1.64007	-0.903554	1.01224	2.36596	-3.9908	4.35109	-1.52127	0.420082	2.18073	-0.386378	-4.59968	-0.961254	-2.78763	0.297193	-4.30162	-4.11754	-2.43914	-0.704063	-0.697013	-4.05098	-2.167	-2.88419	-0.873375	-3.3245	-0.875627	4.1131	2.92058	4.01981	-1.71223	-2.13127	1.87465	0.619325	3.77914	0.111264	4.299	1.0553	-3.23772	-2.88183	-0.647693	-3.12447	-0.254865	-0.98242	-1.63642	-1.5896	-4.66726	-3.58335	0.820105	3.66096	-2.42655
ecotype.8231	-1.63192	-1.5087	1.13259	2.98956	-5.22041	5.54082	-1.69616	0.431648	2.09028	-0.00377782	-4.40433	-1.15518	-1.84007	1.08337	-3.22232	-3.74498	-2.37203	-0.095104	0.0375495	-4.07346	-2.0812	-2.46167	-0.825486	-3.11146	0.574503	4.2452	3.02798	3.91795	-2.66029	-1.31521	2.21869	0.731762	4.11328	0.174246	4.7392	1.59898	-3.30447	-2.77494	-0.129167	-3.14787	-0.321513	-0.182916	-1.62013	-0.943185	-3.70742	-3.4162	0.712974	4.16642	-3.49489
ecotype.8235	-1.62636	-2.63308	-0.16697	2.4636	-4.26229	3.88872	-1.66985	0.45903	1.64581	-0.597123	-4.63104	-1.51294	-1.36946	1.37039	-4.37608	-4.22912	-3.24483	-1.18546	-0.519898	-4.17098	-1.96719	-3.14186	-1.07675	-5.31627	-1.58012	3.87661	2.97135	2.55493	-2.19664	-1.22005	1.72687	0.376298	3.20193	0.141058	4.46996	0.382412	-3.49488	-2.4562	-0.935146	-2.93586	-1.23145	-0.828012	-2.24099	-0.825427	-5.94251	-2.60747	-0.765186	3.90944	-1.62719
ecotype.8236	-1.58248	-1.84584	0.0756843	2.85535	-5.02957	4.31596	-1.58967	0.464968	1.94893	-0.611328	-4.40131	-1.47018	-1.58065	-0.0374991	-4.36878	-3.72911	-2.59749	-0.707297	-0.502814	-4.00691	-2.17998	-3.21698	-0.446913	-3.61351	-0.778139	2.6214	1.27579	3.76578	-2.38585	-1.67277	1.33508	0.583928	4.15205	0.0796898	4.37425	1.07776	-3.43164	-2.15511	-0.619428	-2.97878	-0.800739	-0.910347	-1.33689	-1.42134	-4.13314	-3.89966	-0.638196	3.79131	-2.23484
ecotype.8239	-1.73536	-1.98559	0.150032	2.28753	-4.3453	3.56227	-1.91824	0.458967	1.72695	-0.661548	-4.61779	-1.58619	-1.6883	0.413976	-4.07558	-4.00267	-3.16673	-1.29884	-0.302754	-4.22607	-2.18634	-3.50396	-0.788041	-4.02303	-1.52417	3.18784	1.75772	2.84229	-2.2755	-1.65994	1.42629	0.372277	3.34622	0.124677	4.35052	0.497348	-3.54494	-2.47949	-0.802564	-3.25642	-0.809902	-1.23769	-1.64751	-1.39503	-5.29824	-3.48574	0.0975969	3.85522	-1.82277
ecotype.8264	-1.74554	-1.54796	1.38899	2.53333	-3.53579	5.02872	-1.50372	0.515401	1.84973	-0.771964	-4.69834	-1.50802	-4.17787	-0.00416697	-3.89117	-3.98229	-2.50982	-0.796394	-0.469865	-4.21021	-2.04691	-3.10062	-0.834771	-3.40036	-0.373305	3.47805	2.30058	4.07403	-2.55392	-2.64881	1.91487	0.238018	3.61065	0.0988657	4.28364	1.41005	-3.23451	-2.86475	-0.678938	-3.3081	-0.72262	-0.913006	-1.45521	-1.93024	-5.81086	-3.57151	0.0426598	3.80172	-2.71385
ecotype.8271	-1.77537	-1.78216	0.506091	2.53437	-5.05214	5.10905	-1.49575	0.331555	1.56215	-0.829194	-4.60236	-1.13053	-2.13882	1.22416	-4.16385	-4.38202	-2.23784	-0.553643	-0.598284	-4.15259	-2.27687	-2.9098	-0.620259	-4.33625	-0.0546867	3.96346	2.53994	3.74118	-3.17117	-1.82547	1.9262	0.34858	3.85796	0.0514246	4.3857	1.54731	-3.83475	-2.71108	-0.54916	-3.27319	-0.424364	-0.617698	-1.48727	-1.16301	-5.63004	-4.31091	-0.234068	3.82682	-3.70533
ecotype.8275	-1.67133	-1.89825	0.79581	2.34079	-4.7314	3.83627	-1.98841	0.655198	1.11643	-0.601982	-4.52874	-1.11155	-3.64278	0.089647	-3.25493	-3.80639	-2.20517	-1.32444	-0.68714	-4.23803	-2.09601	-3.19999	-0.915685	-3.01913	-1.44341	4.14087	3.12821	4.08242	-3.00339	-2.85767	2.13099	0.328138	3.60285	0.0880436	4.47691	1.01642	-3.68117	-2.34876	-0.461545	-3.45234	-0.532409	-0.806002	-1.75701	-1.83573	-5.55925	-3.34637	-0.2132	4.07906	-1.88974
ecotype.8296	-1.66562	-2.04256	0.607072	2.33568	-5.65749	3.13756	-1.79734	0.467768	1.86792	-0.906843	-4.65272	-2.07779	-1.75931	-0.0990769	-4.75783	-4.53745	-3.02042	-1.02234	-0.824893	-4.45542	-2.24097	-3.63833	-1.01994	-4.47894	-2.16894	3.09506	1.56364	3.69616	-2.42243	-2.10245	1.49772	0.83307	3.56175	0.104713	4.28619	0.867259	-3.74193	-3.16852	-0.796194	-3.22102	-1.02724	-1.10816	-1.48326	-1.74028	-6.11015	-4.30031	-1.37315	3.71849	-2.63269
ecotype.8297	-1.84703	-1.7211	0.401572	2.10484	-4.24517	4.95046	-1.45164	0.415295	1.82974	-0.47686	-4.51133	-1.22991	-2.26994	0.147481	-3.6518	-3.41244	-2.14303	-0.824051	-1.18413	-4.12679	-2.14117	-3.30001	-0.991974	-2.81548	-0.927456	3.71689	2.39294	3.59506	-2.31555	-2.43207	1.66601	0.216814	3.03945	0.0300804	4.24368	1.26396	-3.43478	-2.36624	-0.787872	-3.12805	-0.653505	-0.420748	-1.68125	-1.93678	-4.48037	-3.75412	-0.00965631	3.48243	-2.00806
ecotype.8300	-1.64788	-2.56262	-0.412804	2.68462	-4.28507	3.84202	-1.95043	0.545826	1.72035	-0.577498	-4.62882	-1.38941	-2.16805	0.399831	-4.12592	-4.10122	-2.63118	-0.948092	0.195006	-3.97852	-2.02985	-3.06764	-0.626516	-4.39112	-0.879424	3.05106	1.55492	3.69275	-2.54903	-1.85855	1.97458	0.242537	3.52434	0.0438574	4.52136	0.888581	-3.38536	-2.6225	-0.414158	-3.14912	-0.754159	-1.17732	-1.41267	-2.16622	-4.77075	-3.91014	-1.09796	3.90474	-1.76108
ecotype.8304	-1.60831	-1.41981	1.08736	2.96097	-4.2514	5.45072	-1.64779	0.457762	1.69265	-0.137295	-4.57785	-1.30651	-2.80549	0.745031	-4.10421	-3.85537	-2.47725	-0.463693	-0.0493633	-3.9267	-2.11852	-2.33765	-0.456576	-3.55269	0.419803	4.22153	3.02714	4.16697	-2.58442	-1.45146	2.03199	0.427994	3.98111	0.146519	4.6519	1.56472	-3.77676	-2.23254	-0.397587	-2.98756	-0.34409	-0.138312	-1.40825	-1.40154	-6.13976	-3.44045	0.30793	4.22853	-2.28076
ecotype.8306	-1.5808	-2.16976	0.782398	2.50788	-4.63025	4.13054	-1.61442	0.378358	1.70307	-0.565971	-4.56339	-1.08175	-2.96542	0.846862	-3.7613	-4.02194	-2.14603	-0.821291	0.2298	-4.04346	-2.11655	-3.11888	-0.625848	-3.35091	-0.431708	3.80248	2.82351	3.6997	-1.99023	-1.95405	1.99081	0.21845	3.60839	0.111644	4.41919	1.6256	-3.52168	-2.42955	-0.412486	-3.24739	-0.607502	-0.553417	-1.44962	-1.88304	-5.62342	-3.40786	0.327314	3.79205	-2.03294
ecotype.8310	-1.74594	-2.16501	0.116522	2.4646	-4.37077	3.94252	-2.08	0.414133	1.43172	-0.397746	-4.56975	-1.35413	-2.73829	0.717781	-4.42464	-4.04898	-2.44899	-1.3539	-0.507397	-4.33175	-2.1825	-3.53022	-0.594811	-3.89947	-1.85894	3.42249	2.01585	3.3753	-3.61692	-2.73973	1.70657	0.443935	3.52839	0.0694067	4.33171	1.51601	-4.03277	-2.45046	-0.661448	-3.42817	-0.811292	-0.884345	-1.55372	-1.9391	-4.56089	-3.38921	-0.508997	3.80076	-2.28979
ecotype.8314	-1.6999	-1.65392	0.0471169	2.22636	-4.71809	4.44065	-1.60456	0.442007	2.14229	-0.475145	-4.66335	-1.34119	-1.21107	0.555929	-3.80132	-4.20367	-2.54851	-0.710239	-0.803512	-4.01518	-2.12872	-3.11961	-0.973191	-4.2072	-1.03983	3.44311	2.17922	3.4179	-2.10341	-1.50902	1.66992	0.756861	3.53237	0.0359906	4.39395	1.09948	-4.0153	-2.93056	-0.58193	-3.16471	-0.587494	-0.471586	-1.59061	-0.900904	-5.07865	-3.85557	-1.17874	3.6772	-2.90977
ecotype.8323	-1.8519	-1.78623	0.138809	2.0345	-5.2103	4.47778	-1.80388	0.410663	1.67537	-0.812095	-4.72132	-1.67951	-2.94219	0.239928	-4.4678	-4.03858	-2.61094	-0.783845	-1.07584	-4.5257	-2.2038	-2.7351	-0.988079	-4.75698	-1.18425	3.06109	1.7996	2.53629	-3.15053	-1.75733	1.74793	0.779342	3.06989	0.0294628	4.36838	1.09118	-4.09274	-2.62319	-0.769549	-3.3918	-0.660101	-0.543793	-1.56079	-1.50517	-7.0914	-3.87602	-0.487959	3.62571	-3.65682
ecotype.8325	-1.61904	-2.00888	0.785027	2.62311	-4.46385	4.06338	-1.44629	0.544055	1.85904	-0.220418	-4.4752	-1.36426	-1.18121	0.592272	-3.89677	-3.7639	-2.83673	-0.837214	-0.437145	-4.28898	-2.20363	-3.38189	-0.422029	-3.67788	-1.11823	3.52193	2.26328	3.06774	-2.70583	-1.65267	1.91116	0.923739	3.55374	0.0728605	4.37384	0.863106	-3.53275	-2.55963	-0.54366	-3.1819	-0.643949	-0.666272	-1.63553	-1.51251	-5.12027	-3.67359	0.131762	3.88012	-1.85328
ecotype.8326	-1.66967	-1.70838	0.264661	2.29357	-4.95703	3.71475	-1.79042	0.461652	1.63533	-0.744621	-4.59839	-1.10998	-1.96845	0.61595	-4.29826	-3.92059	-2.87866	-1.01153	-0.629905	-4.28727	-2.20731	-3.53485	-0.680524	-3.64877	-1.45758	3.48216	2.15214	3.56694	-2.27884	-2.04918	1.74534	0.41087	3.25295	0.0813253	4.25826	1.33181	-3.83739	-2.49258	-0.676454	-3.34015	-0.791653	-0.951995	-1.57737	-1.98529	-4.89221	-3.66618	0.0555247	3.90481	-2.00163
ecotype.8329	-1.63954	-1.63439	-0.247375	2.79112	-4.75958	4.06464	-1.78024	0.499746	1.6729	-0.562426	-4.52731	-1.52437	-2.39165	0.652524	-3.95593	-3.95402	-2.73971	-0.811696	-0.0692794	-4.39587	-2.21182	-2.86394	-0.778136	-3.81184	-0.668602	3.69927	2.43515	3.80205	-3.15444	-2.12974	2.10728	0.367722	4.03816	0.0961294	4.38602	1.34731	-3.28216	-2.63814	-0.43809	-3.50058	-0.611864	-0.601487	-1.41167	-1.47897	-4.71516	-3.3787	-0.246249	4.0893	-1.95468
ecotype.8335	-1.71036	-1.48148	0.903829	2.47478	-4.87124	3.9596	-2.03731	0.446789	1.56303	-0.656412	-4.61144	-1.38781	-2.33473	0.756415	-3.52785	-3.75578	-2.43605	-0.695655	-0.398536	-4.08558	-2.18684	-2.66981	-0.809787	-3.24971	-0.62645	3.81331	2.47599	3.91719	-2.52698	-2.35746	2.03751	0.290872	3.53147	0.164999	4.38053	1.44206	-3.63619	-2.83312	-0.378835	-3.12531	-0.623872	-0.628832	-1.6139	-1.83264	-5.06322	-3.69833	0.525243	4.1414	-2.75657
ecotype.8343	-1.77766	-2.0895	0.521991	2.44351	-5.09873	3.66668	-1.89963	0.487567	1.7712	-0.842362	-4.83944	-1.52959	-2.03197	0.385417	-4.53292	-4.57389	-2.9053	-0.950544	-0.0793332	-4.21919	-2.20908	-3.19587	-0.825175	-4.58421	-0.797152	3.18338	1.58435	3.58606	-2.92111	-2.37696	1.95253	0.611234	3.33949	0.0407524	4.45288	1.30232	-3.99797	-2.92461	-0.358355	-3.26917	-0.582546	-0.885155	-1.52823	-2.28861	-6.21959	-4.20617	-0.402844	3.97295	-1.84517
ecotype.8365	-1.62176	-2.68909	-0.370712	2.25149	-4.50517	4.19175	-2.05351	0.388772	1.7611	-0.43262	-4.60659	-1.43039	-2.33592	0.356504	-4.61992	-3.77762	-2.55154	-0.937315	-0.403813	-4.15596	-2.24314	-3.05968	-0.555158	-4.44821	-0.892618	2.88684	1.59588	2.80208	-2.7487	-1.63086	1.80282	0.355299	3.24583	-0.00504584	4.50219	0.982332	-3.83931	-2.20399	-0.606138	-3.13188	-0.74698	-1.11749	-1.57433	-1.46511	-5.74126	-3.69725	-0.606548	3.81141	-1.36784
ecotype.8374	-1.75712	-2.51274	0.883143	2.458	-4.95978	3.72475	-1.81578	0.515223	2.03612	-0.695872	-4.72175	-1.57266	-2.12492	0.099867	-4.14324	-4.1351	-2.94529	-0.869295	-0.0627776	-4.39941	-2.21439	-3.39756	-0.886305	-3.99507	-1.08712	3.41384	1.98526	3.30595	-1.81472	-1.50425	1.56209	0.688963	3.24071	0.0504897	4.38111	0.743394	-3.67406	-2.71843	-0.559344	-3.31516	-0.625029	-0.722445	-1.47314	-1.90989	-6.27999	-4.20455	0.0335884	3.7453	-2.16836
ecotype.8376	-1.6491	-1.96972	0.493442	2.8627	-3.91692	4.00468	-2.14798	0.50761	0.930067	-0.473773	-4.31648	-0.857958	-2.98447	0.212935	-3.81916	-3.24721	-2.53663	-0.9515	-0.0282168	-4.13264	-2.1288	-2.91627	-0.708488	-3.08135	-0.809689	3.98477	3.29065	4.24979	-3.00276	-2.51384	2.00521	0.424136	4.17006	0.11152	4.35849	0.912453	-2.94534	-2.06855	-0.584178	-3.26127	-0.600798	-0.91156	-1.39628	-1.81626	-3.652	-3.8858	0.726821	3.94686	-1.77535
ecotype.8378	-1.65193	-2.54938	0.0732983	1.98918	-3.77655	3.52441	-1.81757	0.458695	1.82667	-0.647025	-4.63843	-1.19653	-1.44008	0.944476	-4.21013	-4.00506	-2.95376	-1.12334	-0.478051	-4.19456	-2.17035	-3.20598	-0.766901	-3.84102	-1.32425	2.67112	1.24828	1.98559	-2.51392	-1.59372	1.74759	0.490955	2.49005	0.09338	4.32412	1.03301	-3.84195	-2.67054	-0.588552	-3.04953	-1.04436	-0.90472	-1.59203	-1.20897	-4.99571	-4.01972	-1.47707	3.88385	-1.78968
ecotype.8387	-1.76832	-2.13006	0.136215	2.68459	-5.42363	4.14843	-1.79864	0.43437	1.60018	-0.763606	-4.41933	-1.70792	-2.79664	0.545729	-4.82815	-3.61059	-2.91775	-0.899757	-0.16477	-4.02459	-2.23088	-2.91133	-0.876925	-4.90693	-1.08796	3.37899	1.98901	2.86645	-2.83482	-1.81825	1.68584	0.449911	3.20379	0.0444118	4.42036	1.40026	-3.47027	-2.73627	-0.547016	-3.02492	-0.792513	-0.956162	-1.39106	-1.47657	-5.71479	-4.14663	-0.160703	3.86007	-2.35895
ecotype.8389	-1.75764	-2.57315	0.0721766	1.01844	-4.73987	3.84975	-1.79085	0.450267	2.14045	-0.290146	-4.59699	-1.17071	-1.71814	0.346322	-4.0239	-3.94331	-2.76896	-0.83911	0.125619	-4.08981	-2.27734	-3.33408	-0.560354	-4.36864	-0.487425	3.42073	2.21172	1.82282	-1.87787	-1.49234	1.75883	0.457565	1.27612	0.0510244	4.32774	1.37241	-3.94647	-2.55703	-0.40141	-3.13056	-0.60179	-0.952697	-1.60527	-1.62562	-5.61976	-3.80772	-0.0222083	3.78741	-1.78619
ecotype.8412	-1.88351	-1.34363	-0.302217	2.3086	-6.00781	4.62498	-1.76544	0.41246	1.86408	-0.558195	-4.72293	-1.44236	-3.02721	0.190962	-3.95726	-4.14829	-2.6181	-0.658426	-0.978094	-4.08338	-2.11555	-2.61746	-0.916385	-4.0456	-1.10415	3.87097	2.37806	3.23635	-2.80968	-2.27983	1.65829	0.446745	3.50964	0.0042071	4.47515	0.843332	-3.76547	-2.71747	-0.683672	-3.14276	-0.329671	-0.595566	-1.50105	-1.65186	-4.90032	-3.79491	-0.506678	3.57541	-2.90725
ecotype.8420	-1.68058	-1.65614	0.198481	1.98127	-5.23228	3.92921	-1.67626	0.516145	1.96345	-0.444807	-4.41791	-1.38651	-1.43867	0.7207	-3.8935	-3.81949	-2.89872	-1.0933	-0.6648	-4.32208	-2.17391	-3.0232	-0.84439	-4.33881	-1.72808	3.99086	2.65839	3.26124	-2.63255	-1.64283	1.69643	0.516264	3.0121	0.141806	4.38297	0.779844	-3.59124	-2.63384	-0.767645	-3.20482	-0.497616	-0.491908	-1.45684	-1.7329	-6.20051	-3.56578	-0.194723	3.84972	-2.38301
ecotype.8424	-1.60946	-2.27765	0.794689	2.02079	-3.67953	3.63429	-1.39147	0.4733	1.80653	-0.525645	-4.58831	-1.43265	-1.31943	0.201185	-3.79272	-4.02232	-2.88062	-1.15212	-0.836904	-4.29915	-2.20142	-2.64661	-0.731046	-2.82965	-1.91733	3.49486	2.19084	2.7701	-3.17193	-2.52896	1.57327	0.394704	2.72034	0.105695	4.20843	1.32639	-3.64339	-2.99325	-0.778308	-3.48471	-0.753648	-1.15007	-1.60902	-1.75956	-4.43463	-3.53899	-0.546918	3.7004	-1.73739
ecotype.8796	-1.67773	-1.68783	0.0538089	2.47822	-4.7993	4.1619	-1.77649	0.472464	1.64461	-0.331951	-4.51064	-1.41893	-2.24364	0.522051	-4.63821	-4.14868	-2.7495	-1.19582	-0.31708	-4.18745	-2.11606	-3.31594	-0.765507	-4.08936	-1.33931	4.13819	2.95086	3.41342	-2.35833	-1.72315	2.04506	0.31022	3.47521	0.00150761	4.51423	1.38371	-3.61043	-2.29798	-0.758692	-3.01024	-0.47506	-0.601765	-1.61383	-1.48069	-5.74693	-3.69223	0.377458	3.85703	-2.62948
ecotype.91	-1.56931	-1.33679	0.440689	2.76607	-3.20335	4.25464	-1.6445	0.463677	1.92297	-0.334843	-4.57521	-1.35007	-3.17589	0.707118	-3.33935	-3.57753	-2.35368	-1.02361	0.195001	-4.25169	-2.16618	-2.85706	-0.872598	-3.05261	-0.290713	4.30183	2.97957	3.80195	-2.45842	-1.44913	2.17351	0.664069	3.47171	0.114394	4.53588	1.69826	-3.27027	-2.31294	-0.525614	-3.15808	-0.196394	-0.433412	-1.64187	-0.982695	-4.98522	-3.54174	0.495054	4.0158	-1.2392
ecotype.957	-1.61697	-1.46749	1.50468	2.77832	-3.71364	4.3653	-1.13939	0.452623	1.85501	-0.780004	-4.63497	-1.22495	-2.88226	0.88348	-4.00897	-4.16626	-2.41129	-0.413412	0.227315	-4.14579	-2.05886	-2.96638	-0.734097	-3.606	0.76054	3.49822	2.14129	3.90708	-2.17442	-1.78502	1.90155	0.187366	3.95923	0.0627589	4.42827	1.42181	-3.32669	-2.02725	-0.214051	-3.3255	-0.718816	-0.402677	-1.50193	-1.24712	-4.42406	-3.27266	-0.152414	3.8212	-2.5125
ecotype.96	-1.71748	-2.65658	-0.17818	2.41856	-3.91759	3.76144	-1.82202	0.467753	1.82037	-0.537675	-4.47129	-1.51363	-1.33391	0.621582	-4.13644	-3.67741	-3.26498	-0.979534	-0.422117	-4.23141	-2.24003	-3.58484	-0.780016	-3.6224	-1.03128	4.02668	3.20777	3.0078	-2.20053	-2.10654	2.0393	0.475327	3.31178	0.0922651	4.40111	0.713489	-3.69575	-2.44851	-0.623508	-3.46874	-0.667288	-0.713082	-1.43346	-1.5669	-4.90976	-4.05133	-0.270097	4.03254	-1.99771
ecotype.5987	-1.71164	-1.87826	-0.662296	2.50777	-4.49	3.83016	-1.63392	0.462429	1.78683	-0.459444	-4.68849	-1.25856	-1.11077	0.991077	-3.67363	-4.18756	-2.43874	-1.1467	-0.132266	-4.04371	-2.10368	-3.68574	-0.862906	-3.45915	-0.769719	3.88064	2.39687	3.67311	-2.02691	-1.05464	2.13725	0.522466	3.82598	0.17261	4.51565	1.30463	-4.01619	-2.7297	-0.453746	-2.9855	-0.496808	-1.07274	-1.64604	-1.0081	-6.01306	-3.82771	-0.191751	4.1584	-1.4422
ecotype.7394	-1.48418	-1.35389	0.448277	2.57682	-4.79253	4.65492	-1.30827	0.49104	2.09441	-0.37269	-4.50426	-1.54722	-0.491217	0.780516	-4.48543	-4.33557	-2.84422	-0.65478	0.260964	-4.05328	-2.1455	-2.58606	-1.16563	-4.64761	-0.22733	4.29083	3.15771	3.91336	-2.19257	-0.846569	1.97037	0.716266	3.3793	0.159741	4.60226	1.3555	-3.35641	-2.26576	-0.285497	-2.88789	-0.397304	-0.787213	-1.61328	-0.424325	-6.50105	-3.75829	0.42019	4.2197	-3.76212
ecotype.116	-2.10662	-1.99721	-0.659598	2.20172	-5.1405	3.40425	-1.87432	0.158286	2.29791	-0.65063	-4.8788	-1.5079	-1.81915	0.129744	-4.26967	-4.297	-2.99686	-1.28523	-0.30774	-3.50852	-2.13566	-1.97915	-2.23112	-5.11317	-1.77245	3.37424	1.80976	3.11715	-0.653908	-1.41804	2.01556	0.459519	3.50694	0.262843	4.45627	-0.473058	-3.88917	-3.12138	-0.797951	-2.60041	-0.616443	-0.668046	-1.40927	-1.78649	-5.81156	-4.82077	-1.31838	3.9217	-2.33396
ecotype.126	-1.5324	-3.13625	-0.63377	2.12393	-5.40804	3.57806	-2.45495	0.259491	0.751081	-0.829478	-5.52057	-1.72597	-3.86847	-0.162312	-5.0796	-4.38491	-2.99692	-1.12003	-0.616135	-4.8139	-2.11458	-3.36045	-1.94562	-4.62454	-1.58836	3.5162	2.2194	3.00707	-3.78862	-2.71393	1.56202	0.254577	3.30081	0.216869	4.16688	1.02973	-4.49374	-3.23465	-0.783689	-4.56439	-1.34725	-1.06583	-1.77273	-1.97592	-7.6212	-3.98967	-0.718205	3.73115	-2.04797
ecotype.1859	-1.7954	-2.1698	0.363196	2.03542	-6.32471	2.89469	-2.03813	0.243938	1.57969	-0.682532	-5.16138	-1.20071	-3.29163	0.159105	-4.74431	-4.69716	-3.20273	-1.41192	-0.626434	-4.65852	-2.46823	-3.35421	-1.15416	-3.87872	-1.6802	3.20741	1.95225	3.15109	-2.0927	-3.13015	1.53236	0.318528	2.7198	0.222634	4.0486	0.435697	-3.6786	-2.99173	-1.10028	-3.27954	-1.11656	-0.77695	-1.85132	-2.50225	-6.80166	-2.59352	-0.668117	3.41899	-2.1733
ecotype.23	-2.26	-2.5875	0.387958	1.90199	-3.82673	3.62305	-2.88895	0.206503	0.603572	-2.07227	-5.79363	-2.97134	-5.79812	-2.2266	-5.30414	-4.80256	-3.47841	-1.39062	-1.32798	-4.78777	-1.98749	-3.537	-3.12159	-4.35776	-1.62241	2.2079	0.861017	2.0992	-4.58546	-4.43227	0.937629	-0.0314447	2.28285	0.404848	3.28887	-1.87385	-4.93956	-2.87473	-1.28225	-4.32033	-2.12331	-1.31869	-3.21445	-3.80053	-5.41412	-1.17664	-1.9829	2.62354	-3.12949
ecotype.242	-1.45121	-1.32469	0.125537	3.1745	-2.20336	5.29129	-1.59301	0.473556	1.92116	-0.703228	-5.05554	-1.03215	-4.60309	0.480965	-4.22466	-5.29173	-2.56532	-0.234736	0.216356	-3.80004	-1.87729	-2.08683	-1.71374	-3.49717	0.359093	2.94358	1.53856	3.7284	-4.60885	-1.72587	2.04757	0.00434025	3.82997	0.310508	4.52076	0.555394	-3.01245	-2.38036	-0.16234	-3.41715	-0.850892	-1.00694	-1.62088	-1.94837	-5.43467	-4.90913	0.0372672	4.19424	-1.85283
ecotype.259	-1.53894	-2.94954	-0.0547099	2.11252	-6.11191	3.14402	-2.52468	0.13555	1.94659	-0.656678	-4.92774	-1.17851	-2.4602	0.48753	-4.59538	-4.78974	-3.37723	-1.07249	-0.492223	-4.64521	-2.82006	-3.0452	-2.166	-4.39768	-1.47503	3.59051	2.26454	3.71922	-1.38778	-2.45328	1.74208	0.400414	3.66507	0.275593	4.17278	1.0466	-3.99939	-2.35969	-0.754759	-3.62798	-0.695116	-1.36747	-1.60788	-1.75672	-4.2083	-4.9242	-1.08804	3.74441	-2.04059
ecotype.5116	-1.3178	-1.79638	0.681104	3.48874	-4.69678	5.61829	-1.96324	1.19765	0.807008	-0.645705	-4.36367	-0.897085	-4.31655	0.154192	-4.24716	-3.38141	-2.20194	-0.123789	-0.611433	-4.35208	-2.2546	-2.71073	-0.969983	-2.83429	0.206063	3.40183	2.17541	4.31227	-3.70034	-3.39108	2.04443	0.814052	4.51433	0.455716	4.52259	1.59751	-3.78774	-0.164044	-0.383723	-3.28569	-0.405256	-0.397006	-1.27006	-2.74919	-3.97553	-4.68083	0.350397	4.24952	-3.12316
ecotype.5207	-1.88702	-1.67548	0.306627	2.64458	-4.26794	3.82916	-2.26761	-0.421774	0.773135	-0.585259	-5.14284	-1.67237	-3.55575	0.231526	-4.12817	-4.73183	-3.67509	-1.13463	0.175284	-4.39593	-1.92183	-2.69125	-1.72626	-4.10241	-0.840657	3.94304	2.62313	3.78622	-4.51935	-3.31068	2.09721	-0.11615	4.03485	0.327696	4.41053	-0.0481204	-3.76188	-2.67393	-0.210548	-3.99451	-0.505246	-0.741728	-1.47168	-2.30384	-5.05835	-3.53171	-0.560378	4.07953	-2.32674
ecotype.5264	-1.50641	-1.99856	1.35775	2.42086	-4.21773	3.47575	-1.88823	0.0354312	2.31389	-0.684611	-3.34755	-1.14133	-1.79671	-0.398963	-3.92739	-4.32066	-3.51454	-1.24226	-1.19347	-4.50668	-1.98067	-3.20427	-2.53059	0.878388	-2.03467	3.41109	2.13843	4.45053	-0.827228	-2.35752	1.12634	0.662765	3.15417	-0.107106	3.87559	-0.850452	-3.71414	-3.03261	-1.21361	-3.45156	-1.34044	-1.14362	-1.60656	-2.48034	-4.17938	-3.17973	-1.37163	3.03353	-2.51116
ecotype.5380	-1.80578	-2.00969	-0.02191	2.09719	-4.3164	3.06391	-1.20371	0.185149	2.11285	-0.484624	-4.89052	-1.57954	-1.92929	0.835558	-4.12222	-4.33732	-4.11783	-1.46398	-0.373252	-4.55767	-1.96685	-2.12047	-2.48078	-3.66358	-1.673	3.59508	2.3129	3.13572	-1.92833	-1.88364	1.51893	0.317496	2.92923	0.316126	4.0025	-0.198683	-3.3833	-3.66899	-0.945237	-3.96796	-0.925456	-0.840441	-1.80691	-1.01669	-6.09372	-4.47534	-0.160357	3.67411	-2.8604
ecotype.5729	-1.50261	-2.34168	-0.654651	2.04985	-3.68735	3.88983	-2.15883	0.584399	1.32226	-0.438361	-4.12755	-1.51961	-2.23963	-0.0760699	-4.03979	-3.80762	-1.88944	-1.08646	-0.310474	-4.00793	-2.28749	-2.64112	-1.65034	-2.98602	-1.28271	3.72113	2.36171	3.59926	-2.95484	-1.92725	1.6786	0.492169	3.34087	0.0167569	4.25476	1.2579	-3.51895	-3.23592	-0.596139	-3.24378	-0.93195	-1.0467	-1.44621	-1.57201	-5.32576	-3.57644	-0.17099	3.38475	-1.83911
ecotype.6039	-1.25735	-1.31721	0.559189	3.384	-3.79825	4.06962	-1.24473	0.410004	2.17792	0.284127	-4.58392	-1.32024	-1.54365	0.625234	-3.15653	-4.4629	-1.56962	-0.582818	-0.0753773	-3.12245	-2.1966	-2.07254	-1.77304	-3.1779	-1.03779	3.58555	2.19117	4.36647	-2.33418	-1.65024	2.18392	1.52242	4.62903	0.335943	4.65492	1.49388	-3.2762	-2.79421	-0.224343	-2.82399	-0.381635	-0.998235	-1.07886	-1.23837	-5.16268	-3.01879	-0.541047	4.49626	-2.04575
ecotype.6190	-2.18876	-1.43608	0.542659	2.2732	-7.19918	4.68243	-1.09891	-0.0101365	2.64628	-0.849491	-5.15135	-1.53695	-0.521871	0.826787	-4.32057	-4.44017	-2.52794	-0.489986	-0.782926	-5.41805	-2.63398	-3.42757	1.62248	-4.16861	-0.396917	3.9855	2.72976	3.78584	-0.870903	-1.57838	1.56485	0.702418	3.53298	0.172387	4.3056	1.54744	-3.73332	-3.91541	-0.520469	-3.50857	-0.644833	-0.78697	-1.80224	-1.1855	-6.06243	-5.03147	-0.105599	3.4248	-4.43543
ecotype.641	-1.80901	-3.36285	0.899894	2.27877	-5.63091	3.15547	-2.17407	0.528328	1.79515	-0.550235	-5.06185	-1.64889	-1.91863	0.568451	-4.3194	-4.54087	-4.09884	-1.40348	0.46841	-4.74792	-2.27102	-4.15708	-2.48759	-4.2803	-1.26465	3.513	2.15984	3.17381	-2.0584	-1.77813	1.71168	0.348229	2.90642	0.190771	4.24145	0.620726	-3.60659	-3.07507	-0.558093	-3.989	-1.08657	-0.773475	-1.55924	-1.17594	-5.49184	-4.58269	-0.0269678	4.01877	-1.63461
ecotype.6933	-1.68301	-2.6579	0.39447	2.15403	-4.37242	3.35142	-1.50028	0.650736	2.05535	-0.662689	-4.85023	-1.54054	-3.11052	0.323422	-5.10268	-4.61816	-3.86057	-1.17237	-0.0618583	-4.60159	-2.31693	-3.35096	-2.55155	-4.81332	-1.42141	2.67404	1.23633	1.63754	-1.9065	-0.551755	1.41838	0.536712	2.43509	0.194104	4.30537	1.7642	-3.75698	-2.33456	-0.718336	-3.03256	-1.23799	-0.748004	-2.34924	-1.11998	-6.5232	-3.56484	-0.828869	3.8193	-2.16375
ecotype.6936	-1.59317	-1.91018	-0.356341	2.89753	-3.56162	3.30115	-1.34311	0.496593	1.95023	-0.884616	-4.76787	-1.44723	-1.3944	0.8214	-4.13268	-5.07142	-3.22346	-1.00931	0.562478	-3.97335	-2.25207	-2.49072	-2.36141	-3.80333	-0.764559	3.26165	2.08775	3.14903	-1.46762	-1.07549	1.76039	0.566638	3.12755	0.172522	4.09669	0.964158	-3.52131	-3.74551	-0.605072	-3.03785	-0.9819	-1.41988	-1.6854	-0.772657	-4.24753	-4.13708	0.0597135	4.0196	-1.36877
ecotype.6944	-1.74625	-1.44001	1.03751	2.16919	-2.43018	3.54337	-1.37112	-0.00124217	2.1241	0.320857	-4.31765	-1.42871	-0.923515	0.714691	-3.83407	-3.37829	-3.15707	-1.22896	-0.342366	-3.45979	-2.11639	-2.17057	-0.79619	-3.562	-0.83886	3.80649	2.45406	3.37749	-1.98822	-0.657618	1.87777	0.311787	3.13918	0.353166	4.29543	-0.340221	-2.93038	-3.01945	-0.727945	-3.22776	-0.457868	-0.723915	-1.80369	-0.556893	-4.53423	-2.58819	0.359918	4.47694	-2.22611
ecotype.6959	-1.44474	-2.21572	0.768527	2.56597	-3.04877	3.72664	-2.15719	0.418543	0.750036	-0.298942	-4.44564	-1.03341	-3.06282	0.266353	-4.19112	-3.01927	-3.02322	-1.09563	-1.24361	-4.61623	-2.35571	-3.28276	-1.26919	-2.95257	-1.98396	4.0568	3.02743	3.67669	-3.33688	-3.6456	1.79524	0.336527	3.26576	0.416638	4.34573	0.754759	-3.62067	-1.44653	-0.96367	-3.74888	-1.01199	-0.699528	-1.88411	-2.39631	-5.45386	-2.76139	-0.0684594	4.23721	-1.8202
ecotype.6961	-1.27301	-2.35535	0.730711	2.61367	-4.77312	3.91981	-1.94658	0.350118	1.16576	-0.0706396	-4.45102	-1.43771	-3.2102	1.21931	-4.50435	-4.0308	-2.22413	-0.712164	-0.315043	-4.76863	-2.42522	-3.62091	-0.65469	-2.95958	-1.04423	3.27011	2.05493	3.41456	-5.48956	-2.56284	1.70074	0.212202	3.46232	0.201094	4.22729	1.37498	-4.05032	-0.710267	-0.446237	-3.52637	-1.57374	-0.833514	-1.75919	-1.36573	-5.33753	-3.17944	-0.482515	4.093	-1.61813
ecotype.7002	-1.62099	-1.56275	0.453956	2.40424	-3.43231	3.75561	-1.4653	0.259377	2.45105	-0.394191	-4.52508	-1.67878	0.181086	1.01189	-3.80928	-3.74539	-3.05435	-0.709024	-0.867444	-3.69256	-2.28895	-2.49392	0.117132	-2.79519	-1.4136	2.34293	0.916852	3.45577	-0.441875	-0.55047	1.13986	0.319379	3.54661	0.185588	4.0948	0.565427	-3.36876	-3.22799	-0.775277	-2.70842	-1.60107	-0.962779	-1.66223	-0.202719	-4.18477	-4.60593	-0.410789	3.14269	-1.31191
[truncated: 15 more rows]
[truncated: 163 more columns]

## Sheet: Fv-Fm and Chlorophyll
Supplemental data, Zhu et al. (2022). Time-resolved mGWAS of dark-induced senescence. Plant Cell
[truncated: 292 more rows]
