# Supplementary material for: Genome-wide association of the metabolic shifts underpinning dark-induced senescence in Arabidopsis
Source: Plant Cell. 2021 Oct 8;34(1):557–78. doi: 10.1093/plcell/koab251 (PMC8774053; doi:10.1093/plcell/koab251)
Supplement: koab251_Supplementary_Data [file koab251_supplementary_data.zip › Supplemental Data Set S3.xlsx]

## Sheet: 0 d
Supplemental data, Zhu et al. (2022). Time-resolved mGWAS of dark-induced senescence. Plant Cell
Supplemental Data Set S3. GWAS based on multivariate models.
Detailed information of GWAS results of 0 d dataset
best_SNP	best_SNP_-log10 (p)	chrom	pos_i	pos_f	strand	locus_tag	gene_syn	Function	product	Peak.ID
12487066_4	15.0581	4	12414230	12415049	+	AT4G23870	NA	NA	unknown protein; BEST Arabidopsis thaliana protein match is: unknown protein (TAIR:AT4G11020.1); Has 12 Blast hits to 12 proteins in 4 species: Archae - 0; Bacteria - 0; Metazoa - 0; Fungi - 0; Plants - 12; Viruses - 0; Other Eukaryotes - 0 (source: NCBI BLink).	trehalose
12487066_4	15.0581	4	12415677	12416450	-	AT4G23880	NA	NA	unknown protein; Has 73 Blast hits to 69 proteins in 22 species: Archae - 0; Bacteria - 4; Metazoa - 9; Fungi - 2; Plants - 18; Viruses - 0; Other Eukaryotes - 40 (source: NCBI BLink).	trehalose
12487066_4	15.0581	4	12417553	12418893	+	AT4G23882	Heavy metal transport/detoxification superfamily protein	NA	Heavy metal transport/detoxification superfamily protein ; FUNCTIONS IN: metal ion binding; INVOLVED IN: metal ion transport; LOCATED IN: cellular_component unknown; CONTAINS InterPro DOMAIN/s: Heavy metal transport/detoxification protein (InterPro:IPR006121); BEST Arabidopsis thaliana protein match is: Heavy metal transport/detoxification superfamily protein (TAIR:AT1G30473.1); Has 35333 Blast h…	trehalose
12487066_4	15.0581	4	12419394	12420467	+	AT4G23885	NA	NA	unknown protein; BEST Arabidopsis thaliana protein match is: unknown protein (TAIR:AT5G24165.1); Has 30201 Blast hits to 17322 proteins in 780 species: Archae - 12; Bacteria - 1396; Metazoa - 17338; Fungi - 3422; Plants - 5037; Viruses - 0; Other Eukaryotes - 2996 (source: NCBI BLink).	trehalose
12487066_4	15.0581	4	12420414	12421464	-	AT4G23890	NA	NA	unknown protein; FUNCTIONS IN: molecular_function unknown; INVOLVED IN: biological_process unknown; LOCATED IN: chloroplast thylakoid membrane, chloroplast; EXPRESSED IN: 22 plant structures; EXPRESSED DURING: 13 growth stages; CONTAINS InterPro DOMAIN/s: Protein of unknown function DUF3252 (InterPro:IPR021659); Has 287 Blast hits to 287 proteins in 81 species: Archae - 0; Bacteria - 118; Metazoa…	trehalose
12487066_4	15.0581	4	12422087	12426475	+	AT4G23895	Pleckstrin homology (PH) domain-containing protein	NA	Pleckstrin homology (PH) domain-containing protein; CONTAINS InterPro DOMAIN/s: Pleckstrin homology-type (InterPro:IPR011993), Pleckstrin homology (InterPro:IPR001849); Has 35333 Blast hits to 34131 proteins in 2444 species: Archae - 798; Bacteria - 22429; Metazoa - 974; Fungi - 991; Plants - 531; Viruses - 0; Other Eukaryotes - 9610 (source: NCBI BLink).	trehalose
12487066_4	15.0581	4	12424451	12426528	+	AT4G23900	Nucleoside diphosphate kinase family protein	NA	Nucleoside diphosphate kinase family protein; FUNCTIONS IN: nucleoside diphosphate kinase activity, zinc ion binding, ATP binding; INVOLVED IN: UTP biosynthetic process, GTP biosynthetic process, CTP biosynthetic process; LOCATED IN: mitochondrion; EXPRESSED IN: 24 plant structures; EXPRESSED DURING: 15 growth stages; CONTAINS InterPro DOMAIN/s: Nucleoside diphosphate kinase, core (InterPro:IPR00…	trehalose
12487066_4	15.0581	4	12426560	12429461	+	AT4G23910	NA	NA	unknown protein; BEST Arabidopsis thaliana protein match is: unknown protein (TAIR:AT4G10970.4); Has 52 Blast hits to 52 proteins in 12 species: Archae - 0; Bacteria - 0; Metazoa - 0; Fungi - 0; Plants - 52; Viruses - 0; Other Eukaryotes - 0 (source: NCBI BLink).	trehalose
12487066_4	15.0581	4	12429599	12429671	+	AT4G23915	pre-tRNA	Encodes an alanine tRNA with the anticodon CGC that recognizes the alanine codon GCG.	tRNA-Ala (anticodon: CGC)	trehalose
12487066_4	15.0581	4	12431277	12433864	+	AT4G23920	UDP-D-glucose/UDP-D-galactose 4-epimerase 2	Encodes a protein with UDP-D-glucose 4-epimerase activity. Involved in growth and cell wall carbohydrate biosynthesis.	UDP-D-glucose/UDP-D-galactose 4-epimerase 2 (UGE2); CONTAINS InterPro DOMAIN/s: NAD-dependent epimerase/dehydratase (InterPro:IPR001509), NAD(P)-binding domain (InterPro:IPR016040), UDP-glucose 4-epimerase (InterPro:IPR005886); BEST Arabidopsis thaliana protein match is: UDP-D-glucose/UDP-D-galactose 4-epimerase 5 (TAIR:AT4G10960.1); Has 45788 Blast hits to 45762 proteins in 3004 species: Archae …	trehalose
12487066_4	15.0581	4	12435946	12436712	-	AT4G23930	Late embryogenesis abundant (LEA) hydroxyproline-rich glycoprotein family	NA	Late embryogenesis abundant (LEA) hydroxyproline-rich glycoprotein family; FUNCTIONS IN: molecular_function unknown; INVOLVED IN: biological_process unknown; LOCATED IN: endomembrane system; EXPRESSED IN: 11 plant structures; EXPRESSED DURING: 6 growth stages; CONTAINS InterPro DOMAIN/s: Late embryogenesis abundant protein, group 2 (InterPro:IPR004864); BEST Arabidopsis thaliana protein match is:…	trehalose
12487066_4	15.0581	4	12437108	12441968	+	AT4G23940	FtsH extracellular protease family	Encodes FtsHi1. Localizes to the chloroplast envelope membrane. Functions in chloroplast biogenesis and division.	FtsH extracellular protease family; FUNCTIONS IN: in 6 functions; INVOLVED IN: proteolysis; LOCATED IN: chloroplast; EXPRESSED IN: 21 plant structures; EXPRESSED DURING: 13 growth stages; CONTAINS InterPro DOMAIN/s: ATPase, AAA-type, core (InterPro:IPR003959), ATPase, AAA+ type, core (InterPro:IPR003593), Peptidase M41 (InterPro:IPR000642); BEST Arabidopsis thaliana protein match is: FtsH extrace…	trehalose
12487066_4	15.0581	4	12442047	12444547	+	AT4G23950	Galactose-binding protein	NA	Galactose-binding protein; FUNCTIONS IN: molecular_function unknown; INVOLVED IN: biological_process unknown; LOCATED IN: anchored to plasma membrane; EXPRESSED IN: 25 plant structures; EXPRESSED DURING: 15 growth stages; CONTAINS InterPro DOMAIN/s: Sad1/UNC-like, C-terminal (InterPro:IPR012919), Galactose-binding domain-like (InterPro:IPR008979); BEST Arabidopsis thaliana protein match is: Galac…	trehalose
12487066_4	15.0581	4	12444765	12445323	+	AT4G23960	F-box family protein	NA	F-box family protein; CONTAINS InterPro DOMAIN/s: F-box domain, cyclin-like (InterPro:IPR001810), F-box domain, Skp2-like (InterPro:IPR022364); BEST Arabidopsis thaliana protein match is: Nuclear transport factor 2 (NTF2) family protein (TAIR:AT4G10925.3); Has 45 Blast hits to 45 proteins in 11 species: Archae - 0; Bacteria - 0; Metazoa - 0; Fungi - 0; Plants - 45; Viruses - 0; Other Eukaryotes -…	trehalose
12487066_4	15.0581	4	12445378	12445680	-	AT4G23970	NA	NA	unknown protein; Has 2 Blast hits to 2 proteins in 1 species: Archae - 0; Bacteria - 0; Metazoa - 0; Fungi - 0; Plants - 2; Viruses - 0; Other Eukaryotes - 0 (source: NCBI BLink).	trehalose
12487066_4	15.0581	4	12451198	12455267	+	AT4G23980	auxin response factor 9	Encodes auxin response factor 9 (ARF9).	auxin response factor 9 (ARF9); FUNCTIONS IN: sequence-specific DNA binding transcription factor activity; INVOLVED IN: regulation of transcription, DNA-dependent; LOCATED IN: nucleus; EXPRESSED IN: 22 plant structures; EXPRESSED DURING: 13 growth stages; CONTAINS InterPro DOMAIN/s: Aux/IAA-ARF-dimerisation (InterPro:IPR011525), Transcriptional factor B3 (InterPro:IPR003340), AUX/IAA protein (Int…	trehalose
12487066_4	15.0581	4	12456489	12460753	+	AT4G23990	cellulose synthase like G3	encodes a protein similar to cellulose synthase	cellulose synthase like G3 (CSLG3); FUNCTIONS IN: cellulose synthase activity, transferase activity, transferring glycosyl groups, transferase activity; INVOLVED IN: cellulose biosynthetic process, polysaccharide biosynthetic process; LOCATED IN: membrane; EXPRESSED IN: 13 plant structures; EXPRESSED DURING: 8 growth stages; CONTAINS InterPro DOMAIN/s: Cellulose synthase (InterPro:IPR005150); BES…	trehalose
12487066_4	15.0581	4	12462030	12465625	+	AT4G24000	cellulose synthase like G2	encodes a protein similar to cellulose synthase	cellulose synthase like G2 (CSLG2); FUNCTIONS IN: cellulose synthase activity, transferase activity, transferring glycosyl groups, transferase activity; INVOLVED IN: cellulose biosynthetic process, polysaccharide biosynthetic process; LOCATED IN: membrane; EXPRESSED IN: 19 plant structures; EXPRESSED DURING: 12 growth stages; CONTAINS InterPro DOMAIN/s: Cellulose synthase (InterPro:IPR005150); BE…	trehalose
12487066_4	15.0581	4	12466345	12469844	+	AT4G24010	cellulose synthase like G1	encodes a protein similar to cellulose synthase	cellulose synthase like G1 (CSLG1); FUNCTIONS IN: cellulose synthase activity, transferase activity, transferring glycosyl groups, transferase activity; INVOLVED IN: cellulose biosynthetic process, polysaccharide biosynthetic process; LOCATED IN: membrane; EXPRESSED IN: hypocotyl, sepal, male gametophyte, flower, carpel; EXPRESSED DURING: 4 anthesis, petal differentiation and expansion stage; CON…	trehalose
12487066_4	15.0581	4	12469742	12471261	-	AT4G24015	RING/U-box superfamily protein	NA	RING/U-box superfamily protein; FUNCTIONS IN: zinc ion binding; INVOLVED IN: biological_process unknown; LOCATED IN: cellular_component unknown; CONTAINS InterPro DOMAIN/s: Zinc finger, RING-type (InterPro:IPR001841); BEST Arabidopsis thaliana protein match is: RING/U-box superfamily protein (TAIR:AT4G10150.1); Has 35333 Blast hits to 34131 proteins in 2444 species: Archae - 798; Bacteria - 22429…	trehalose
12487066_4	15.0581	4	12479752	12483993	+	AT4G24020	NIN like protein 7	Encodes NIN Like Protein 7 (NLP7). Modulates nitrate sensing and metabolism. Mutants of NLP7 show features of nitrogen-starved plants and are tolerant to drought stress. Localized in the nucleus and functions as a putative transcription factor.	NIN like protein 7 (NLP7); CONTAINS InterPro DOMAIN/s: Octicosapeptide/Phox/Bem1p (InterPro:IPR000270), Plant regulator RWP-RK (InterPro:IPR003035); BEST Arabidopsis thaliana protein match is: Plant regulator RWP-RK family protein (TAIR:AT1G64530.1); Has 724 Blast hits to 614 proteins in 51 species: Archae - 0; Bacteria - 2; Metazoa - 5; Fungi - 15; Plants - 632; Viruses - 0; Other Eukaryotes - 7…	trehalose
12487066_4	15.0581	4	12486202	12486272	-	AT4G24025	pre-tRNA	NA	tRNA-Gly (anticodon: CCC)	trehalose
12487066_4	15.0581	4	12486343	12486855	+	AT4G24026	NA	NA	unknown protein; FUNCTIONS IN: molecular_function unknown; INVOLVED IN: biological_process unknown; LOCATED IN: cellular_component unknown; BEST Arabidopsis thaliana protein match is: unknown protein (TAIR:AT4G10810.1); Has 30201 Blast hits to 17322 proteins in 780 species: Archae - 12; Bacteria - 1396; Metazoa - 17338; Fungi - 3422; Plants - 5037; Viruses - 0; Other Eukaryotes - 2996 (source: NC…	trehalose
12487066_4	15.0581	4	12486247	12486633	-	AT4G24030	NA	NA	unknown protein; FUNCTIONS IN: molecular_function unknown; INVOLVED IN: biological_process unknown; LOCATED IN: endomembrane system; Has 4 Blast hits to 4 proteins in 2 species: Archae - 0; Bacteria - 0; Metazoa - 0; Fungi - 0; Plants - 4; Viruses - 0; Other Eukaryotes - 0 (source: NCBI BLink).	trehalose
12487066_4	15.0581	4	12488183	12491235	+	AT4G24040	trehalase 1	Encodes a trehalase, member of Glycoside Hydrolase Family 37.	trehalase 1 (TRE1); CONTAINS InterPro DOMAIN/s: Glycoside hydrolase, family 37 (InterPro:IPR001661), Six-hairpin glycosidase-like (InterPro:IPR008928), Glycoside hydrolase, family 37, conserved site (InterPro:IPR018232); Has 1925 Blast hits to 1909 proteins in 569 species: Archae - 2; Bacteria - 1056; Metazoa - 507; Fungi - 235; Plants - 71; Viruses - 0; Other Eukaryotes - 54 (source: NCBI BLink).	trehalose
12487066_4	15.0581	4	12497055	12500128	+	AT4G24050	NAD(P)-binding Rossmann-fold superfamily protein	NA	NAD(P)-binding Rossmann-fold superfamily protein; FUNCTIONS IN: oxidoreductase activity, binding, catalytic activity; INVOLVED IN: oxidation reduction, metabolic process; EXPRESSED IN: 15 plant structures; EXPRESSED DURING: 7 growth stages; CONTAINS InterPro DOMAIN/s: NAD(P)-binding domain (InterPro:IPR016040), Glucose/ribitol dehydrogenase (InterPro:IPR002347), Short-chain dehydrogenase/reductas…	trehalose
12487066_4	15.0581	4	12503782	12505646	+	AT4G24060	Dof-type zinc finger DNA-binding family protein	NA	Dof-type zinc finger DNA-binding family protein; CONTAINS InterPro DOMAIN/s: Zinc finger, Dof-type (InterPro:IPR003851); BEST Arabidopsis thaliana protein match is: Dof-type zinc finger DNA-binding family protein (TAIR:AT1G64620.1); Has 30201 Blast hits to 17322 proteins in 780 species: Archae - 12; Bacteria - 1396; Metazoa - 17338; Fungi - 3422; Plants - 5037; Viruses - 0; Other Eukaryotes - 299…	trehalose
12487066_4	15.0581	4	12508895	12509095	+	AT4G24070	carbon-carbon lyases	NA	carbon-carbon lyases; FUNCTIONS IN: carbon-carbon lyase activity; INVOLVED IN: cellular aromatic compound metabolic process; LOCATED IN: cellular_component unknown; CONTAINS InterPro DOMAIN/s: HpcH/HpaI aldolase (InterPro:IPR005000); BEST Arabidopsis thaliana protein match is: aldolase like (TAIR:AT4G24080.1); Has 30 Blast hits to 30 proteins in 8 species: Archae - 0; Bacteria - 0; Metazoa - 0; F…	trehalose
12487066_4	15.0581	4	12511358	12512290	+	AT4G24080	aldolase like	NA	aldolase like (ALL1); FUNCTIONS IN: carbon-carbon lyase activity, catalytic activity; INVOLVED IN: cytokinin mediated signaling pathway; LOCATED IN: cellular_component unknown; EXPRESSED IN: sporophyte; CONTAINS InterPro DOMAIN/s: Pyruvate/Phosphoenolpyruvate kinase, catalytic core (InterPro:IPR015813), HpcH/HpaI aldolase (InterPro:IPR005000); BEST Arabidopsis thaliana protein match is: Phosphoen…	trehalose
12487066_4	15.0581	4	12512736	12514592	+	AT4G24090	NA	NA	unknown protein; FUNCTIONS IN: molecular_function unknown; INVOLVED IN: biological_process unknown; LOCATED IN: chloroplast; EXPRESSED IN: 23 plant structures; EXPRESSED DURING: 13 growth stages; Has 144 Blast hits to 142 proteins in 73 species: Archae - 3; Bacteria - 62; Metazoa - 7; Fungi - 13; Plants - 44; Viruses - 0; Other Eukaryotes - 15 (source: NCBI BLink).	trehalose
12487066_4	15.0581	4	12515076	12519841	+	AT4G24100	Protein kinase superfamily protein	NA	Protein kinase superfamily protein; FUNCTIONS IN: protein serine/threonine kinase activity, protein kinase activity, kinase activity, ATP binding; INVOLVED IN: protein amino acid phosphorylation; LOCATED IN: plasma membrane; EXPRESSED IN: cultured cell; CONTAINS InterPro DOMAIN/s: Protein kinase, ATP binding site (InterPro:IPR017441), Protein kinase, catalytic domain (InterPro:IPR000719), Serine/…	trehalose
12487066_4	15.0581	4	12519932	12520813	-	AT4G24110	NA	NA	unknown protein; Has 76 Blast hits to 76 proteins in 13 species: Archae - 0; Bacteria - 0; Metazoa - 1; Fungi - 0; Plants - 75; Viruses - 0; Other Eukaryotes - 0 (source: NCBI BLink).	trehalose
12487066_4	15.0581	4	12524491	12527341	+	AT4G24120	YELLOW STRIPE like 1	Member of a small family of oligopeptide transporters similar to the yellow stripe locus of maize (ZmYS1).	YELLOW STRIPE like 1 (YSL1); CONTAINS InterPro DOMAIN/s: Oligopeptide transporter OPT superfamily (InterPro:IPR004813); BEST Arabidopsis thaliana protein match is: YELLOW STRIPE like 3 (TAIR:AT5G53550.2); Has 1803 Blast hits to 1757 proteins in 564 species: Archae - 19; Bacteria - 895; Metazoa - 0; Fungi - 312; Plants - 459; Viruses - 1; Other Eukaryotes - 117 (source: NCBI BLink).	trehalose
12487066_4	15.0581	4	12527753	12528593	+	AT4G24130	Protein of unknown function, DUF538	NA	Protein of unknown function, DUF538; INVOLVED IN: biological_process unknown; LOCATED IN: nucleus; EXPRESSED IN: 21 plant structures; EXPRESSED DURING: 12 growth stages; CONTAINS InterPro DOMAIN/s: Protein of unknown function DUF538 (InterPro:IPR007493); BEST Arabidopsis thaliana protein match is: Protein of unknown function, DUF538 (TAIR:AT5G46230.1); Has 362 Blast hits to 362 proteins in 27 spe…	trehalose
12487066_4	15.0581	4	12529875	12533842	-	AT4G24140	alpha/beta-Hydrolases superfamily protein	NA	alpha/beta-Hydrolases superfamily protein; FUNCTIONS IN: hydrolase activity; LOCATED IN: endomembrane system; EXPRESSED IN: 10 plant structures; EXPRESSED DURING: 4 anthesis, F mature embryo stage, petal differentiation and expansion stage, E expanded cotyledon stage, D bilateral stage; CONTAINS InterPro DOMAIN/s: Alpha/beta hydrolase fold-1 (InterPro:IPR000073); BEST Arabidopsis thaliana protein…	trehalose
12487066_4	15.0581	4	12535972	12539387	+	AT4G24150	growth-regulating factor 8	Growth regulating factor encoding transcription activator. One of the nine members of a GRF gene family, containing nuclear targeting domain. Involved in leaf development and expressed in shoot and flower.	growth-regulating factor 8 (GRF8); FUNCTIONS IN: transcription activator activity; INVOLVED IN: leaf development; LOCATED IN: nucleus, chloroplast envelope; EXPRESSED IN: 9 plant structures; EXPRESSED DURING: 6 growth stages; CONTAINS InterPro DOMAIN/s: Glutamine-Leucine-Glutamine, QLQ (InterPro:IPR014978), WRC (InterPro:IPR014977); BEST Arabidopsis thaliana protein match is: growth-regulating fa…	trehalose
12487066_4	15.0581	4	12539777	12542489	+	AT4G24160	alpha/beta-Hydrolases superfamily protein	Encodes a soluble lysophosphatidic acid acyltransferase with additional triacylglycerol lipase and phosphatidylcholine hydrolyzing enzymatic activities. Plays a pivotal role in maintaining the lipid homeostasis by regulating both phospholipid and neutral lipid levels.	alpha/beta-Hydrolases superfamily protein; CONTAINS InterPro DOMAIN/s: Alpha/beta hydrolase fold-1 (InterPro:IPR000073); BEST Arabidopsis thaliana protein match is: alpha/beta-Hydrolases superfamily protein (TAIR:AT1G64670.1); Has 13697 Blast hits to 13658 proteins in 1951 species: Archae - 114; Bacteria - 10198; Metazoa - 427; Fungi - 417; Plants - 428; Viruses - 0; Other Eukaryotes - 2113 (sour…	trehalose
12487066_4	15.0581	4	12543206	12546805	+	AT4G24170	ATP binding microtubule motor family protein	NA	ATP binding microtubule motor family protein; FUNCTIONS IN: microtubule motor activity, ATP binding; INVOLVED IN: microtubule-based movement; EXPRESSED IN: 6 plant structures; EXPRESSED DURING: L mature pollen stage, M germinated pollen stage, 4 anthesis; CONTAINS InterPro DOMAIN/s: Kinesin, motor region, conserved site (InterPro:IPR019821), Protein of unknown function DUF3490 (InterPro:IPR021881…	trehalose
12487066_4	15.0581	4	12546969	12548960	+	AT4G24175	NA	NA	unknown protein; CONTAINS InterPro DOMAIN/s: Uncharacterised protein family UPF0307 (InterPro:IPR006839); Has 30201 Blast hits to 17322 proteins in 780 species: Archae - 12; Bacteria - 1396; Metazoa - 17338; Fungi - 3422; Plants - 5037; Viruses - 0; Other Eukaryotes - 2996 (source: NCBI BLink).	trehalose
12487066_4	15.0581	4	12550356	12551299	-	AT4G24180	THAUMATIN-LIKE PROTEIN 1	Root-specific expression activated in response to rhizobacteria and ACC. Role in induced systemic resistance.	THAUMATIN-LIKE PROTEIN 1 (TLP1); FUNCTIONS IN: molecular_function unknown; INVOLVED IN: response to ethylene stimulus, response to other organism, induced systemic resistance, response to bacterium; LOCATED IN: endomembrane system; EXPRESSED IN: root vascular system; CONTAINS InterPro DOMAIN/s: Thaumatin, pathogenesis-related (InterPro:IPR001938); BEST Arabidopsis thaliana protein match is: Patho…	trehalose
12487066_4	15.0581	4	12551717	12555909	-	AT4G24190	Chaperone protein htpG family protein	encodes an ortholog of GRP94, an ER-resident HSP90-like protein and is involved in regulation of meristem size and organization. Single and double mutant analyses suggest that SHD may be required for the correct folding and/or complex formation of CLV proteins. Lines carrying recessive mutations in this locus exhibits expanded shoot meristems, disorganized root meristems, and defective pollen tub…	SHEPHERD (SHD); FUNCTIONS IN: unfolded protein binding, ATP binding; INVOLVED IN: in 8 processes; LOCATED IN: in 7 components; EXPRESSED IN: 25 plant structures; EXPRESSED DURING: 16 growth stages; CONTAINS InterPro DOMAIN/s: Chaperone protein htpG (InterPro:IPR001404), Heat shock protein Hsp90, C-terminal (InterPro:IPR020576), Heat shock protein Hsp90, N-terminal (InterPro:IPR020575), Molecular …	trehalose
18407572_4	12.8273	4	18309154	18312724	-	AT4G39380	NA	NA	BEST Arabidopsis thaliana protein match is: TSL-kinase interacting protein 1 (TAIR:AT2G36960.3); Has 80 Blast hits to 74 proteins in 15 species: Archae - 0; Bacteria - 0; Metazoa - 0; Fungi - 0; Plants - 78; Viruses - 0; Other Eukaryotes - 2 (source: NCBI BLink).	alanine_beta
18407572_4	12.8273	4	18315575	18318142	+	AT4G39390	nucleotide sugar transporter-KT 1	Encodes a golgi localized nucleotide sugar transporter.	nucleotide sugar transporter-KT 1 (NST-K1); FUNCTIONS IN: nucleotide-sugar transmembrane transporter activity; INVOLVED IN: nucleotide-sugar transport; LOCATED IN: Golgi membrane; EXPRESSED IN: 25 plant structures; EXPRESSED DURING: 13 growth stages; CONTAINS InterPro DOMAIN/s: Protein of unknown function DUF250 (InterPro:IPR004853); BEST Arabidopsis thaliana protein match is: Nucleotide-sugar tr…	alanine_beta
18407572_4	12.8273	4	18324661	18328826	+	AT4G39400	Leucine-rich receptor-like protein kinase family protein	Encodes a plasma membrane localized leucine-rich repeat receptor kinase involved in brassinosteroid signal transduction. BRI1 ligand is brassinolide which binds at the extracellular domain. Binding results in phosphorylation of the kinase domain which activates the BRI1 protein leading to BR responses. Residue T-1049 and either S-1044 or T-1045 were essential for kinase function in vitro and norm…	BRASSINOSTEROID INSENSITIVE 1 (BRI1); FUNCTIONS IN: in 6 functions; INVOLVED IN: in 9 processes; LOCATED IN: endosome, plasma membrane, protein complex; EXPRESSED IN: 24 plant structures; EXPRESSED DURING: 13 growth stages; CONTAINS InterPro DOMAIN/s: Protein kinase, ATP binding site (InterPro:IPR017441), Protein kinase, catalytic domain (InterPro:IPR000719), Leucine-rich repeat-containing N-term…	alanine_beta
18407572_4	12.8273	4	18329094	18329699	-	AT4G39403	polaris	Encodes a 36 amino acid polypeptide that is necessary for correct responses to cytokinins and auxins, correct cell expansion in the root, and for vascular patterning in the leaf. Mutation of PLS results in an enhanced ethylene-response phenotype, defective auxin transport and homeostasis, and altered microtubule sensitivity to inhibitors.	POLARIS (PLS); Has 1 Blast hits to 1 proteins in 1 species: Archae - 0; Bacteria - 0; Metazoa - 0; Fungi - 0; Plants - 1; Viruses - 0; Other Eukaryotes - 0 (source: NCBI BLink).	alanine_beta
18407572_4	12.8273	4	18329734	18330012	-	AT4G39404	other RNA	NA	NA	alanine_beta
18407572_4	12.8273	4	18332878	18334789	-	AT4G39410	WRKY DNA-binding protein 13	member of WRKY Transcription Factor; Group II-c	WRKY DNA-binding protein 13 (WRKY13); FUNCTIONS IN: sequence-specific DNA binding transcription factor activity; INVOLVED IN: regulation of transcription, DNA-dependent; LOCATED IN: chloroplast; EXPRESSED IN: 18 plant structures; EXPRESSED DURING: 10 growth stages; CONTAINS InterPro DOMAIN/s: DNA-binding WRKY (InterPro:IPR003657); BEST Arabidopsis thaliana protein match is: WRKY family transcript…	alanine_beta
18407572_4	12.8273	4	18339287	18355093	+	AT4G39420	NA	NA	unknown protein; Has 46 Blast hits to 40 proteins in 10 species: Archae - 0; Bacteria - 0; Metazoa - 0; Fungi - 0; Plants - 44; Viruses - 0; Other Eukaryotes - 2 (source: NCBI BLink).	alanine_beta
18407572_4	12.8273	4	18355783	18358980	-	AT4G39460	S-adenosylmethionine carrier 1	Encodes a plastid metabolite transporter required for the import of S-Adenosylmethionine from the cytosol. Impaired function of SAMT1 led to decreased accumulation of prenyllipids and mainly affected the chlorophyll pathway.	S-adenosylmethionine carrier 1 (SAMC1); FUNCTIONS IN: S-adenosylmethionine transmembrane transporter activity, binding; INVOLVED IN: transport, chloroplast organization, mitochondrial transport, S-adenosylmethionine transport; LOCATED IN: mitochondrion, mitochondrial inner membrane, chloroplast, plastid, chloroplast envelope; EXPRESSED IN: 24 plant structures; EXPRESSED DURING: 14 growth stages; …	alanine_beta
18407572_4	12.8273	4	18359373	18361170	-	AT4G39470	Tetratricopeptide repeat (TPR)-like superfamily protein	NA	Tetratricopeptide repeat (TPR)-like superfamily protein; FUNCTIONS IN: binding; INVOLVED IN: biological_process unknown; CONTAINS InterPro DOMAIN/s: Tetratricopeptide-like helical (InterPro:IPR011990), Tetratricopeptide repeat-containing (InterPro:IPR013026), Tetratricopeptide repeat (InterPro:IPR019734); BEST Arabidopsis thaliana protein match is: Protein prenylyltransferase superfamily protein …	alanine_beta
18407572_4	12.8273	4	18362258	18364209	+	AT4G39480	cytochrome P450, family 96, subfamily A, polypeptide 9	member of CYP96A	cytochrome P450, family 96, subfamily A, polypeptide 9 (CYP96A9); FUNCTIONS IN: electron carrier activity, monooxygenase activity, iron ion binding, oxygen binding, heme binding; INVOLVED IN: oxidation reduction; LOCATED IN: endomembrane system; EXPRESSED IN: 15 plant structures; EXPRESSED DURING: 8 growth stages; CONTAINS InterPro DOMAIN/s: Cytochrome P450 (InterPro:IPR001128), Cytochrome P450, …	alanine_beta
18407572_4	12.8273	4	18365049	18366888	+	AT4G39490	cytochrome P450, family 96, subfamily A, polypeptide 10	member of CYP96A	cytochrome P450, family 96, subfamily A, polypeptide 10 (CYP96A10); FUNCTIONS IN: electron carrier activity, monooxygenase activity, iron ion binding, heme binding; INVOLVED IN: oxidation reduction; LOCATED IN: endomembrane system; EXPRESSED IN: 6 plant structures; EXPRESSED DURING: 4 anthesis, C globular stage; CONTAINS InterPro DOMAIN/s: Cytochrome P450 (InterPro:IPR001128), Cytochrome P450, E-…	alanine_beta
18407572_4	12.8273	4	18366950	18368359	-	AT4G39500	cytochrome P450, family 96, subfamily A, polypeptide 11	member of CYP96A	cytochrome P450, family 96, subfamily A, polypeptide 11 (CYP96A11); FUNCTIONS IN: electron carrier activity, monooxygenase activity, iron ion binding, oxygen binding, heme binding; INVOLVED IN: oxidation reduction; LOCATED IN: endomembrane system; CONTAINS InterPro DOMAIN/s: Cytochrome P450 (InterPro:IPR001128), Cytochrome P450, E-class, group I (InterPro:IPR002401), Cytochrome P450, conserved si…	alanine_beta
18407572_4	12.8273	4	18368803	18370652	-	AT4G39510	cytochrome P450, family 96, subfamily A, polypeptide 12	member of CYP96A	cytochrome P450, family 96, subfamily A, polypeptide 12 (CYP96A12); FUNCTIONS IN: electron carrier activity, monooxygenase activity, iron ion binding, oxygen binding, heme binding; INVOLVED IN: oxidation reduction; LOCATED IN: endomembrane system; EXPRESSED IN: 22 plant structures; EXPRESSED DURING: 13 growth stages; CONTAINS InterPro DOMAIN/s: Cytochrome P450 (InterPro:IPR001128), Cytochrome P45…	alanine_beta
18407572_4	12.8273	4	18370968	18374204	-	AT4G39520	GTP-binding protein-related	Encodes a member of the DRG (developmentally regulated G-protein) family. Has GTPase activity.	GTP-binding protein-related; FUNCTIONS IN: GDP binding, GTP binding, GTPase activity; LOCATED IN: intracellular; EXPRESSED IN: 24 plant structures; EXPRESSED DURING: 15 growth stages; CONTAINS InterPro DOMAIN/s: Small GTP-binding protein (InterPro:IPR005225), TGS (InterPro:IPR004095), GTP1/OBG (InterPro:IPR006073), GTP1/OBG, conserved site (InterPro:IPR006074), GTP-binding protein, HSR1-related (…	alanine_beta
18407572_4	12.8273	4	18374736	18377240	-	AT4G39530	Tetratricopeptide repeat (TPR)-like superfamily protein	NA	Tetratricopeptide repeat (TPR)-like superfamily protein; FUNCTIONS IN: binding; INVOLVED IN: biological_process unknown; EXPRESSED IN: 20 plant structures; EXPRESSED DURING: 12 growth stages; CONTAINS InterPro DOMAIN/s: Pentatricopeptide repeat (InterPro:IPR002885), Tetratricopeptide-like helical (InterPro:IPR011990); BEST Arabidopsis thaliana protein match is: Pentatricopeptide repeat (PPR) supe…	alanine_beta
18407572_4	12.8273	4	18378225	18380417	+	AT4G39540	shikimate kinase 2	Encodes a shikimate kinase. Its transcripts appear to be expressed in vegetative tissues and developing embryos. SK2 transcript levels rise in response to Phytophthora infestans spores. SK2 is believed to be localized to the chloroplast.	shikimate kinase 2 (SK2); FUNCTIONS IN: shikimate kinase activity, ATP binding; INVOLVED IN: aromatic amino acid family biosynthetic process; EXPRESSED IN: 22 plant structures; EXPRESSED DURING: 13 growth stages; CONTAINS InterPro DOMAIN/s: Shikimate kinase (InterPro:IPR000623); BEST Arabidopsis thaliana protein match is: shikimate kinase 1 (TAIR:AT2G21940.5); Has 7816 Blast hits to 7816 proteins…	alanine_beta
18407572_4	12.8273	4	18380526	18381905	-	AT4G39550	Galactose oxidase/kelch repeat superfamily protein	NA	Galactose oxidase/kelch repeat superfamily protein; FUNCTIONS IN: molecular_function unknown; INVOLVED IN: biological_process unknown; LOCATED IN: chloroplast; EXPRESSED IN: 18 plant structures; EXPRESSED DURING: 9 growth stages; CONTAINS InterPro DOMAIN/s: F-box domain, cyclin-like (InterPro:IPR001810), Galactose oxidase/kelch, beta-propeller (InterPro:IPR011043), Kelch repeat type 1 (InterPro:I…	alanine_beta
18407572_4	12.8273	4	18382291	18383817	-	AT4G39560	Galactose oxidase/kelch repeat superfamily protein	NA	Galactose oxidase/kelch repeat superfamily protein; CONTAINS InterPro DOMAIN/s: F-box domain, cyclin-like (InterPro:IPR001810), Galactose oxidase/kelch, beta-propeller (InterPro:IPR011043), Kelch repeat type 1 (InterPro:IPR006652), Kelch-type beta propeller (InterPro:IPR015915); BEST Arabidopsis thaliana protein match is: Galactose oxidase/kelch repeat superfamily protein (TAIR:AT5G49000.2); Has …	alanine_beta
18407572_4	12.8273	4	18384100	18385544	-	AT4G39570	Galactose oxidase/kelch repeat superfamily protein	NA	Galactose oxidase/kelch repeat superfamily protein; FUNCTIONS IN: molecular_function unknown; INVOLVED IN: biological_process unknown; LOCATED IN: chloroplast; EXPRESSED IN: 23 plant structures; EXPRESSED DURING: 13 growth stages; CONTAINS InterPro DOMAIN/s: F-box domain, cyclin-like (InterPro:IPR001810), Galactose oxidase/kelch, beta-propeller (InterPro:IPR011043), Kelch repeat type 1 (InterPro:…	alanine_beta
18407572_4	12.8273	4	18385684	18386811	-	AT4G39580	Galactose oxidase/kelch repeat superfamily protein	NA	Galactose oxidase/kelch repeat superfamily protein; CONTAINS InterPro DOMAIN/s: F-box domain, cyclin-like (InterPro:IPR001810), Galactose oxidase/kelch, beta-propeller (InterPro:IPR011043), Kelch repeat type 1 (InterPro:IPR006652), Kelch related (InterPro:IPR013089), Kelch-type beta propeller (InterPro:IPR015915); BEST Arabidopsis thaliana protein match is: Galactose oxidase/kelch repeat superfam…	alanine_beta
18407572_4	12.8273	4	18387331	18388732	-	AT4G39590	Galactose oxidase/kelch repeat superfamily protein	NA	Galactose oxidase/kelch repeat superfamily protein; FUNCTIONS IN: molecular_function unknown; INVOLVED IN: biological_process unknown; LOCATED IN: chloroplast; EXPRESSED IN: sperm cell, sepal, male gametophyte, flower, pollen tube; EXPRESSED DURING: L mature pollen stage, M germinated pollen stage, petal differentiation and expansion stage; CONTAINS InterPro DOMAIN/s: F-box domain, cyclin-like (I…	alanine_beta
18407572_4	12.8273	4	18389436	18390539	-	AT4G39600	Galactose oxidase/kelch repeat superfamily protein	NA	Galactose oxidase/kelch repeat superfamily protein; CONTAINS InterPro DOMAIN/s: F-box domain, cyclin-like (InterPro:IPR001810), Galactose oxidase/kelch, beta-propeller (InterPro:IPR011043), Kelch-type beta propeller (InterPro:IPR015915); BEST Arabidopsis thaliana protein match is: Galactose oxidase/kelch repeat superfamily protein (TAIR:AT5G48990.1); Has 1438 Blast hits to 1405 proteins in 73 spe…	alanine_beta
18407572_4	12.8273	4	18393570	18394745	-	AT4G39610	Protein of unknown function, DUF617	NA	Protein of unknown function, DUF617; FUNCTIONS IN: molecular_function unknown; INVOLVED IN: biological_process unknown; LOCATED IN: chloroplast; EXPRESSED IN: 9 plant structures; EXPRESSED DURING: L mature pollen stage, M germinated pollen stage, 4 anthesis, C globular stage, petal differentiation and expansion stage; CONTAINS InterPro DOMAIN/s: Protein of unknown function DUF617, plant (InterPro…	alanine_beta
18407572_4	12.8273	4	18395028	18395099	+	AT4G39615	pre-tRNA	NA	tRNA-Trp (anticodon: CCA)	alanine_beta
18407572_4	12.8273	4	18395294	18397578	+	AT4G39620	Tetratricopeptide repeat (TPR)-like superfamily protein	NA	EMBRYO DEFECTIVE 2453 (EMB2453); INVOLVED IN: embryo development ending in seed dormancy; LOCATED IN: chloroplast; EXPRESSED IN: 22 plant structures; EXPRESSED DURING: 13 growth stages; CONTAINS InterPro DOMAIN/s: Pentatricopeptide repeat (InterPro:IPR002885); BEST Arabidopsis thaliana protein match is: plastid transcriptionally active 2 (TAIR:AT1G74850.1); Has 39741 Blast hits to 13102 proteins …	alanine_beta
18407572_4	12.8273	4	18397591	18399387	-	AT4G39630	NA	NA	unknown protein; Has 30201 Blast hits to 17322 proteins in 780 species: Archae - 12; Bacteria - 1396; Metazoa - 17338; Fungi - 3422; Plants - 5037; Viruses - 0; Other Eukaryotes - 2996 (source: NCBI BLink).	alanine_beta
18407572_4	12.8273	4	18399955	18402963	+	AT4G39640	gamma-glutamyl transpeptidase 1	The gene encodes a gamma-glutamyltransferase (AKA gamma-glutamyl transpeptidase, EC 2.3.2.2) that is located in vascular tissues (predominantly phloem) of leaves and is involved in the degradation of glutathione. The encoded enzyme also mitigates oxidative stress by metabolizing GSSG (oxidized form of GSH - glutathione) in the apoplast.	gamma-glutamyl transpeptidase 1 (GGT1); FUNCTIONS IN: gamma-glutamyltransferase activity, glutathione gamma-glutamylcysteinyltransferase activity; INVOLVED IN: response to oxidative stress, glutathione catabolic process; LOCATED IN: apoplast, plant-type cell wall; EXPRESSED IN: 26 plant structures; EXPRESSED DURING: 10 growth stages; CONTAINS InterPro DOMAIN/s: Gamma-glutamyltranspeptidase (Inter…	alanine_beta
18407572_4	12.8273	4	18403560	18406025	+	AT4G39650	gamma-glutamyl transpeptidase 2	The gene encodes a gamma-glutamyltransferase (AKA gamma-glutamyl transpeptidase, EC 2.3.2.2) that is located in the apoplast of young siliques (within the ovules of the carpel) and is involved in the degradation of glutathione. The encoded enzyme also acts as part of a GSH pumping gamma-glutamyl cycle in this tissue and may also be involved in gamma-glutamyl amino acid formation.	gamma-glutamyl transpeptidase 2 (GGT2); CONTAINS InterPro DOMAIN/s: Gamma-glutamyltranspeptidase (InterPro:IPR000101); BEST Arabidopsis thaliana protein match is: gamma-glutamyl transpeptidase 1 (TAIR:AT4G39640.2); Has 9214 Blast hits to 9192 proteins in 1483 species: Archae - 86; Bacteria - 4248; Metazoa - 714; Fungi - 303; Plants - 110; Viruses - 1; Other Eukaryotes - 3752 (source: NCBI BLink).	alanine_beta
18407572_4	12.8273	4	18406765	18409564	+	AT4G39660	alanine:glyoxylate aminotransferase 2	alanine:glyoxylate aminotransferase 2 homolog (AGT2) mRNA,	alanine:glyoxylate aminotransferase 2 (AGT2); FUNCTIONS IN: zinc ion binding, alanine-glyoxylate transaminase activity; INVOLVED IN: response to cadmium ion; LOCATED IN: mitochondrion, plasma membrane, membrane; EXPRESSED IN: 25 plant structures; EXPRESSED DURING: 14 growth stages; CONTAINS InterPro DOMAIN/s: Pyridoxal phosphate-dependent transferase, major domain (InterPro:IPR015424), Aminotrans…	alanine_beta
18407572_4	12.8273	4	18410172	18411000	+	AT4G39670	Glycolipid transfer protein (GLTP) family protein	NA	Glycolipid transfer protein (GLTP) family protein; FUNCTIONS IN: glycolipid transporter activity, glycolipid binding; INVOLVED IN: glycolipid transport; LOCATED IN: cytoplasm; EXPRESSED IN: 16 plant structures; EXPRESSED DURING: 10 growth stages; CONTAINS InterPro DOMAIN/s: Glycolipid transfer protein, GLTP (InterPro:IPR014830); BEST Arabidopsis thaliana protein match is: Glycolipid transfer prot…	alanine_beta
18407572_4	12.8273	4	18411265	18411338	+	AT4G39672	pre-tRNA	NA	tRNA-Val (anticodon: CAC)	alanine_beta
18407572_4	12.8273	4	18413775	18414240	+	AT4G39675	NA	NA	unknown protein; Has 30201 Blast hits to 17322 proteins in 780 species: Archae - 12; Bacteria - 1396; Metazoa - 17338; Fungi - 3422; Plants - 5037; Viruses - 0; Other Eukaryotes - 2996 (source: NCBI BLink).	alanine_beta
18407572_4	12.8273	4	18414306	18417530	-	AT4G39680	SAP domain-containing protein	NA	SAP domain-containing protein; FUNCTIONS IN: DNA binding, nucleic acid binding; INVOLVED IN: biological_process unknown; LOCATED IN: cytosol, nucleus, chloroplast; EXPRESSED IN: 26 plant structures; EXPRESSED DURING: 14 growth stages; CONTAINS InterPro DOMAIN/s: DNA-binding SAP (InterPro:IPR003034); Has 10985 Blast hits to 6880 proteins in 693 species: Archae - 26; Bacteria - 1256; Metazoa - 3900…	alanine_beta
18407572_4	12.8273	4	18417656	18421971	+	AT4G39690	NA	NA	FUNCTIONS IN: molecular_function unknown; INVOLVED IN: biological_process unknown; LOCATED IN: mitochondrion; EXPRESSED IN: 26 plant structures; EXPRESSED DURING: 14 growth stages; CONTAINS InterPro DOMAIN/s: Mitochondrial inner membrane protein Mitofilin (InterPro:IPR019133); Has 30201 Blast hits to 17322 proteins in 780 species: Archae - 12; Bacteria - 1396; Metazoa - 17338; Fungi - 3422; Plant…	alanine_beta
18407572_4	12.8273	4	18424265	18424906	+	AT4G39700	Heavy metal transport/detoxification superfamily protein	NA	Heavy metal transport/detoxification superfamily protein ; FUNCTIONS IN: metal ion binding; INVOLVED IN: metal ion transport; LOCATED IN: cellular_component unknown; CONTAINS InterPro DOMAIN/s: Heavy metal transport/detoxification protein (InterPro:IPR006121); BEST Arabidopsis thaliana protein match is: Heavy metal transport/detoxification superfamily protein (TAIR:AT1G22990.1); Has 1218 Blast hi…	alanine_beta
18407572_4	12.8273	4	18427039	18428412	-	AT4G39710	FK506-binding protein 16-2	NA	FK506-binding protein 16-2 (FKBP16-2); FUNCTIONS IN: FK506 binding, peptidyl-prolyl cis-trans isomerase activity; INVOLVED IN: protein folding; LOCATED IN: thylakoid, chloroplast thylakoid membrane, chloroplast thylakoid lumen, chloroplast; EXPRESSED IN: 20 plant structures; EXPRESSED DURING: 13 growth stages; CONTAINS InterPro DOMAIN/s: Peptidyl-prolyl cis-trans isomerase, FKBP-type (InterPro:IP…	alanine_beta
18407572_4	12.8273	4	18429892	18430950	-	AT4G39720	VQ motif-containing protein	NA	VQ motif-containing protein; CONTAINS InterPro DOMAIN/s: VQ (InterPro:IPR008889); BEST Arabidopsis thaliana protein match is: VQ motif-containing protein (TAIR:AT1G35830.1); Has 406 Blast hits to 390 proteins in 39 species: Archae - 0; Bacteria - 0; Metazoa - 10; Fungi - 7; Plants - 145; Viruses - 0; Other Eukaryotes - 244 (source: NCBI BLink).	alanine_beta
18407572_4	12.8273	4	18432899	18433695	+	AT4G39730	Lipase/lipooxygenase, PLAT/LH2 family protein	NA	Lipase/lipooxygenase, PLAT/LH2 family protein; FUNCTIONS IN: molecular_function unknown; INVOLVED IN: biological_process unknown; LOCATED IN: thylakoid, chloroplast thylakoid membrane, plasma membrane, chloroplast, vacuole; EXPRESSED IN: 25 plant structures; EXPRESSED DURING: 13 growth stages; CONTAINS InterPro DOMAIN/s: Lipoxygenase, LH2 (InterPro:IPR001024), Lipase/lipooxygenase, PLAT/LH2 (Inte…	alanine_beta
18407572_4	12.8273	4	18435293	18437136	-	AT4G39740	Thioredoxin superfamily protein	Encodes HCC2, one of the two Arabidopsis genes (HCC1 and HCC2) resulting from a duplication with homology to the SCO proteins involved in copper insertion during cytochrome c oxidase (COX) assembly in other organisms. HCC2, which lacks the cysteines and histidine putatively involved in copper binding, functions in copper sensing and redox homeostasis.	Thioredoxin superfamily protein; CONTAINS InterPro DOMAIN/s: Copper chaperone SCO1/SenC (InterPro:IPR003782), Thioredoxin fold (InterPro:IPR012335), Thioredoxin-like fold (InterPro:IPR012336); BEST Arabidopsis thaliana protein match is: electron transport SCO1/SenC family protein (TAIR:AT3G08950.1); Has 30201 Blast hits to 17322 proteins in 780 species: Archae - 12; Bacteria - 1396; Metazoa - 173…	alanine_beta
18407572_4	12.8273	4	18437806	18438665	+	AT4G39745	hydroxyproline-rich glycoprotein family protein	NA	hydroxyproline-rich glycoprotein family protein; FUNCTIONS IN: molecular_function unknown; INVOLVED IN: biological_process unknown; LOCATED IN: chloroplast; BEST Arabidopsis thaliana protein match is: hydroxyproline-rich glycoprotein family protein (TAIR:AT2G22180.1); Has 82 Blast hits to 82 proteins in 26 species: Archae - 0; Bacteria - 0; Metazoa - 14; Fungi - 9; Plants - 52; Viruses - 3; Other…	alanine_beta
18407572_4	12.8273	4	18439138	18439578	+	AT4G39750	F-box family protein-related	NA	F-box family protein-related; BEST Arabidopsis thaliana protein match is: Galactose oxidase/kelch repeat superfamily protein (TAIR:AT5G28180.1); Has 30201 Blast hits to 17322 proteins in 780 species: Archae - 12; Bacteria - 1396; Metazoa - 17338; Fungi - 3422; Plants - 5037; Viruses - 0; Other Eukaryotes - 2996 (source: NCBI BLink).	alanine_beta
18407572_4	12.8273	4	18440112	18441445	+	AT4G39753	Galactose oxidase/kelch repeat superfamily protein	NA	Galactose oxidase/kelch repeat superfamily protein; FUNCTIONS IN: molecular_function unknown; INVOLVED IN: biological_process unknown; LOCATED IN: chloroplast; EXPRESSED IN: 6 plant structures; EXPRESSED DURING: L mature pollen stage, M germinated pollen stage, 4 anthesis, petal differentiation and expansion stage; CONTAINS InterPro DOMAIN/s: F-box domain, cyclin-like (InterPro:IPR001810), Galact…	alanine_beta
18407572_4	12.8273	4	18441756	18443000	+	AT4G39756	Galactose oxidase/kelch repeat superfamily protein	NA	Galactose oxidase/kelch repeat superfamily protein; CONTAINS InterPro DOMAIN/s: F-box domain, cyclin-like (InterPro:IPR001810), Galactose oxidase/kelch, beta-propeller (InterPro:IPR011043), Kelch repeat type 1 (InterPro:IPR006652), Kelch related (InterPro:IPR013089), Kelch-type beta propeller (InterPro:IPR015915); BEST Arabidopsis thaliana protein match is: Galactose oxidase/kelch repeat superfam…	alanine_beta
18407572_4	12.8273	4	18443679	18444788	+	AT4G39760	Galactose oxidase/kelch repeat superfamily protein	NA	Galactose oxidase/kelch repeat superfamily protein; FUNCTIONS IN: molecular_function unknown; INVOLVED IN: biological_process unknown; LOCATED IN: chloroplast; CONTAINS InterPro DOMAIN/s: F-box domain, cyclin-like (InterPro:IPR001810), Galactose oxidase/kelch, beta-propeller (InterPro:IPR011043), Kelch repeat type 1 (InterPro:IPR006652), Kelch related (InterPro:IPR013089), Kelch-type beta propell…	alanine_beta
18407572_4	12.8273	4	18448980	18451293	-	AT4G39770	Haloacid dehalogenase-like hydrolase (HAD) superfamily protein	NA	Haloacid dehalogenase-like hydrolase (HAD) superfamily protein; FUNCTIONS IN: catalytic activity, trehalose-phosphatase activity; INVOLVED IN: trehalose biosynthetic process, metabolic process; LOCATED IN: cellular_component unknown; EXPRESSED IN: 10 plant structures; EXPRESSED DURING: 8 growth stages; CONTAINS InterPro DOMAIN/s: HAD-superfamily hydrolase, subfamily IIB (InterPro:IPR006379), Treh…	alanine_beta
18407572_4	12.8273	4	18457957	18459180	-	AT4G39780	Integrase-type DNA-binding superfamily protein	encodes a member of the DREB subfamily A-6 of ERF/AP2 transcription factor family. The protein contains one AP2 domain. There are 8 members in this subfamily including RAP2.4.	Integrase-type DNA-binding superfamily protein; FUNCTIONS IN: DNA binding, sequence-specific DNA binding transcription factor activity; INVOLVED IN: regulation of transcription, DNA-dependent; LOCATED IN: nucleus; EXPRESSED IN: 15 plant structures; EXPRESSED DURING: 6 growth stages; CONTAINS InterPro DOMAIN/s: DNA-binding, integrase-type (InterPro:IPR016177), Pathogenesis-related transcriptional …	alanine_beta
21911088_5	11.7608	5	21822486	21826451	+	AT5G53760	Seven transmembrane MLO family protein	A member of a large family of seven-transmembrane domain proteins specific to plants, homologs of the barley mildew resistance locus o (MLO) protein. The Arabidopsis genome contains 15 genes encoding MLO proteins, with localization in plasma membrane. Phylogenetic analysis revealed four clades of closely-related AtMLO genes. ATMLO11 belongs to the clade I, with AtMLO4 and AtMLO14. The gene is exp…	MILDEW RESISTANCE LOCUS O 11 (MLO11); FUNCTIONS IN: calmodulin binding; INVOLVED IN: cell death, defense response; LOCATED IN: integral to membrane, plasma membrane; EXPRESSED IN: 25 plant structures; EXPRESSED DURING: 10 growth stages; CONTAINS InterPro DOMAIN/s: Mlo-related protein (InterPro:IPR004326); BEST Arabidopsis thaliana protein match is: Seven transmembrane MLO family protein (TAIR:AT1…	tyrosine
21911088_5	11.7608	5	21826656	21829983	+	AT5G53770	Nucleotidyltransferase family protein	NA	Nucleotidyltransferase family protein; FUNCTIONS IN: nucleic acid binding, nucleotidyltransferase activity; INVOLVED IN: biological_process unknown; LOCATED IN: cellular_component unknown; EXPRESSED IN: 6 plant structures; EXPRESSED DURING: 4 anthesis, F mature embryo stage, petal differentiation and expansion stage, E expanded cotyledon stage, D bilateral stage; CONTAINS InterPro DOMAIN/s: Nucle…	tyrosine
21911088_5	11.7608	5	21831518	21836800	-	AT5G53775	transposable element gene	NA	non-LTR retrotransposon family (LINE), has a 4.4e-39 P-value blast match to GB:AAA39398 ORF2 (Mus musculus) (LINE-element)	tyrosine
21911088_5	11.7608	5	21839818	21841977	-	AT5G53780	Protein of unknown function (DUF295)	NA	Protein of unknown function (DUF295); CONTAINS InterPro DOMAIN/s: Protein of unknown function DUF295 (InterPro:IPR005174); BEST Arabidopsis thaliana protein match is: Protein of unknown function (DUF295) (TAIR:AT5G53790.1); Has 1807 Blast hits to 1807 proteins in 277 species: Archae - 0; Bacteria - 0; Metazoa - 736; Fungi - 347; Plants - 385; Viruses - 0; Other Eukaryotes - 339 (source: NCBI BLin…	tyrosine
21911088_5	11.7608	5	21843501	21845261	+	AT5G53790	Protein of unknown function (DUF295)	NA	Protein of unknown function (DUF295); CONTAINS InterPro DOMAIN/s: Protein of unknown function DUF295 (InterPro:IPR005174); BEST Arabidopsis thaliana protein match is: Protein of unknown function (DUF295) (TAIR:AT5G53780.1); Has 1807 Blast hits to 1807 proteins in 277 species: Archae - 0; Bacteria - 0; Metazoa - 736; Fungi - 347; Plants - 385; Viruses - 0; Other Eukaryotes - 339 (source: NCBI BLin…	tyrosine
21911088_5	11.7608	5	21848135	21850111	+	AT5G53800	NA	NA	unknown protein; Has 30201 Blast hits to 17322 proteins in 780 species: Archae - 12; Bacteria - 1396; Metazoa - 17338; Fungi - 3422; Plants - 5037; Viruses - 0; Other Eukaryotes - 2996 (source: NCBI BLink).	tyrosine
21911088_5	11.7608	5	21850179	21853011	-	AT5G53810	O-methyltransferase family protein	NA	O-methyltransferase family protein; FUNCTIONS IN: methyltransferase activity, protein dimerization activity, O-methyltransferase activity; LOCATED IN: cytosol; EXPRESSED IN: carpel; EXPRESSED DURING: 4 anthesis; CONTAINS InterPro DOMAIN/s: Winged helix-turn-helix transcription repressor DNA-binding (InterPro:IPR011991), Plant methyltransferase dimerisation (InterPro:IPR012967), O-methyltransferas…	tyrosine
21911088_5	11.7608	5	21851784	21852218	+	AT5G53815	transposable element gene	NA	copia-like retrotransposon family, has a 6.6e-26 P-value blast match to GB:CAA72989 open reading frame 1 (Ty1_Copia-element) (Brassica oleracea)	tyrosine
21911088_5	11.7608	5	21853397	21854117	+	AT5G53820	Late embryogenesis abundant protein (LEA) family protein	NA	Late embryogenesis abundant protein (LEA) family protein; BEST Arabidopsis thaliana protein match is: Late embryogenesis abundant protein (LEA) family protein (TAIR:AT5G38760.1); Has 1807 Blast hits to 1807 proteins in 277 species: Archae - 0; Bacteria - 0; Metazoa - 736; Fungi - 347; Plants - 385; Viruses - 0; Other Eukaryotes - 339 (source: NCBI BLink).	tyrosine
21911088_5	11.7608	5	21857050	21857984	+	AT5G53830	VQ motif-containing protein	NA	VQ motif-containing protein; FUNCTIONS IN: molecular_function unknown; INVOLVED IN: biological_process unknown; LOCATED IN: cellular_component unknown; EXPRESSED IN: 19 plant structures; EXPRESSED DURING: 11 growth stages; CONTAINS InterPro DOMAIN/s: VQ (InterPro:IPR008889); BEST Arabidopsis thaliana protein match is: VQ motif-containing protein (TAIR:AT3G15300.1); Has 1807 Blast hits to 1807 pro…	tyrosine
21911088_5	11.7608	5	21859148	21860672	-	AT5G53840	F-box/RNI-like/FBD-like domains-containing protein	NA	F-box/RNI-like/FBD-like domains-containing protein; CONTAINS InterPro DOMAIN/s: F-box domain, cyclin-like (InterPro:IPR001810), FBD (InterPro:IPR013596), F-box domain, Skp2-like (InterPro:IPR022364), FBD-like (InterPro:IPR006566), Leucine-rich repeat 2 (InterPro:IPR013101); BEST Arabidopsis thaliana protein match is: F-box/RNI-like/FBD-like domains-containing protein (TAIR:AT1G51370.1); Has 30201…	tyrosine
21911088_5	11.7608	5	21860997	21864973	-	AT5G53850	haloacid dehalogenase-like hydrolase family protein	Encodes a trifunctional dehydratase / enolase / phosphatase involved in the methionine salvage.	haloacid dehalogenase-like hydrolase family protein; FUNCTIONS IN: hydrolase activity, ion binding, methylthioribulose 1-phosphate dehydratase activity, metal ion binding; INVOLVED IN: L-methionine salvage; LOCATED IN: chloroplast stroma, chloroplast; EXPRESSED IN: 23 plant structures; EXPRESSED DURING: 13 growth stages; CONTAINS InterPro DOMAIN/s: Class II aldolase/adducin, N-terminal (InterPro:…	tyrosine
21911088_5	11.7608	5	21865268	21868948	+	AT5G53860	embryo defective 2737	A locus involved in embryogenesis. Mutations in this locus result in embryo lethality.	embryo defective 2737 (emb2737); FUNCTIONS IN: molecular_function unknown; INVOLVED IN: embryo development ending in seed dormancy; LOCATED IN: chloroplast; EXPRESSED IN: 22 plant structures; EXPRESSED DURING: 13 growth stages; Has 33 Blast hits to 32 proteins in 8 species: Archae - 0; Bacteria - 0; Metazoa - 0; Fungi - 0; Plants - 33; Viruses - 0; Other Eukaryotes - 0 (source: NCBI BLink).	tyrosine
21911088_5	11.7608	5	21869864	21871284	-	AT5G53870	early nodulin-like protein 1	NA	early nodulin-like protein 1 (ENODL1); FUNCTIONS IN: electron carrier activity, copper ion binding; LOCATED IN: plasma membrane, anchored to membrane; EXPRESSED IN: 22 plant structures; EXPRESSED DURING: 9 growth stages; CONTAINS InterPro DOMAIN/s: Plastocyanin-like (InterPro:IPR003245), Cupredoxin (InterPro:IPR008972); BEST Arabidopsis thaliana protein match is: early nodulin-like protein 2 (TAI…	tyrosine
21911088_5	11.7608	5	21872794	21873303	-	AT5G53880	NA	NA	unknown protein; FUNCTIONS IN: molecular_function unknown; INVOLVED IN: biological_process unknown; LOCATED IN: mitochondrion, plasma membrane; EXPRESSED IN: 23 plant structures; EXPRESSED DURING: 13 growth stages; Has 30201 Blast hits to 17322 proteins in 780 species: Archae - 12; Bacteria - 1396; Metazoa - 17338; Fungi - 3422; Plants - 5037; Viruses - 0; Other Eukaryotes - 2996 (source: NCBI BL…	tyrosine
21911088_5	11.7608	5	21876861	21880461	+	AT5G53890	phytosylfokine-alpha receptor 2	Encodes a leucine-rich repeat receptor kinase (LRR-RK) involved in the perception of phytosulfokine (PSK), which is a 5-aa tyrosine-sulfated peptide that primarily promotes cellular proliferation.	phytosylfokine-alpha receptor 2 (PSKR2); FUNCTIONS IN: peptide receptor activity, protein serine/threonine kinase activity, ATP binding; INVOLVED IN: protein amino acid phosphorylation, transmembrane receptor protein tyrosine kinase signaling pathway, response to wounding; LOCATED IN: chloroplast, plasma membrane; EXPRESSED IN: 22 plant structures; EXPRESSED DURING: 13 growth stages; CONTAINS Int…	tyrosine
21911088_5	11.7608	5	21880619	21881204	+	AT5G53895	NA	NA	unknown protein; BEST Arabidopsis thaliana protein match is: unknown protein (TAIR:AT4G27530.1); Has 30201 Blast hits to 17322 proteins in 780 species: Archae - 12; Bacteria - 1396; Metazoa - 17338; Fungi - 3422; Plants - 5037; Viruses - 0; Other Eukaryotes - 2996 (source: NCBI BLink).	tyrosine
21911088_5	11.7608	5	21881142	21883416	-	AT5G53900	Serine/threonine-protein kinase WNK (With No Lysine)-related	NA	Serine/threonine-protein kinase WNK (With No Lysine)-related; BEST Arabidopsis thaliana protein match is: Serine/threonine-protein kinase WNK (With No Lysine)-related (TAIR:AT3G15240.2); Has 145 Blast hits to 145 proteins in 15 species: Archae - 0; Bacteria - 0; Metazoa - 2; Fungi - 0; Plants - 143; Viruses - 0; Other Eukaryotes - 0 (source: NCBI BLink).	tyrosine
21911088_5	11.7608	5	21887966	21888667	+	AT5G53902	U3B; snoRNA	U3 small nucleolar RNA	NA	tyrosine
21911088_5	11.7608	5	21888148	21889254	-	AT5G53905	NA	NA	unknown protein; CONTAINS InterPro DOMAIN/s: Protein of unknown function DUF1278 (InterPro:IPR010701); BEST Arabidopsis thaliana protein match is: unknown protein (TAIR:AT5G54062.1); Has 30201 Blast hits to 17322 proteins in 780 species: Archae - 12; Bacteria - 1396; Metazoa - 17338; Fungi - 3422; Plants - 5037; Viruses - 0; Other Eukaryotes - 2996 (source: NCBI BLink).	tyrosine
21911088_5	11.7608	5	21890643	21891335	+	AT5G53910	RING/U-box superfamily protein	NA	RING/U-box superfamily protein; CONTAINS InterPro DOMAIN/s: Zinc finger, RING-type (InterPro:IPR001841), Zinc finger, C3HC4 RING-type (InterPro:IPR018957); BEST Arabidopsis thaliana protein match is: Zinc finger, C3HC4 type (RING finger) family protein (TAIR:AT1G18760.1); Has 1807 Blast hits to 1807 proteins in 277 species: Archae - 0; Bacteria - 0; Metazoa - 736; Fungi - 347; Plants - 385; Virus…	tyrosine
21911088_5	11.7608	5	21892124	21894267	+	AT5G53920	ribosomal protein L11 methyltransferase-related	NA	ribosomal protein L11 methyltransferase-related; FUNCTIONS IN: protein methyltransferase activity; INVOLVED IN: protein amino acid methylation; LOCATED IN: cytoplasm; CONTAINS InterPro DOMAIN/s: Ribosomal protein L11 methyltransferase (InterPro:IPR004498), Ribosomal L11 methyltransferase, PrmA (InterPro:IPR010456); Has 1807 Blast hits to 1807 proteins in 277 species: Archae - 0; Bacteria - 0; Met…	tyrosine
21911088_5	11.7608	5	21894232	21896427	-	AT5G53930	NA	NA	unknown protein; LOCATED IN: chloroplast; Has 1807 Blast hits to 1807 proteins in 277 species: Archae - 0; Bacteria - 0; Metazoa - 736; Fungi - 347; Plants - 385; Viruses - 0; Other Eukaryotes - 339 (source: NCBI BLink).	tyrosine
21911088_5	11.7608	5	21896995	21898610	-	AT5G53940	Yippee family putative zinc-binding protein	NA	Yippee family putative zinc-binding protein; CONTAINS InterPro DOMAIN/s: Yippee-like protein (InterPro:IPR004910); BEST Arabidopsis thaliana protein match is: Yippee family putative zinc-binding protein (TAIR:AT2G40110.1); Has 1807 Blast hits to 1807 proteins in 277 species: Archae - 0; Bacteria - 0; Metazoa - 736; Fungi - 347; Plants - 385; Viruses - 0; Other Eukaryotes - 339 (source: NCBI BLink…	tyrosine
21911088_5	11.7608	5	21901966	21903823	-	AT5G53950	NAC (No Apical Meristem) domain transcriptional regulator superfamily protein	Transcriptional activator of the NAC gene family, with CUC1 redundantly required for embryonic apical meristem formation, cotyledon separation and expression of STM. Proper timing of CUC2 expression is required to maintain the phyllotactic pattern initiated in the meristem. CUC2 expression in leaf sinus region is required for serration and the extent of serration is modulated by mir164A mediated …	CUP-SHAPED COTYLEDON 2 (CUC2); CONTAINS InterPro DOMAIN/s: No apical meristem (NAM) protein (InterPro:IPR003441); BEST Arabidopsis thaliana protein match is: NAC (No Apical Meristem) domain transcriptional regulator superfamily protein (TAIR:AT3G15170.1); Has 1807 Blast hits to 1807 proteins in 277 species: Archae - 0; Bacteria - 0; Metazoa - 736; Fungi - 347; Plants - 385; Viruses - 0; Other Euk…	tyrosine
21911088_5	11.7608	5	21907638	21908666	+	AT5G53960	ATP binding;DNA binding;DNA topoisomerase (ATP-hydrolyzing)s	NA	ATP binding;DNA binding;DNA topoisomerase (ATP-hydrolyzing)s; FUNCTIONS IN: DNA topoisomerase (ATP-hydrolyzing) activity, DNA binding, ATP binding; INVOLVED IN: DNA topological change, DNA metabolic process; LOCATED IN: plasma membrane; EXPRESSED IN: cultured cell; CONTAINS InterPro DOMAIN/s: DNA topoisomerase, type IIA, subunit A, alpha-helical (InterPro:IPR013757); Has 1807 Blast hits to 1807 p…	tyrosine
21911088_5	11.7608	5	21910533	21912777	+	AT5G53970	Tyrosine transaminase family protein	encodes tyrosine aminotransferase which is strongly induced upon aging and coronatine treatment	Tyrosine transaminase family protein; CONTAINS InterPro DOMAIN/s: 1-aminocyclopropane-1-carboxylate synthase (InterPro:IPR001176), Aminotransferase, class I/classII (InterPro:IPR004839), Pyridoxal phosphate-dependent transferase, major domain (InterPro:IPR015424), Tyrosine transaminase (InterPro:IPR021178), Tyrosine/nicotianamine aminotransferase (InterPro:IPR005958), Pyridoxal phosphate-dependen…	tyrosine
21911088_5	11.7608	5	21914045	21914749	+	AT5G53980	homeobox protein 52	Encodes a homeodomain leucine zipper class I (HD-Zip I) protein.	homeobox protein 52 (HB52); FUNCTIONS IN: sequence-specific DNA binding transcription factor activity; INVOLVED IN: response to blue light, regulation of transcription, DNA-dependent, response to absence of light; LOCATED IN: nucleus; EXPRESSED IN: root, flower; EXPRESSED DURING: seedling growth; CONTAINS InterPro DOMAIN/s: Homeobox (InterPro:IPR001356), Homeobox, conserved site (InterPro:IPR0179…	tyrosine
21911088_5	11.7608	5	21915550	21917149	-	AT5G53990	UDP-Glycosyltransferase superfamily protein	NA	UDP-Glycosyltransferase superfamily protein; FUNCTIONS IN: transferase activity, transferring glycosyl groups; INVOLVED IN: metabolic process; EXPRESSED IN: root; CONTAINS InterPro DOMAIN/s: UDP-glucuronosyl/UDP-glucosyltransferase (InterPro:IPR002213); BEST Arabidopsis thaliana protein match is: UDP-Glycosyltransferase superfamily protein (TAIR:AT1G64910.1); Has 1807 Blast hits to 1807 proteins …	tyrosine
21911088_5	11.7608	5	21917776	21919064	-	AT5G54000	2-oxoglutarate (2OG) and Fe(II)-dependent oxygenase superfamily protein	NA	2-oxoglutarate (2OG) and Fe(II)-dependent oxygenase superfamily protein; FUNCTIONS IN: oxidoreductase activity, acting on paired donors, with incorporation or reduction of molecular oxygen, 2-oxoglutarate as one donor, and incorporation of one atom each of oxygen into both donors, oxidoreductase activity; INVOLVED IN: biological_process unknown; LOCATED IN: cellular_component unknown; CONTAINS In…	tyrosine
21911088_5	11.7608	5	21919781	21921189	-	AT5G54010	UDP-Glycosyltransferase superfamily protein	NA	UDP-Glycosyltransferase superfamily protein; FUNCTIONS IN: transferase activity, transferring glycosyl groups; INVOLVED IN: metabolic process; LOCATED IN: endomembrane system; EXPRESSED IN: 6 plant structures; EXPRESSED DURING: L mature pollen stage, M germinated pollen stage, 4 anthesis, petal differentiation and expansion stage; CONTAINS InterPro DOMAIN/s: UDP-glucuronosyl/UDP-glucosyltransfera…	tyrosine
21911088_5	11.7608	5	21921864	21923534	-	AT5G54020	Cysteine/Histidine-rich C1 domain family protein	NA	Cysteine/Histidine-rich C1 domain family protein; FUNCTIONS IN: zinc ion binding; INVOLVED IN: intracellular signaling pathway; LOCATED IN: intracellular; EXPRESSED IN: root; CONTAINS InterPro DOMAIN/s: Zinc finger, C2H2-like (InterPro:IPR015880), Protein kinase C-like, phorbol ester/diacylglycerol binding (InterPro:IPR002219), DC1 (InterPro:IPR004146), C1-like (InterPro:IPR011424); BEST Arabidop…	tyrosine
21911088_5	11.7608	5	21925984	21927243	-	AT5G54030	Cysteine/Histidine-rich C1 domain family protein	NA	Cysteine/Histidine-rich C1 domain family protein; FUNCTIONS IN: molecular_function unknown; INVOLVED IN: intracellular signaling pathway; LOCATED IN: cellular_component unknown; EXPRESSED IN: root; CONTAINS InterPro DOMAIN/s: Protein kinase C-like, phorbol ester/diacylglycerol binding (InterPro:IPR002219), DC1 (InterPro:IPR004146), C1-like (InterPro:IPR011424); BEST Arabidopsis thaliana protein m…	tyrosine
21911088_5	11.7608	5	21928847	21930637	-	AT5G54040	Cysteine/Histidine-rich C1 domain family protein	NA	Cysteine/Histidine-rich C1 domain family protein; INVOLVED IN: intracellular signaling pathway; LOCATED IN: cellular_component unknown; EXPRESSED IN: stem, hypocotyl, root; CONTAINS InterPro DOMAIN/s: Protein kinase C-like, phorbol ester/diacylglycerol binding (InterPro:IPR002219), DC1 (InterPro:IPR004146), C1-like (InterPro:IPR011424); BEST Arabidopsis thaliana protein match is: Cysteine/Histidi…	tyrosine
21911088_5	11.7608	5	21932253	21933067	-	AT5G54045	NA	pseudogene of UF3GT	NA	tyrosine
21911088_5	11.7608	5	21933623	21935995	-	AT5G54050	Cysteine/Histidine-rich C1 domain family protein	NA	Cysteine/Histidine-rich C1 domain family protein; INVOLVED IN: intracellular signaling pathway; LOCATED IN: cellular_component unknown; CONTAINS InterPro DOMAIN/s: Protein kinase C-like, phorbol ester/diacylglycerol binding (InterPro:IPR002219), Zinc finger, PHD-type, conserved site (InterPro:IPR019786), DC1 (InterPro:IPR004146), C1-like (InterPro:IPR011424); BEST Arabidopsis thaliana protein mat…	tyrosine
21911088_5	11.7608	5	21936879	21938369	-	AT5G54060	UDP-glucose:flavonoid 3-o-glucosyltransferase	Encodes a anthocyanin 3-O-glucoside: 2"-O-xylosyl-transferase involved in anthocyanin modification that converts cyanidin 3-O-glucoside to cyanidin 3-O-xylosyl(1->2)glucoside. Its preferred sugar donor is UDP-xylose.	UDP-glucose:flavonoid 3-o-glucosyltransferase (UF3GT); FUNCTIONS IN: transferase activity, transferring glycosyl groups; INVOLVED IN: N-terminal protein myristoylation, response to sucrose stimulus; LOCATED IN: cellular_component unknown; EXPRESSED IN: 14 plant structures; EXPRESSED DURING: LP.04 four leaves visible, 4 anthesis, C globular stage, E expanded cotyledon stage, D bilateral stage; CON…	tyrosine
21911088_5	11.7608	5	21938793	21939623	+	AT5G54062	NA	NA	unknown protein; FUNCTIONS IN: molecular_function unknown; INVOLVED IN: biological_process unknown; LOCATED IN: endomembrane system; CONTAINS InterPro DOMAIN/s: Protein of unknown function DUF1278 (InterPro:IPR010701); BEST Arabidopsis thaliana protein match is: Protein of unknown function (DUF1278) (TAIR:AT5G53742.1); Has 30201 Blast hits to 17322 proteins in 780 species: Archae - 12; Bacteria -…	tyrosine
21911088_5	11.7608	5	21940180	21941679	+	AT5G54064	NA	NA	pseudogene, similar to putative receptor protein kinase-like protein, blastp match of 39% identity and 1.2e-53 P-value to GP|15289871|dbj|BAB63567.1||AP003224 putative receptor protein kinase-like protein {Oryza sativa (japonica cultivar-group)}	tyrosine
21911088_5	11.7608	5	21941602	21942146	-	AT5G54067	NA	NA	unknown protein; BEST Arabidopsis thaliana protein match is: unknown protein (TAIR:AT1G50220.1); Has 30201 Blast hits to 17322 proteins in 780 species: Archae - 12; Bacteria - 1396; Metazoa - 17338; Fungi - 3422; Plants - 5037; Viruses - 0; Other Eukaryotes - 2996 (source: NCBI BLink).	tyrosine
21911088_5	11.7608	5	21943983	21945651	+	AT5G54070	heat shock transcription factor A9	A member of Heat Stress Transcription Factor (Hsf) family. Not responding to heat stress. Is regulated by the seed-specific transcription factor ABI3. In turn, it regulates other heat stress proteins including Hsp17.4-CI, Hsp17.7-CII and Hsp101 during seed maturation.	heat shock transcription factor A9 (HSFA9); FUNCTIONS IN: DNA binding, sequence-specific DNA binding transcription factor activity; INVOLVED IN: regulation of transcription, DNA-dependent; LOCATED IN: nucleus; EXPRESSED DURING: seed maturation stage; CONTAINS InterPro DOMAIN/s: Winged helix-turn-helix transcription repressor DNA-binding (InterPro:IPR011991), Heat shock factor (HSF)-type, DNA-bind…	tyrosine
21911088_5	11.7608	5	21945349	21945709	-	AT5G54075	U3D; snoRNA	U3 small nucleolar RNA	NA	tyrosine
21911088_5	11.7608	5	21945869	21948913	+	AT5G54080	homogentisate 1,2-dioxygenase	Encodes a homogentisate 1,2-dioxygenase that can convert homogentisate to malylacetoacetate and is likely to be involved in tyrosine catabolism.	homogentisate 1,2-dioxygenase (HGO); FUNCTIONS IN: homogentisate 1,2-dioxygenase activity; INVOLVED IN: tyrosine metabolic process, oxidation reduction, L-phenylalanine catabolic process, tyrosine catabolic process; LOCATED IN: cellular_component unknown; EXPRESSED IN: 23 plant structures; EXPRESSED DURING: 13 growth stages; CONTAINS InterPro DOMAIN/s: Cupin, RmlC-type (InterPro:IPR011051), Homog…	tyrosine
21911088_5	11.7608	5	21948124	21952550	-	AT5G54090	DNA mismatch repair protein MutS, type 2	NA	DNA mismatch repair protein MutS, type 2; FUNCTIONS IN: damaged DNA binding, mismatched DNA binding, ATP binding; INVOLVED IN: mismatch repair, maintenance of fidelity involved in DNA-dependent DNA replication; LOCATED IN: chloroplast; EXPRESSED IN: 22 plant structures; EXPRESSED DURING: 15 growth stages; CONTAINS InterPro DOMAIN/s: DNA mismatch repair protein MutS, type 2 (InterPro:IPR005747), D…	tyrosine
21911088_5	11.7608	5	21952733	21953507	-	AT5G54095	NA	NA	unknown protein; FUNCTIONS IN: molecular_function unknown; INVOLVED IN: N-terminal protein myristoylation; LOCATED IN: cellular_component unknown; EXPRESSED IN: 9 plant structures; EXPRESSED DURING: L mature pollen stage, M germinated pollen stage, 4 anthesis, C globular stage, petal differentiation and expansion stage; BEST Arabidopsis thaliana protein match is: unknown protein (TAIR:AT4G27580.1…	tyrosine
21911088_5	11.7608	5	21953787	21956564	-	AT5G54100	SPFH/Band 7/PHB domain-containing membrane-associated protein family	NA	SPFH/Band 7/PHB domain-containing membrane-associated protein family; INVOLVED IN: biological_process unknown; LOCATED IN: mitochondrion; EXPRESSED IN: callus; CONTAINS InterPro DOMAIN/s: Band 7 protein (InterPro:IPR001107); BEST Arabidopsis thaliana protein match is: SPFH/Band 7/PHB domain-containing membrane-associated protein family (TAIR:AT4G27585.1); Has 1807 Blast hits to 1807 proteins in 2…	tyrosine
21911088_5	11.7608	5	21958214	21960601	+	AT5G54110	membrane-associated mannitol-induced	Encodes a highly polar protein with more than 60% hydrophilic amino acid residues that is associated with the plasma membrane. It has limited secondary structure similarity to VAP-33 from Aplysia, which may be involved in membrane trafficking.	membrane-associated mannitol-induced (MAMI); FUNCTIONS IN: structural molecule activity; INVOLVED IN: response to osmotic stress; LOCATED IN: plasma membrane; EXPRESSED IN: 23 plant structures; EXPRESSED DURING: 13 growth stages; CONTAINS InterPro DOMAIN/s: PapD-like (InterPro:IPR008962), Major sperm protein (InterPro:IPR000535); BEST Arabidopsis thaliana protein match is: PapD-like superfamily p…	tyrosine
21911088_5	11.7608	5	21962600	21965604	+	AT5G54130	Calcium-binding endonuclease/exonuclease/phosphatase family	NA	Calcium-binding endonuclease/exonuclease/phosphatase family; FUNCTIONS IN: calcium ion binding; EXPRESSED IN: 24 plant structures; EXPRESSED DURING: 15 growth stages; CONTAINS InterPro DOMAIN/s: EF-Hand 1, calcium-binding site (InterPro:IPR018247), EF-HAND 2 (InterPro:IPR018249), EF-hand-like domain (InterPro:IPR011992), Endonuclease/exonuclease/phosphatase (InterPro:IPR005135); BEST Arabidopsis …	tyrosine
14157881_4	11.7276	4	14055661	14057592	+	AT4G28420	Tyrosine transaminase family protein	NA	Tyrosine transaminase family protein; FUNCTIONS IN: 1-aminocyclopropane-1-carboxylate synthase activity, pyridoxal phosphate binding, transferase activity, transferring nitrogenous groups, transaminase activity, catalytic activity; INVOLVED IN: cellular amino acid and derivative metabolic process, biosynthetic process; LOCATED IN: cellular_component unknown; EXPRESSED IN: stem; CONTAINS InterPro …	tyramine
14157881_4	11.7276	4	14057792	14059864	+	AT4G28430	Reticulon family protein	NA	Reticulon family protein; INVOLVED IN: biological_process unknown; LOCATED IN: endoplasmic reticulum, chloroplast; EXPRESSED IN: 11 plant structures; EXPRESSED DURING: 6 growth stages; CONTAINS InterPro DOMAIN/s: Reticulon (InterPro:IPR003388); BEST Arabidopsis thaliana protein match is: Reticulon family protein (TAIR:AT2G20590.1); Has 30201 Blast hits to 17322 proteins in 780 species: Archae - 1…	tyramine
14157881_4	11.7276	4	14059988	14061386	+	AT4G28440	Nucleic acid-binding, OB-fold-like protein	NA	Nucleic acid-binding, OB-fold-like protein; CONTAINS InterPro DOMAIN/s: Nucleic acid-binding, OB-fold-like (InterPro:IPR016027), Nucleic acid-binding, OB-fold (InterPro:IPR012340); BEST Arabidopsis thaliana protein match is: Nucleic acid-binding, OB-fold-like protein (TAIR:AT2G33845.1); Has 214 Blast hits to 214 proteins in 47 species: Archae - 22; Bacteria - 0; Metazoa - 0; Fungi - 0; Plants - 1…	tyramine
14157881_4	11.7276	4	14061459	14064708	-	AT4G28450	nucleotide binding;protein binding	This gene is predicted to encode a protein with a DWD motif. It can bind to DDB1a in Y2H assays and may be involved in the formation of a CUL4-based E3 ubiquitin ligase	nucleotide binding;protein binding; CONTAINS InterPro DOMAIN/s: WD40 repeat 2 (InterPro:IPR019782), WD40 repeat, conserved site (InterPro:IPR019775), WD40 repeat (InterPro:IPR001680), Sof1-like protein (InterPro:IPR007287), G-protein beta WD-40 repeat, region (InterPro:IPR020472), WD40 repeat-like-containing domain (InterPro:IPR011046), WD40-repeat-containing domain (InterPro:IPR017986), WD40/YVT…	tyramine
14157881_4	11.7276	4	14065997	14066543	+	AT4G28460	NA	NA	unknown protein; FUNCTIONS IN: molecular_function unknown; INVOLVED IN: biological_process unknown; LOCATED IN: endomembrane system; EXPRESSED IN: 10 plant structures; EXPRESSED DURING: LP.04 four leaves visible, 4 anthesis, petal differentiation and expansion stage; Has 8 Blast hits to 8 proteins in 3 species: Archae - 0; Bacteria - 0; Metazoa - 0; Fungi - 0; Plants - 8; Viruses - 0; Other Eukar…	tyramine
14157881_4	11.7276	4	14066875	14072545	-	AT4G28470	26S proteasome regulatory subunit S2 1B	encoding the RPN subunits of the 26S proteasome	26S proteasome regulatory subunit S2 1B (RPN1B); FUNCTIONS IN: enzyme regulator activity, binding; INVOLVED IN: protein catabolic process; LOCATED IN: proteasome regulatory particle, base subcomplex, proteasome complex; EXPRESSED IN: 6 plant structures; CONTAINS InterPro DOMAIN/s: 26S proteasome regulatory complex, non-ATPase subcomplex, Rpn1 subunit (InterPro:IPR016643), Proteasome/cyclosome, re…	tyramine
14157881_4	11.7276	4	14073042	14075271	+	AT4G28480	DNAJ heat shock family protein	NA	DNAJ heat shock family protein; FUNCTIONS IN: unfolded protein binding, heat shock protein binding; INVOLVED IN: protein folding; LOCATED IN: cellular_component unknown; EXPRESSED IN: 24 plant structures; EXPRESSED DURING: 15 growth stages; CONTAINS InterPro DOMAIN/s: Molecular chaperone, heat shock protein, Hsp40, DnaJ (InterPro:IPR015609), HSP40/DnaJ peptide-binding (InterPro:IPR008971), Chaper…	tyramine
14157881_4	11.7276	4	14075235	14076011	-	AT4G28485	DUF679 domain membrane protein 7	The structure of this gene is mis-annotated in TAIR10. Please refer to PMID:20712629 and the Comment field on the TAIR locus page for revised annotation.	DUF679 domain membrane protein 7 (DMP7); FUNCTIONS IN: molecular_function unknown; INVOLVED IN: biological_process unknown; LOCATED IN: chloroplast; CONTAINS InterPro DOMAIN/s: Protein of unknown function DUF679 (InterPro:IPR007770); BEST Arabidopsis thaliana protein match is: Protein of unknown function (DUF679) (TAIR:AT5G46090.1); Has 251 Blast hits to 247 proteins in 16 species: Archae - 0; Ba…	tyramine
14157881_4	11.7276	4	14077857	14081171	+	AT4G28490	Leucine-rich receptor-like protein kinase family protein	Member of Receptor kinase-like protein family. Controls the separation step of floral organ abscission.	HAESA (HAE); CONTAINS InterPro DOMAIN/s: Protein kinase, ATP binding site (InterPro:IPR017441), Protein kinase, catalytic domain (InterPro:IPR000719), Leucine-rich repeat-containing N-terminal domain, type 2 (InterPro:IPR013210), Leucine-rich repeat (InterPro:IPR001611), Serine/threonine-protein kinase-like domain (InterPro:IPR017442), Protein kinase-like domain (InterPro:IPR011009), Serine/threo…	tyramine
14157881_4	11.7276	4	14082660	14084266	+	AT4G28500	NAC domain containing protein 73	NA	NAC domain containing protein 73 (NAC073); CONTAINS InterPro DOMAIN/s: No apical meristem (NAM) protein (InterPro:IPR003441); BEST Arabidopsis thaliana protein match is: NAC domain containing protein 10 (TAIR:AT1G28470.1); Has 2322 Blast hits to 2317 proteins in 68 species: Archae - 0; Bacteria - 0; Metazoa - 0; Fungi - 0; Plants - 2321; Viruses - 0; Other Eukaryotes - 1 (source: NCBI BLink).	tyramine
14157881_4	11.7276	4	14084749	14086844	-	AT4G28510	prohibitin 1	prohibitin 1 (Atphb1)	prohibitin 1 (PHB1); INVOLVED IN: response to stress; LOCATED IN: mitochondrion, plasma membrane, respiratory chain complex I; EXPRESSED IN: 10 plant structures; CONTAINS InterPro DOMAIN/s: Prohibitin (InterPro:IPR000163), Band 7 protein (InterPro:IPR001107); BEST Arabidopsis thaliana protein match is: prohibitin 6 (TAIR:AT2G20530.2); Has 4079 Blast hits to 4077 proteins in 1204 species: Archae -…	tyramine
14157881_4	11.7276	4	14087556	14089796	+	AT4G28520	cruciferin 3	Encodes a 12S seed storage protein that is tyrosine-phosphorylated and its phosphorylation state is modulated in response to ABA in Arabidopsis thaliana seeds.	cruciferin 3 (CRU3); FUNCTIONS IN: nutrient reservoir activity; INVOLVED IN: response to abscisic acid stimulus, embryo development ending in seed dormancy; LOCATED IN: protein body; EXPRESSED IN: 7 plant structures; EXPRESSED DURING: seedling growth, seed development stages; CONTAINS InterPro DOMAIN/s: 11-S seed storage protein, conserved site (InterPro:IPR022379), Cupin, RmlC-type (InterPro:IPR…	tyramine
14157881_4	11.7276	4	14090489	14094776	-	AT4G28530	NAC domain containing protein 74	NA	NAC domain containing protein 74 (NAC074); FUNCTIONS IN: sequence-specific DNA binding transcription factor activity; INVOLVED IN: multicellular organismal development, regulation of transcription; LOCATED IN: cellular_component unknown; EXPRESSED IN: 18 plant structures; EXPRESSED DURING: 13 growth stages; CONTAINS InterPro DOMAIN/s: No apical meristem (NAM) protein (InterPro:IPR003441); BEST Ar…	tyramine
14157881_4	11.7276	4	14106959	14110706	+	AT4G28540	casein kinase I-like 6	NA	casein kinase I-like 6 (CKL6); FUNCTIONS IN: protein serine/threonine kinase activity, kinase activity; INVOLVED IN: protein amino acid phosphorylation; LOCATED IN: plasmodesma; EXPRESSED IN: 24 plant structures; EXPRESSED DURING: 15 growth stages; CONTAINS InterPro DOMAIN/s: Protein kinase, ATP binding site (InterPro:IPR017441), Protein kinase, catalytic domain (InterPro:IPR000719), Serine/threo…	tyramine
14157881_4	11.7276	4	14110884	14113748	+	AT4G28550	Ypt/Rab-GAP domain of gyp1p superfamily protein	NA	Ypt/Rab-GAP domain of gyp1p superfamily protein; FUNCTIONS IN: RAB GTPase activator activity; INVOLVED IN: regulation of Rab GTPase activity; LOCATED IN: intracellular; EXPRESSED IN: sperm cell, root, flower; EXPRESSED DURING: 4 anthesis, petal differentiation and expansion stage; CONTAINS InterPro DOMAIN/s: RabGAP/TBC (InterPro:IPR000195); BEST Arabidopsis thaliana protein match is: Ypt/Rab-GAP …	tyramine
14157881_4	11.7276	4	14114104	14115897	+	AT4G28556	PAK-box/P21-Rho-binding family protein	Encodes RIC7, the downstream effector of active Rop2 GTPase.	RIC7; CONTAINS InterPro DOMAIN/s: PAK-box/P21-Rho-binding (InterPro:IPR000095); BEST Arabidopsis thaliana protein match is: ROP-interactive CRIB motif-containing protein 6 (TAIR:AT2G20430.1); Has 35333 Blast hits to 34131 proteins in 2444 species: Archae - 798; Bacteria - 22429; Metazoa - 974; Fungi - 991; Plants - 531; Viruses - 0; Other Eukaryotes - 9610 (source: NCBI BLink).	tyramine
14157881_4	11.7276	4	14116015	14117367	-	AT4G28560	ROP-interactive CRIB motif-containing protein 7	encodes a member of a novel protein family that contains contain a CRIB (for Cdc42/Rac-interactive binding) motif required for their specific interaction with GTP-bound Rop1 (plant-specific Rho GTPase). Most similar to RIC6 and RIC8 (subfamily group II). Gene is expressed in all tissues examined.	ROP-interactive CRIB motif-containing protein 7 (RIC7); BEST Arabidopsis thaliana protein match is: Leucine-rich repeat (LRR) family protein (TAIR:AT1G13230.1); Has 69989 Blast hits to 22570 proteins in 852 species: Archae - 23; Bacteria - 3729; Metazoa - 9129; Fungi - 406; Plants - 52718; Viruses - 0; Other Eukaryotes - 3984 (source: NCBI BLink).	tyramine
14157881_4	11.7276	4	14118315	14118416	-	AT4G28564	NA	This gene encodes a small protein and has either evidence of transcription or purifying selection.	unknown protein; Has 30201 Blast hits to 17322 proteins in 780 species: Archae - 12; Bacteria - 1396; Metazoa - 17338; Fungi - 3422; Plants - 5037; Viruses - 0; Other Eukaryotes - 2996 (source: NCBI BLink).	tyramine
14157881_4	11.7276	4	14119425	14122616	+	AT4G28570	Long-chain fatty alcohol dehydrogenase family protein	NA	Long-chain fatty alcohol dehydrogenase family protein; FUNCTIONS IN: electron carrier activity, oxidoreductase activity, acting on CH-OH group of donors, FAD binding; LOCATED IN: endoplasmic reticulum; EXPRESSED IN: 25 plant structures; EXPRESSED DURING: 13 growth stages; CONTAINS InterPro DOMAIN/s: Glucose-methanol-choline oxidoreductase, N-terminal (InterPro:IPR000172), Glucose-methanol-choline…	tyramine
14157881_4	11.7276	4	14123489	14125052	+	AT4G28580	magnesium transport 5	Transmembrane magnesium transporter. One of nine family members. Functions in pollen development.	magnesium transport 5 (MGT5); BEST Arabidopsis thaliana protein match is: magnesium transporter 6 (TAIR:AT3G58970.1); Has 828 Blast hits to 824 proteins in 200 species: Archae - 0; Bacteria - 80; Metazoa - 59; Fungi - 196; Plants - 383; Viruses - 0; Other Eukaryotes - 110 (source: NCBI BLink).	tyramine
14157881_4	11.7276	4	14125229	14126835	-	AT4G28590	NA	NA	FUNCTIONS IN: molecular_function unknown; INVOLVED IN: biological_process unknown; LOCATED IN: chloroplast; EXPRESSED IN: 21 plant structures; EXPRESSED DURING: 10 growth stages; BEST Arabidopsis thaliana protein match is: Thioredoxin superfamily protein (TAIR:AT2G31840.1); Has 114 Blast hits to 112 proteins in 39 species: Archae - 2; Bacteria - 0; Metazoa - 17; Fungi - 6; Plants - 67; Viruses - …	tyramine
14157881_4	11.7276	4	14129311	14132799	+	AT4G28600	no pollen germination related 2	encodes a calmodulin-binding protein that is expressed in pollen, suspension culture cells, flowers, and fruits.	no pollen germination related 2 (NPGR2); FUNCTIONS IN: calmodulin binding; LOCATED IN: plasma membrane; EXPRESSED IN: 25 plant structures; EXPRESSED DURING: 14 growth stages; CONTAINS InterPro DOMAIN/s: Tetratricopeptide-like helical (InterPro:IPR011990), Tetratricopeptide repeat-containing (InterPro:IPR013026), Tetratricopeptide repeat (InterPro:IPR019734); BEST Arabidopsis thaliana protein matc…	tyramine
14157881_4	11.7276	4	14132856	14135259	-	AT4G28610	phosphate starvation response 1	Similar to phosphate starvation response gene from Chlamydomonas. Weakly responsive to phosphate starvation. Acts upstream of PHO2 in phosphate signaling.	phosphate starvation response 1 (PHR1); CONTAINS InterPro DOMAIN/s: Homeodomain-like (InterPro:IPR009057), Myb, DNA-binding (InterPro:IPR014778), HTH transcriptional regulator, Myb-type, DNA-binding (InterPro:IPR017930), Myb-like DNA-binding domain, SHAQKYF class (InterPro:IPR006447), Homeodomain-related (InterPro:IPR012287); BEST Arabidopsis thaliana protein match is: myb-like HTH transcriptiona…	tyramine
14157881_4	11.7276	4	14135526	14137953	-	AT4G28620	ABC transporter of the mitochondrion 2	Half-molecule ABC transporter ATM2. Arabidopsis thaliana has three ATM genes, namely ATM1, ATM2 and ATM3. Only ATM3 has an important function for plant growth.	ABC transporter of the mitochondrion 2 (ATM2); FUNCTIONS IN: ATPase activity, coupled to transmembrane movement of substances, transporter activity; INVOLVED IN: transport, transmembrane transport; LOCATED IN: mitochondrion; CONTAINS InterPro DOMAIN/s: ATPase, AAA+ type, core (InterPro:IPR003593), ABC transporter-like (InterPro:IPR003439), ABC transporter, transmembrane domain, type 1 (InterPro:I…	tyramine
14157881_4	11.7276	4	14138359	14140958	-	AT4G28630	ABC transporter of the mitochondrion 1	Half-molecule ABC transporter ATM1. Arabidopsis thaliana has three ATM genes, namely ATM1, ATM2 and ATM3. Only ATM3 has an important function for plant growth.	ABC transporter of the mitochondrion 1 (ATM1); FUNCTIONS IN: ATPase activity, coupled to transmembrane movement of substances, transporter activity; INVOLVED IN: transport, transmembrane transport; LOCATED IN: integral to membrane; CONTAINS InterPro DOMAIN/s: ATPase, AAA+ type, core (InterPro:IPR003593), ABC transporter-like (InterPro:IPR003439), ABC transporter, transmembrane domain, type 1 (Int…	tyramine
14157881_4	11.7276	4	14142130	14143969	+	AT4G28640	indole-3-acetic acid inducible 11	Auxin induced gene, IAA11 (IAA11).	indole-3-acetic acid inducible 11 (IAA11); FUNCTIONS IN: sequence-specific DNA binding transcription factor activity; INVOLVED IN: response to auxin stimulus, response to cyclopentenone; LOCATED IN: nucleus; EXPRESSED IN: 23 plant structures; EXPRESSED DURING: 13 growth stages; CONTAINS InterPro DOMAIN/s: Aux/IAA-ARF-dimerisation (InterPro:IPR011525), AUX/IAA protein (InterPro:IPR003311); BEST Ar…	tyramine
14157881_4	11.7276	4	14143984	14147537	-	AT4G28650	Leucine-rich repeat transmembrane protein kinase family protein	NA	Leucine-rich repeat transmembrane protein kinase family protein; FUNCTIONS IN: protein serine/threonine kinase activity, protein kinase activity, ATP binding; INVOLVED IN: transmembrane receptor protein tyrosine kinase signaling pathway, protein amino acid phosphorylation; LOCATED IN: endomembrane system; EXPRESSED IN: hypocotyl, root, guard cell; CONTAINS InterPro DOMAIN/s: Protein kinase, ATP b…	tyramine
14157881_4	11.7276	4	14144954	14147600	+	AT4G28652	NA	Potential natural antisense gene, locus overlaps with AT4G28650	NA	tyramine
14157881_4	11.7276	4	14149880	14151104	+	AT4G28660	photosystem II reaction center PSB28 protein	Similar to PsbW subunit of photosystem II.	photosystem II reaction center PSB28 protein (PSB28); FUNCTIONS IN: molecular_function unknown; INVOLVED IN: photosynthesis; LOCATED IN: thylakoid, chloroplast thylakoid membrane, photosystem II reaction center, chloroplast, chloroplast stroma; EXPRESSED IN: 22 plant structures; EXPRESSED DURING: 13 growth stages; CONTAINS InterPro DOMAIN/s: Photosystem II protein Psb28, class 1 (InterPro:IPR0056…	tyramine
14157881_4	11.7276	4	14151387	14153935	+	AT4G28670	Protein kinase family protein with domain of unknown function (DUF26)	NA	FUNCTIONS IN: kinase activity; INVOLVED IN: protein amino acid phosphorylation; LOCATED IN: endomembrane system; EXPRESSED IN: sperm cell, male gametophyte, pollen tube; EXPRESSED DURING: L mature pollen stage, M germinated pollen stage; CONTAINS InterPro DOMAIN/s: Protein kinase, ATP binding site (InterPro:IPR017441), Protein kinase, catalytic domain (InterPro:IPR000719), Protein of unknown func…	tyramine
14157881_4	11.7276	4	14155120	14158716	+	AT4G28680	L-tyrosine decarboxylase	Encodes a stress-induced tyrosine decarboxylase (TyrDC). Recombinant (His)6-TyrDC expressed in E. coli catalyzes the conversion of L-tyrosine to tyramine. Recombinant TyrDC forms tetramers.	L-tyrosine decarboxylase (TYRDC); CONTAINS InterPro DOMAIN/s: Aromatic-L-amino-acid decarboxylase (InterPro:IPR010977), Pyridoxal phosphate-dependent transferase, major domain (InterPro:IPR015424), Pyridoxal phosphate-dependent decarboxylase (InterPro:IPR002129), Pyridoxal phosphate-dependent transferase, major region, subdomain 2 (InterPro:IPR015422), Pyridoxal phosphate-dependent transferase, m…	tyramine
14157881_4	11.7276	4	14158950	14160979	+	AT4G28690	NA	NA	BEST Arabidopsis thaliana protein match is: RPM1 interacting protein 13 (TAIR:AT2G20310.1); Has 455 Blast hits to 438 proteins in 127 species: Archae - 0; Bacteria - 18; Metazoa - 148; Fungi - 91; Plants - 136; Viruses - 3; Other Eukaryotes - 59 (source: NCBI BLink).	tyramine
14157881_4	11.7276	4	14161681	14163195	+	AT4G28700	ammonium transporter 1;4	NA	ammonium transporter 1;4 (AMT1;4); FUNCTIONS IN: ammonium transmembrane transporter activity, high affinity secondary active ammonium transmembrane transporter activity; INVOLVED IN: transport, transmembrane transport; LOCATED IN: plasma membrane, membrane; EXPRESSED IN: leaf whorl, sepal, male gametophyte, flower; EXPRESSED DURING: 4 anthesis, petal differentiation and expansion stage; CONTAINS …	tyramine
14157881_4	11.7276	4	14166269	14166928	+	AT4G28703	RmlC-like cupins superfamily protein	NA	RmlC-like cupins superfamily protein; CONTAINS InterPro DOMAIN/s: Cupin, RmlC-type (InterPro:IPR011051), Protein of unknown function DUF861, cupin-3 (InterPro:IPR008579), RmlC-like jelly roll fold (InterPro:IPR014710); BEST Arabidopsis thaliana protein match is: RmlC-like cupins superfamily protein (TAIR:AT3G04300.1); Has 30201 Blast hits to 17322 proteins in 780 species: Archae - 12; Bacteria - …	tyramine
14157881_4	11.7276	4	14167730	14172454	+	AT4G28706	pfkB-like carbohydrate kinase family protein	NA	pfkB-like carbohydrate kinase family protein; FUNCTIONS IN: kinase activity, ribokinase activity; INVOLVED IN: D-ribose metabolic process; LOCATED IN: chloroplast; EXPRESSED IN: 21 plant structures; EXPRESSED DURING: 13 growth stages; CONTAINS InterPro DOMAIN/s: Carbohydrate/purine kinase (InterPro:IPR011611), Ribokinase (InterPro:IPR002139), Carbohydrate/puine kinase, PfkB, conserved site (Inter…	tyramine
14157881_4	11.7276	4	14171998	14181771	+	AT4G28710	Myosin family protein with Dil domain	member of Myosin-like proteins	XIH; FUNCTIONS IN: motor activity; INVOLVED IN: actin filament-based movement; LOCATED IN: myosin complex; EXPRESSED IN: 20 plant structures; EXPRESSED DURING: 11 growth stages; CONTAINS InterPro DOMAIN/s: Dil domain (InterPro:IPR018444), Dilute (InterPro:IPR002710), Myosin, N-terminal, SH3-like (InterPro:IPR004009), Myosin head, motor domain (InterPro:IPR001609), IQ calmodulin-binding region (In…	tyramine
14157881_4	11.7276	4	14192583	14194256	+	AT4G28720	Flavin-binding monooxygenase family protein	Auxin biosynthetic gene regulated by RVE1. Overexpression leads to suppression of bri1 phenotype.	YUCCA 8 (YUC8); FUNCTIONS IN: NADP or NADPH binding, oxidoreductase activity, monooxygenase activity, FAD binding, flavin-containing monooxygenase activity; INVOLVED IN: brassinosteroid mediated signaling pathway, auxin biosynthetic process; EXPRESSED IN: 11 plant structures; EXPRESSED DURING: 4 anthesis; CONTAINS InterPro DOMAIN/s: Pyridine nucleotide-disulphide oxidoreductase, class-II (InterPr…	tyramine
14157881_4	11.7276	4	14199096	14200901	+	AT4G28730	Glutaredoxin family protein	Encodes a glutaredoxin GrxC5. GrxC5 exists as two forms when expressed in Escherichia coli. The monomeric apoprotein possesses deglutathionylation activity mediating the recycling of plastidial methionine sulfoxide reductase B1 and peroxiredoxin IIE, whereas the dimeric holoprotein incorporates a [2Fe-2S] cluster.	Glutaredoxin family protein; FUNCTIONS IN: electron carrier activity, protein disulfide oxidoreductase activity; INVOLVED IN: cell redox homeostasis; LOCATED IN: chloroplast; CONTAINS InterPro DOMAIN/s: Thioredoxin fold (InterPro:IPR012335), Glutaredoxin (InterPro:IPR002109), Glutaredoxin subgroup (InterPro:IPR014025), Glutaredoxin, eukaryotic/virial (InterPro:IPR011899), Thioredoxin-like fold (I…	tyramine
14157881_4	11.7276	4	14200903	14202681	+	AT4G28740	NA	NA	FUNCTIONS IN: molecular_function unknown; INVOLVED IN: biological_process unknown; LOCATED IN: chloroplast; EXPRESSED IN: 21 plant structures; EXPRESSED DURING: 13 growth stages; CONTAINS InterPro DOMAIN/s: Protein of unknown function DUF3493 (InterPro:IPR021883); BEST Arabidopsis thaliana protein match is: tetratricopeptide repeat (TPR)-containing protein (TAIR:AT1G02910.1); Has 30201 Blast hits…	tyramine
14157881_4	11.7276	4	14202758	14203961	-	AT4G28750	Photosystem I reaction centre subunit IV / PsaE protein	mutant has Decreased effective quantum yield of photosystem II; Pale green plants; Reduced growth rate; Subunit E of Photosystem I	PSA E1 KNOCKOUT (PSAE-1); FUNCTIONS IN: catalytic activity; INVOLVED IN: response to salt stress; LOCATED IN: in 6 components; EXPRESSED IN: 24 plant structures; EXPRESSED DURING: 14 growth stages; CONTAINS InterPro DOMAIN/s: Photosystem I reaction centre subunit IV/PsaE (InterPro:IPR003375), Electron transport accessory protein (InterPro:IPR008990); BEST Arabidopsis thaliana protein match is: ph…	tyramine
14157881_4	11.7276	4	14207460	14212050	+	AT4G28760	Protein of unknown function (DUF3741)	NA	Protein of unknown function (DUF3741); CONTAINS InterPro DOMAIN/s: Protein of unknown function DUF3741 (InterPro:IPR022212); BEST Arabidopsis thaliana protein match is: Protein of unknown function (DUF3741) (TAIR:AT2G20240.1); Has 30201 Blast hits to 17322 proteins in 780 species: Archae - 12; Bacteria - 1396; Metazoa - 17338; Fungi - 3422; Plants - 5037; Viruses - 0; Other Eukaryotes - 2996 (sou…	tyramine
14157881_4	11.7276	4	14211855	14213969	-	AT4G28770	Tetraspanin family protein	NA	Tetraspanin family protein; FUNCTIONS IN: molecular_function unknown; LOCATED IN: plasma membrane, vacuole, membrane; EXPRESSED IN: 26 plant structures; EXPRESSED DURING: 15 growth stages; CONTAINS InterPro DOMAIN/s: Tetraspanin (InterPro:IPR018499); BEST Arabidopsis thaliana protein match is: Tetraspanin family protein (TAIR:AT2G20230.1); Has 163 Blast hits to 163 proteins in 17 species: Archae …	tyramine
14157881_4	11.7276	4	14214778	14215381	+	AT4G28775	NA	NA	unknown protein; FUNCTIONS IN: molecular_function unknown; INVOLVED IN: biological_process unknown; LOCATED IN: cellular_component unknown; Has 30201 Blast hits to 17322 proteins in 780 species: Archae - 12; Bacteria - 1396; Metazoa - 17338; Fungi - 3422; Plants - 5037; Viruses - 0; Other Eukaryotes - 2996 (source: NCBI BLink).	tyramine
14157881_4	11.7276	4	14215545	14217579	+	AT4G28780	GDSL-like Lipase/Acylhydrolase superfamily protein	NA	GDSL-like Lipase/Acylhydrolase superfamily protein; FUNCTIONS IN: hydrolase activity, acting on ester bonds, carboxylesterase activity; INVOLVED IN: lipid metabolic process; LOCATED IN: endomembrane system; EXPRESSED IN: 17 plant structures; EXPRESSED DURING: 13 growth stages; CONTAINS InterPro DOMAIN/s: Lipase, GDSL (InterPro:IPR001087); BEST Arabidopsis thaliana protein match is: Li-tolerant li…	tyramine
14157881_4	11.7276	4	14218260	14220265	+	AT4G28790	basic helix-loop-helix (bHLH) DNA-binding superfamily protein	NA	basic helix-loop-helix (bHLH) DNA-binding superfamily protein; FUNCTIONS IN: sequence-specific DNA binding transcription factor activity; INVOLVED IN: regulation of transcription; LOCATED IN: nucleus; CONTAINS InterPro DOMAIN/s: Helix-loop-helix DNA-binding domain (InterPro:IPR001092), Helix-loop-helix DNA-binding (InterPro:IPR011598); BEST Arabidopsis thaliana protein match is: basic helix-loop-…	tyramine
14157881_4	11.7276	4	14221970	14224075	+	AT4G28800	basic helix-loop-helix (bHLH) DNA-binding superfamily protein	NA	basic helix-loop-helix (bHLH) DNA-binding superfamily protein; FUNCTIONS IN: sequence-specific DNA binding transcription factor activity; INVOLVED IN: regulation of transcription; LOCATED IN: nucleus; CONTAINS InterPro DOMAIN/s: Helix-loop-helix DNA-binding domain (InterPro:IPR001092), Helix-loop-helix DNA-binding (InterPro:IPR011598); BEST Arabidopsis thaliana protein match is: basic helix-loop-…	tyramine
14157881_4	11.7276	4	14225208	14228071	+	AT4G28811	basic helix-loop-helix (bHLH) DNA-binding superfamily protein	NA	basic helix-loop-helix (bHLH) DNA-binding superfamily protein; FUNCTIONS IN: transcription regulator activity; INVOLVED IN: regulation of transcription; LOCATED IN: nucleus; CONTAINS InterPro DOMAIN/s: Helix-loop-helix DNA-binding domain (InterPro:IPR001092), Helix-loop-helix DNA-binding (InterPro:IPR011598); BEST Arabidopsis thaliana protein match is: basic helix-loop-helix (bHLH) DNA-binding su…	tyramine
14157881_4	11.7276	4	14228719	14230288	+	AT4G28815	basic helix-loop-helix (bHLH) DNA-binding superfamily protein	NA	basic helix-loop-helix (bHLH) DNA-binding superfamily protein; FUNCTIONS IN: transcription regulator activity; INVOLVED IN: regulation of transcription; LOCATED IN: endomembrane system, nucleus; CONTAINS InterPro DOMAIN/s: Helix-loop-helix DNA-binding domain (InterPro:IPR001092), Helix-loop-helix DNA-binding (InterPro:IPR011598); BEST Arabidopsis thaliana protein match is: basic helix-loop-helix …	tyramine
14157881_4	11.7276	4	14230695	14232342	-	AT4G28820	HIT-type Zinc finger family protein	NA	HIT-type Zinc finger family protein; CONTAINS InterPro DOMAIN/s: Zinc finger, HIT-type (InterPro:IPR007529); Has 375 Blast hits to 372 proteins in 152 species: Archae - 0; Bacteria - 2; Metazoa - 132; Fungi - 117; Plants - 47; Viruses - 0; Other Eukaryotes - 77 (source: NCBI BLink).	tyramine
14157881_4	11.7276	4	14232446	14234042	+	AT4G28830	S-adenosyl-L-methionine-dependent methyltransferases superfamily protein	NA	S-adenosyl-L-methionine-dependent methyltransferases superfamily protein; FUNCTIONS IN: methyltransferase activity, nucleic acid binding; INVOLVED IN: methylation; LOCATED IN: cellular_component unknown; EXPRESSED IN: 17 plant structures; EXPRESSED DURING: 7 growth stages; CONTAINS InterPro DOMAIN/s: Putative RNA methylase (InterPro:IPR000241), DNA methylase, N-6 adenine-specific, conserved site …	tyramine
14157881_4	11.7276	4	14240797	14242611	+	AT4G28840	NA	NA	unknown protein; FUNCTIONS IN: molecular_function unknown; INVOLVED IN: biological_process unknown; LOCATED IN: chloroplast; BEST Arabidopsis thaliana protein match is: unknown protein (TAIR:AT2G20080.1); Has 71 Blast hits to 69 proteins in 15 species: Archae - 0; Bacteria - 0; Metazoa - 2; Fungi - 0; Plants - 67; Viruses - 0; Other Eukaryotes - 2 (source: NCBI BLink).	tyramine
14157881_4	11.7276	4	14244295	14245957	+	AT4G28850	xyloglucan endotransglucosylase/hydrolase 26	NA	xyloglucan endotransglucosylase/hydrolase 26 (XTH26); FUNCTIONS IN: hydrolase activity, acting on glycosyl bonds, hydrolase activity, hydrolyzing O-glycosyl compounds, xyloglucan:xyloglucosyl transferase activity; INVOLVED IN: carbohydrate metabolic process, cellular glucan metabolic process; LOCATED IN: endomembrane system, apoplast, cell wall; EXPRESSED IN: root; CONTAINS InterPro DOMAIN/s: Xyl…	tyramine
14157881_4	11.7276	4	14246283	14249544	+	AT4G28860	casein kinase I-like 4	NA	casein kinase I-like 4 (ckl4); FUNCTIONS IN: protein serine/threonine kinase activity, protein kinase activity, kinase activity, ATP binding; INVOLVED IN: protein amino acid phosphorylation; LOCATED IN: nucleus, cytoplasm; CONTAINS InterPro DOMAIN/s: Protein kinase, ATP binding site (InterPro:IPR017441), Protein kinase, catalytic domain (InterPro:IPR000719), Serine/threonine-protein kinase-like d…	tyramine
14157881_4	11.7276	4	14250421	14250720	+	AT4G28870	NA	NA	unknown protein; BEST Arabidopsis thaliana protein match is: unknown protein (TAIR:AT1G49680.1); Has 22985 Blast hits to 1198 proteins in 188 species: Archae - 0; Bacteria - 21210; Metazoa - 895; Fungi - 112; Plants - 141; Viruses - 114; Other Eukaryotes - 513 (source: NCBI BLink).	tyramine
14157881_4	11.7276	4	14251214	14254432	+	AT4G28880	casein kinase I-like 3	NA	casein kinase I-like 3 (ckl3); FUNCTIONS IN: protein serine/threonine kinase activity, protein kinase activity, kinase activity, ATP binding; INVOLVED IN: protein amino acid phosphorylation; LOCATED IN: cellular_component unknown; CONTAINS InterPro DOMAIN/s: Protein kinase, ATP binding site (InterPro:IPR017441), Protein kinase, catalytic domain (InterPro:IPR000719), Serine/threonine-protein kinas…	tyramine
14157881_4	11.7276	4	14256333	14257735	-	AT4G28890	RING/U-box superfamily protein	NA	RING/U-box superfamily protein; FUNCTIONS IN: ubiquitin-protein ligase activity, zinc ion binding; LOCATED IN: endomembrane system; EXPRESSED IN: root stele, root endodermis, hypocotyl, root, primary root differentiation zone; CONTAINS InterPro DOMAIN/s: Zinc finger, RING-type (InterPro:IPR001841), Zinc finger, C3HC4 RING-type (InterPro:IPR018957); BEST Arabidopsis thaliana protein match is: RING…	tyramine
14157881_4	11.7276	4	14259141	14263704	+	AT4G28900	transposable element gene	NA	copia-like retrotransposon family, has a 7.7e-236 P-value blast match to GB:AAA57005 Hopscotch polyprotein (Ty1_Copia-element) (Zea mays)	tyramine
14157881_4	11.7276	4	14264067	14266749	-	AT4G28910	novel interactor of JAZ	NA	novel interactor of JAZ (NINJA); CONTAINS InterPro DOMAIN/s: Protein of unknown function DUF1675 (InterPro:IPR012463); BEST Arabidopsis thaliana protein match is: ABI five binding protein 3 (TAIR:AT3G29575.4); Has 317 Blast hits to 301 proteins in 73 species: Archae - 2; Bacteria - 15; Metazoa - 43; Fungi - 39; Plants - 175; Viruses - 3; Other Eukaryotes - 40 (source: NCBI BLink).	tyramine
14157881_4	11.7276	4	14267281	14267362	+	AT4G28915	pre-tRNA	NA	tRNA-Ser (anticodon: GCT)	tyramine
14157881_4	11.7276	4	14268415	14269885	-	AT4G28920	Protein of unknown function (DUF626)	NA	Protein of unknown function (DUF626); CONTAINS InterPro DOMAIN/s: Protein of unknown function DUF626, Arabidopsis thaliana (InterPro:IPR006462); BEST Arabidopsis thaliana protein match is: Protein of unknown function (DUF626) (TAIR:AT3G44770.2); Has 191 Blast hits to 190 proteins in 2 species: Archae - 0; Bacteria - 0; Metazoa - 0; Fungi - 0; Plants - 191; Viruses - 0; Other Eukaryotes - 0 (sourc…	tyramine
14157881_4	11.7276	4	14271072	14271652	+	AT4G28930	NA	NA	unknown protein; FUNCTIONS IN: molecular_function unknown; INVOLVED IN: biological_process unknown; LOCATED IN: endomembrane system; BEST Arabidopsis thaliana protein match is: unknown protein (TAIR:AT4G12930.1); Has 12 Blast hits to 12 proteins in 2 species: Archae - 0; Bacteria - 0; Metazoa - 0; Fungi - 0; Plants - 12; Viruses - 0; Other Eukaryotes - 0 (source: NCBI BLink).	tyramine
14157881_4	11.7276	4	14274341	14277095	+	AT4G28940	Phosphorylase superfamily protein	NA	Phosphorylase superfamily protein; FUNCTIONS IN: catalytic activity; INVOLVED IN: nucleoside metabolic process; LOCATED IN: endomembrane system; EXPRESSED IN: hypocotyl, root, flower; EXPRESSED DURING: 4 anthesis; CONTAINS InterPro DOMAIN/s: Nucleoside phosphorylase (InterPro:IPR000845), Nucleoside phosphorylase, family 1 (InterPro:IPR018017); BEST Arabidopsis thaliana protein match is: Phosphory…	tyramine
14157881_4	11.7276	4	14277994	14279984	+	AT4G28950	RHO-related protein from plants 9	A member of ROP GTPase gene family.	RHO-related protein from plants 9 (ROP9); FUNCTIONS IN: GTP binding; INVOLVED IN: protein transport, small GTPase mediated signal transduction; LOCATED IN: plasma membrane; EXPRESSED IN: 16 plant structures; EXPRESSED DURING: 11 growth stages; CONTAINS InterPro DOMAIN/s: Ras GTPase (InterPro:IPR001806), Small GTP-binding protein (InterPro:IPR005225), Ras (InterPro:IPR013753), Ras small GTPase, Ra…	tyramine
14157881_4	11.7276	4	14280528	14282864	+	AT4G28960	transposable element gene	NA	similar to unknown protein [Arabidopsis thaliana] (TAIR:AT1G23930.1); similar to unknown [Atrina ri (GB:AAU04809.1); contains InterPro domain Protein of unknown function DUF287; (InterPro:IPR005048)	tyramine
14157881_4	11.7276	4	14283564	14287590	-	AT4G28970	transposable element gene	NA	Mutator-like transposase family, has a 8.1e-76 P-value blast match to Q9SI25 /181-349 Pfam PF03108 MuDR family transposase (MuDr-element domain)	tyramine
14157881_4	11.7276	4	14288439	14290706	+	AT4G28980	CDK-activating kinase 1AT	Encodes a CDK-activating kinase that regulates root initial cell differentiation. Phosphorylates CDKD2 and CDKD3, but not CDKD1. Controls CDK activities and basal transcription.	CDK-activating kinase 1AT (CAK1AT); CONTAINS InterPro DOMAIN/s: Protein kinase, ATP binding site (InterPro:IPR017441), Serine/threonine-protein kinase domain (InterPro:IPR002290), Serine/threonine-protein kinase-like domain (InterPro:IPR017442), Serine/threonine-protein kinase, active site (InterPro:IPR008271), Protein kinase-like domain (InterPro:IPR011009), Protein kinase, catalytic domain (Int…	tyramine
14157881_4	11.7276	4	14291151	14293174	+	AT4G28990	RNA-binding protein-related	NA	RNA-binding protein-related; FUNCTIONS IN: zinc ion binding; INVOLVED IN: biological_process unknown; LOCATED IN: intracellular; EXPRESSED IN: 21 plant structures; EXPRESSED DURING: 10 growth stages; CONTAINS InterPro DOMAIN/s: Zinc finger, RanBP2-type (InterPro:IPR001876); Has 2519 Blast hits to 1997 proteins in 235 species: Archae - 0; Bacteria - 103; Metazoa - 1014; Fungi - 334; Plants - 809; …	tyramine
14157881_4	11.7276	4	14293513	14297066	+	AT4G29000	Tesmin/TSO1-like CXC domain-containing protein	NA	Tesmin/TSO1-like CXC domain-containing protein; CONTAINS InterPro DOMAIN/s: Tesmin/TSO1-like, CXC (InterPro:IPR005172); BEST Arabidopsis thaliana protein match is: Tesmin/TSO1-like CXC domain-containing protein (TAIR:AT2G20110.1); Has 1016 Blast hits to 666 proteins in 93 species: Archae - 0; Bacteria - 0; Metazoa - 285; Fungi - 4; Plants - 322; Viruses - 0; Other Eukaryotes - 405 (source: NCBI B…	tyramine
14157881_4	11.7276	4	14297044	14302147	-	AT4G29010	Enoyl-CoA hydratase/isomerase family	Functions in beta-oxidation of fatty acids, similar to CuMFP with L-3-hydroxyacyl-CoA hydrolyase , L-3-hydroxyacyl-dehydrogenase, D-3-hydroxyacyl-CoA epimerase, and 3, 2-enoyl-CoA isomerase activities	ABNORMAL INFLORESCENCE MERISTEM (AIM1); FUNCTIONS IN: enoyl-CoA hydratase activity; INVOLVED IN: multicellular organismal development, flower development, fatty acid beta-oxidation, seed germination; LOCATED IN: cell wall, peroxisome, chloroplast; EXPRESSED IN: 24 plant structures; EXPRESSED DURING: 13 growth stages; CONTAINS InterPro DOMAIN/s: Enoyl-CoA hydratase/isomerase, conserved site (Inter…	tyramine
14157881_4	11.7276	4	14304921	14305721	+	AT4G29020	glycine-rich protein	NA	glycine-rich protein; FUNCTIONS IN: molecular_function unknown; INVOLVED IN: biological_process unknown; LOCATED IN: endomembrane system; EXPRESSED IN: 22 plant structures; EXPRESSED DURING: 13 growth stages; Has 92355 Blast hits to 23750 proteins in 1587 species: Archae - 185; Bacteria - 38167; Metazoa - 25977; Fungi - 4591; Plants - 7302; Viruses - 1155; Other Eukaryotes - 14978 (source: NCBI B…	tyramine
14157881_4	11.7276	4	14307249	14307973	+	AT4G29030	Putative membrane lipoprotein	NA	Putative membrane lipoprotein; FUNCTIONS IN: molecular_function unknown; INVOLVED IN: biological_process unknown; LOCATED IN: endomembrane system; EXPRESSED IN: 15 plant structures; EXPRESSED DURING: 7 growth stages; Has 83209 Blast hits to 19401 proteins in 1362 species: Archae - 122; Bacteria - 36227; Metazoa - 23555; Fungi - 3961; Plants - 7492; Viruses - 888; Other Eukaryotes - 10964 (source:…	tyramine
14157881_4	11.7276	4	14308967	14309379	-	AT4G29033	Defensin-like (DEFL) family protein	Encodes a defensin-like (DEFL) family protein.	Defensin-like (DEFL) family protein; INVOLVED IN: defense response; LOCATED IN: endomembrane system; CONTAINS InterPro DOMAIN/s: Gamma thionin (InterPro:IPR008176); BEST Arabidopsis thaliana protein match is: Defensin-like (DEFL) family protein (TAIR:AT1G35537.1); Has 35333 Blast hits to 34131 proteins in 2444 species: Archae - 798; Bacteria - 22429; Metazoa - 974; Fungi - 991; Plants - 531; Viru…	tyramine
14157881_4	11.7276	4	14310315	14310770	+	AT4G29035	Plant self-incompatibility protein S1 family	NA	Plant self-incompatibility protein S1 family; FUNCTIONS IN: molecular_function unknown; INVOLVED IN: biological_process unknown; LOCATED IN: endomembrane system; CONTAINS InterPro DOMAIN/s: Plant self-incompatibility S1 (InterPro:IPR010264); BEST Arabidopsis thaliana protein match is: S-protein homologue 1 (TAIR:AT4G16295.1); Has 254 Blast hits to 249 proteins in 15 species: Archae - 0; Bacteria …	tyramine
14157881_4	11.7276	4	14312303	14314600	+	AT4G29040	regulatory particle AAA-ATPase 2A	RPT2a encodes the 26S proteasome subunit. It is required for root meristem maintenance, and regulates gametogenesis. RPT2a is also shown to regulate gene silencing via DNA methylation.	regulatory particle AAA-ATPase 2A (RPT2a); FUNCTIONS IN: ATPase activity; INVOLVED IN: in 17 processes; LOCATED IN: proteasome regulatory particle, base subcomplex, proteasome complex, nucleus, membrane; EXPRESSED IN: 29 plant structures; EXPRESSED DURING: 13 growth stages; CONTAINS InterPro DOMAIN/s: ATPase, AAA+ type, core (InterPro:IPR003593), ATPase, AAA-type, core (InterPro:IPR003959), ATPas…	tyramine
14157881_4	11.7276	4	14314818	14316879	-	AT4G29050	Concanavalin A-like lectin protein kinase family protein	NA	Concanavalin A-like lectin protein kinase family protein; FUNCTIONS IN: carbohydrate binding, kinase activity; INVOLVED IN: protein amino acid phosphorylation; LOCATED IN: endomembrane system; EXPRESSED IN: 7 plant structures; EXPRESSED DURING: 8 growth stages; CONTAINS InterPro DOMAIN/s: Legume lectin, beta chain (InterPro:IPR001220), Protein kinase, ATP binding site (InterPro:IPR017441), Serine…	tyramine
14157881_4	11.7276	4	14317256	14321567	+	AT4G29060	elongation factor Ts family protein	NA	embryo defective 2726 (emb2726); FUNCTIONS IN: RNA binding, translation elongation factor activity; INVOLVED IN: translational elongation, response to cadmium ion, embryo development ending in seed dormancy; LOCATED IN: chloroplast stroma, chloroplast, chloroplast envelope; EXPRESSED IN: 24 plant structures; EXPRESSED DURING: 14 growth stages; CONTAINS InterPro DOMAIN/s: Nucleic acid-binding, OB-…	tyramine
14157881_4	11.7276	4	14321813	14323307	+	AT4G29070	Phospholipase A2 family protein	NA	Phospholipase A2 family protein; CONTAINS InterPro DOMAIN/s: Phospholipase A2 (InterPro:IPR016090); Has 30201 Blast hits to 17322 proteins in 780 species: Archae - 12; Bacteria - 1396; Metazoa - 17338; Fungi - 3422; Plants - 5037; Viruses - 0; Other Eukaryotes - 2996 (source: NCBI BLink).	tyramine
14157881_4	11.7276	4	14323361	14325328	-	AT4G29080	phytochrome-associated protein 2	phytochrome-associated protein 2 (PAP2)	phytochrome-associated protein 2 (PAP2); FUNCTIONS IN: sequence-specific DNA binding transcription factor activity; INVOLVED IN: response to auxin stimulus, regulation of translation; LOCATED IN: intracellular, nucleus; EXPRESSED IN: 22 plant structures; EXPRESSED DURING: 13 growth stages; CONTAINS InterPro DOMAIN/s: Aux/IAA-ARF-dimerisation (InterPro:IPR011525), AUX/IAA protein (InterPro:IPR0033…	tyramine
672522_4	10.2279	4	608454	610724	+	AT4G01450	nodulin MtN21 /EamA-like transporter family protein	nodulin MtN21-like transporter family protein	nodulin MtN21 /EamA-like transporter family protein; LOCATED IN: endomembrane system, membrane; EXPRESSED IN: 21 plant structures; EXPRESSED DURING: 11 growth stages; CONTAINS InterPro DOMAIN/s: Protein of unknown function DUF6, transmembrane (InterPro:IPR000620); BEST Arabidopsis thaliana protein match is: nodulin MtN21 /EamA-like transporter family protein (TAIR:AT4G01440.1); Has 2097 Blast hit…	glutamic_acid
672522_4	10.2279	4	611866	611932	-	AT4G01455	pre-tRNA	NA	tRNA-Glu (anticodon: TTC)	glutamic_acid
672522_4	10.2279	4	620759	622945	+	AT4G01460	basic helix-loop-helix (bHLH) DNA-binding superfamily protein	NA	basic helix-loop-helix (bHLH) DNA-binding superfamily protein; FUNCTIONS IN: DNA binding, sequence-specific DNA binding transcription factor activity; INVOLVED IN: regulation of transcription; LOCATED IN: nucleus; EXPRESSED IN: 16 plant structures; EXPRESSED DURING: 11 growth stages; CONTAINS InterPro DOMAIN/s: Helix-loop-helix DNA-binding domain (InterPro:IPR001092), Helix-loop-helix DNA-binding…	glutamic_acid
672522_4	10.2279	4	625092	625850	-	AT4G01470	tonoplast intrinsic protein 1;3	Encodes AtTIP1;3, functions as water and urea channels in pollen.	tonoplast intrinsic protein 1;3 (TIP1;3); FUNCTIONS IN: water channel activity, urea transmembrane transporter activity; INVOLVED IN: transport, urea transport, water transport; LOCATED IN: integral to membrane, membrane; EXPRESSED IN: 10 plant structures; EXPRESSED DURING: L mature pollen stage, M germinated pollen stage, 4 anthesis, petal differentiation and expansion stage; CONTAINS InterPro D…	glutamic_acid
672522_4	10.2279	4	626118	628055	+	AT4G01480	pyrophosphorylase 5	Encodes a protein that might have inorganic pyrophosphatase activity.	pyrophosphorylase 5 (PPa5); FUNCTIONS IN: inorganic diphosphatase activity, pyrophosphatase activity; INVOLVED IN: phosphate metabolic process, metabolic process; LOCATED IN: membrane, cytoplasm; EXPRESSED IN: 23 plant structures; EXPRESSED DURING: 15 growth stages; CONTAINS InterPro DOMAIN/s: Inorganic pyrophosphatase (InterPro:IPR008162); BEST Arabidopsis thaliana protein match is: pyrophosphor…	glutamic_acid
672522_4	10.2279	4	631136	636899	+	AT4G01490	transposable element gene	NA	non-LTR retrotransposon family (LINE), has a 2.4e-44 P-value blast match to GB:AAB41224 ORF2 (LINE-element) (Rattus norvegicus)	glutamic_acid
672522_4	10.2279	4	639247	640940	+	AT4G01500	AP2/B3-like transcriptional factor family protein	NA	NGATHA4 (NGA4); CONTAINS InterPro DOMAIN/s: Transcriptional factor B3 (InterPro:IPR003340); BEST Arabidopsis thaliana protein match is: AP2/B3-like transcriptional factor family protein (TAIR:AT1G01030.1); Has 1433 Blast hits to 1432 proteins in 74 species: Archae - 0; Bacteria - 0; Metazoa - 0; Fungi - 2; Plants - 1431; Viruses - 0; Other Eukaryotes - 0 (source: NCBI BLink).	glutamic_acid
672522_4	10.2279	4	641462	642214	+	AT4G01505	NA	Encodes a Plantacyanin/Basic blue family protein [pseudogene]	NA	glutamic_acid
672522_4	10.2279	4	642733	644336	+	AT4G01510	Arv1-like protein	NA	ARV2; CONTAINS InterPro DOMAIN/s: Arv1-like protein (InterPro:IPR007290); BEST Arabidopsis thaliana protein match is: Arv1-like protein (TAIR:AT1G01020.1); Has 318 Blast hits to 318 proteins in 158 species: Archae - 0; Bacteria - 0; Metazoa - 112; Fungi - 116; Plants - 41; Viruses - 0; Other Eukaryotes - 49 (source: NCBI BLink).	glutamic_acid
672522_4	10.2279	4	647692	649794	-	AT4G01515	transposable element gene	NA	non-LTR retrotransposon family (LINE), has a 1.1e-18 P-value blast match to GB:AAB41224 ORF2 (LINE-element) (Rattus norvegicus)	glutamic_acid
672522_4	10.2279	4	649862	649957	+	AT4G01516	NA	This gene encodes a small protein and has either evidence of transcription or purifying selection.	unknown protein; Has 30201 Blast hits to 17322 proteins in 780 species: Archae - 12; Bacteria - 1396; Metazoa - 17338; Fungi - 3422; Plants - 5037; Viruses - 0; Other Eukaryotes - 2996 (source: NCBI BLink).	glutamic_acid
672522_4	10.2279	4	656407	659178	-	AT4G01520	NAC domain containing protein 67	NA	NAC domain containing protein 67 (NAC067); FUNCTIONS IN: sequence-specific DNA binding transcription factor activity; INVOLVED IN: multicellular organismal development, regulation of transcription; LOCATED IN: cellular_component unknown; CONTAINS InterPro DOMAIN/s: No apical meristem (NAM) protein (InterPro:IPR003441); BEST Arabidopsis thaliana protein match is: NAC with transmembrane motif1 (TAI…	glutamic_acid
672522_4	10.2279	4	660810	661698	+	AT4G01525	transposable element gene	Member of Sadhu non-coding retrotransposon family	NA	glutamic_acid
672522_4	10.2279	4	663408	665102	+	AT4G01530	transposable element gene	NA	similar to unknown protein [Arabidopsis thaliana] (TAIR:AT1G26860.1); similar to 52O08_2 [Brassica rapa subsp. pekinensis] (GB:AAZ67547.1); contains domain NON-LTR RETROELEMENT REVERSE TRANSCRIPTASE RELATED (PTHR19446:SF34); contains domain REVERSE TRANSCRIPTASES (PTHR19446)	glutamic_acid
672522_4	10.2279	4	667148	669073	-	AT4G01533	other RNA	Unknown gene	NA	glutamic_acid
672522_4	10.2279	4	669339	669830	+	AT4G01535	NA	NA	unknown protein; FUNCTIONS IN: molecular_function unknown; INVOLVED IN: biological_process unknown; LOCATED IN: endomembrane system; Has 30201 Blast hits to 17322 proteins in 780 species: Archae - 12; Bacteria - 1396; Metazoa - 17338; Fungi - 3422; Plants - 5037; Viruses - 0; Other Eukaryotes - 2996 (source: NCBI BLink).	glutamic_acid
672522_4	10.2279	4	670483	672789	-	AT4G01540	NAC with transmembrane motif1	Encodes a membrane-bound NAC (for NAM, ATAF1/2, CUC2) transcription factor, designated NTM1 (for NAC with transmembrane motif1). NTM1 regulates cell division in Arabidopsis.	NAC with transmembrane motif1 (NTM1); CONTAINS InterPro DOMAIN/s: No apical meristem (NAM) protein (InterPro:IPR003441); BEST Arabidopsis thaliana protein match is: NAC domain containing protein 67 (TAIR:AT4G01520.1); Has 2751 Blast hits to 2734 proteins in 73 species: Archae - 0; Bacteria - 0; Metazoa - 0; Fungi - 0; Plants - 2749; Viruses - 0; Other Eukaryotes - 2 (source: NCBI BLink).	glutamic_acid
672522_4	10.2279	4	673862	676411	-	AT4G01550	NAC domain containing protein 69	Encodes a plasma-membrane bound NAC transcription factor, whose controlled proteolytic activation allows it to enter the nucleus.	NAC domain containing protein 69 (NAC069); FUNCTIONS IN: sequence-specific DNA binding transcription factor activity; INVOLVED IN: multicellular organismal development, regulation of transcription; LOCATED IN: cellular_component unknown; EXPRESSED IN: 23 plant structures; EXPRESSED DURING: 13 growth stages; CONTAINS InterPro DOMAIN/s: No apical meristem (NAM) protein (InterPro:IPR003441); BEST Ar…	glutamic_acid
672522_4	10.2279	4	677054	679237	-	AT4G01560	Ribosomal RNA processing Brix domain protein	NA	maternal effect embryo arrest 49 (MEE49); CONTAINS InterPro DOMAIN/s: Brix domain (InterPro:IPR007109); BEST Arabidopsis thaliana protein match is: Ribosomal RNA processing Brix domain protein (TAIR:AT1G63780.1); Has 893 Blast hits to 882 proteins in 227 species: Archae - 2; Bacteria - 0; Metazoa - 265; Fungi - 337; Plants - 121; Viruses - 0; Other Eukaryotes - 168 (source: NCBI BLink).	glutamic_acid
672522_4	10.2279	4	679472	681940	+	AT4G01570	Tetratricopeptide repeat (TPR)-like superfamily protein	NA	Tetratricopeptide repeat (TPR)-like superfamily protein; CONTAINS InterPro DOMAIN/s: Pentatricopeptide repeat (InterPro:IPR002885); BEST Arabidopsis thaliana protein match is: Tetratricopeptide repeat (TPR)-like superfamily protein (TAIR:AT3G06920.1); Has 59349 Blast hits to 13105 proteins in 268 species: Archae - 8; Bacteria - 24; Metazoa - 241; Fungi - 448; Plants - 57026; Viruses - 0; Other Eu…	glutamic_acid
672522_4	10.2279	4	681862	682601	-	AT4G01575	serine protease inhibitor, Kazal-type family protein	NA	serine protease inhibitor, Kazal-type family protein; FUNCTIONS IN: serine-type endopeptidase inhibitor activity; INVOLVED IN: biological_process unknown; LOCATED IN: endomembrane system; EXPRESSED IN: 24 plant structures; EXPRESSED DURING: 15 growth stages; BEST Arabidopsis thaliana protein match is: serine protease inhibitor, Kazal-type family protein (TAIR:AT3G61980.1); Has 54 Blast hits to 54…	glutamic_acid
672522_4	10.2279	4	685746	686827	+	AT4G01580	AP2/B3-like transcriptional factor family protein	NA	AP2/B3-like transcriptional factor family protein; FUNCTIONS IN: DNA binding, sequence-specific DNA binding transcription factor activity; INVOLVED IN: regulation of transcription, DNA-dependent; CONTAINS InterPro DOMAIN/s: Transcriptional factor B3 (InterPro:IPR003340); BEST Arabidopsis thaliana protein match is: AP2/B3-like transcriptional factor family protein (TAIR:AT3G18960.1); Has 469 Blast…	glutamic_acid
672522_4	10.2279	4	688813	690434	-	AT4G01590	NA	NA	unknown protein; BEST Arabidopsis thaliana protein match is: Arabidopsis protein of unknown function (DUF241) (TAIR:AT4G35680.1); Has 1908 Blast hits to 1345 proteins in 175 species: Archae - 3; Bacteria - 106; Metazoa - 494; Fungi - 346; Plants - 115; Viruses - 71; Other Eukaryotes - 773 (source: NCBI BLink).	glutamic_acid
672522_4	10.2279	4	690710	692169	+	AT4G01593	other RNA	Potential natural antisense gene, locus overlaps with AT4G01595	NA	glutamic_acid
672522_4	10.2279	4	690726	691993	-	AT4G01595	Protein kinase superfamily protein	NA	Protein kinase superfamily protein; FUNCTIONS IN: MAP kinase activity, protein kinase activity, ATP binding; INVOLVED IN: protein amino acid phosphorylation; LOCATED IN: cellular_component unknown; CONTAINS InterPro DOMAIN/s: Serine/threonine-protein kinase-like domain (InterPro:IPR017442), Protein kinase-like domain (InterPro:IPR011009); BEST Arabidopsis thaliana protein match is: mitogen-activa…	glutamic_acid
672522_4	10.2279	4	693181	694340	+	AT4G01600	GRAM domain family protein	NA	GRAM domain family protein; CONTAINS InterPro DOMAIN/s: GRAM (InterPro:IPR004182); BEST Arabidopsis thaliana protein match is: FH interacting protein 1 (TAIR:AT1G28200.1); Has 358 Blast hits to 358 proteins in 24 species: Archae - 0; Bacteria - 0; Metazoa - 0; Fungi - 0; Plants - 358; Viruses - 0; Other Eukaryotes - 0 (source: NCBI BLink).	glutamic_acid
672522_4	10.2279	4	694695	697206	+	AT4G01610	Cysteine proteinases superfamily protein	NA	Cysteine proteinases superfamily protein; FUNCTIONS IN: cysteine-type endopeptidase activity, cysteine-type peptidase activity; INVOLVED IN: proteolysis, regulation of catalytic activity; LOCATED IN: vacuole; EXPRESSED IN: 22 plant structures; EXPRESSED DURING: 13 growth stages; CONTAINS InterPro DOMAIN/s: Peptidase C1A, papain (InterPro:IPR013128), Peptidase C1A, cathepsin B (InterPro:IPR015643)…	glutamic_acid
672522_4	10.2279	4	700653	701527	+	AT4G01630	expansin A17	member of Alpha-Expansin Gene Family. Naming convention from the Expansin Working Group (Kende et al, 2004. Plant Mol Bio)	expansin A17 (EXPA17); INVOLVED IN: plant-type cell wall modification involved in multidimensional cell growth, unidimensional cell growth, plant-type cell wall loosening; LOCATED IN: endomembrane system, extracellular region; EXPRESSED IN: hypocotyl, root; CONTAINS InterPro DOMAIN/s: Barwin-related endoglucanase (InterPro:IPR009009), Pollen allergen, N-terminal (InterPro:IPR014734), Expansin (In…	glutamic_acid
672522_4	10.2279	4	702563	703600	+	AT4G01640	F-box associated ubiquitination effector family protein	NA	F-box associated ubiquitination effector family protein; CONTAINS InterPro DOMAIN/s: F-box associated domain, type 1 (InterPro:IPR006527), F-box associated interaction domain (InterPro:IPR017451); BEST Arabidopsis thaliana protein match is: F-box and associated interaction domains-containing protein (TAIR:AT2G34280.1); Has 303 Blast hits to 297 proteins in 21 species: Archae - 0; Bacteria - 0; Me…	glutamic_acid
672522_4	10.2279	4	704407	706965	-	AT4G01650	Polyketide cyclase / dehydrase and lipid transport protein	NA	Polyketide cyclase / dehydrase and lipid transport protein; FUNCTIONS IN: molecular_function unknown; INVOLVED IN: biological_process unknown; LOCATED IN: chloroplast; EXPRESSED IN: 21 plant structures; EXPRESSED DURING: 13 growth stages; CONTAINS InterPro DOMAIN/s: Streptomyces cyclase/dehydrase (InterPro:IPR005031); BEST Arabidopsis thaliana protein match is: unknown protein (TAIR:AT5G08720.1);…	glutamic_acid
672522_4	10.2279	4	708544	711256	+	AT4G01660	ABC transporter 1	Encodes an ABC1-like protein, member of the ATH subfamily; putative ABC transporter; isolated by functional complementation of a yeast abc1 mutant	ABC transporter 1 (ABC1); CONTAINS InterPro DOMAIN/s: ABC-1 (InterPro:IPR004147), Protein kinase-like domain (InterPro:IPR011009); BEST Arabidopsis thaliana protein match is: ABC2 homolog 13 (TAIR:AT5G64940.2); Has 8616 Blast hits to 8614 proteins in 1786 species: Archae - 122; Bacteria - 4355; Metazoa - 377; Fungi - 416; Plants - 667; Viruses - 9; Other Eukaryotes - 2670 (source: NCBI BLink).	glutamic_acid
672522_4	10.2279	4	711192	712643	-	AT4G01670	NA	NA	unknown protein; BEST Arabidopsis thaliana protein match is: unknown protein (TAIR:AT3G62070.1); Has 141 Blast hits to 139 proteins in 15 species: Archae - 0; Bacteria - 0; Metazoa - 0; Fungi - 0; Plants - 138; Viruses - 0; Other Eukaryotes - 3 (source: NCBI BLink).	glutamic_acid
672522_4	10.2279	4	713216	713389	-	AT4G01671	NA	NA	unknown protein; LOCATED IN: endomembrane system; Has 30201 Blast hits to 17322 proteins in 780 species: Archae - 12; Bacteria - 1396; Metazoa - 17338; Fungi - 3422; Plants - 5037; Viruses - 0; Other Eukaryotes - 2996 (source: NCBI BLink).	glutamic_acid
672522_4	10.2279	4	716004	717579	-	AT4G01680	myb domain protein 55	Encodes a putative transcription factor (MYB55).	myb domain protein 55 (MYB55); CONTAINS InterPro DOMAIN/s: SANT, DNA-binding (InterPro:IPR001005), Homeodomain-like (InterPro:IPR009057), Myb, DNA-binding (InterPro:IPR014778), HTH transcriptional regulator, Myb-type, DNA-binding (InterPro:IPR017930), Homeodomain-related (InterPro:IPR012287), Myb transcription factor (InterPro:IPR015495); BEST Arabidopsis thaliana protein match is: myb domain pro…	glutamic_acid
17670883_5	9.57617	5	17610972	17616797	+	AT5G43810	Stabilizer of iron transporter SufD / Polynucleotidyl transferase	Encodes Argonaute10, a member of the EIF2C (elongation initiation factor 2c)/ Argonaute class of proteins. Required to establish the central-peripheral organization of the embryo apex. Along with WUS and CLV genes, controls the relative organization of central zone and peripheral zone cells in meristems. Acts in embryonic provascular tissue potentiating WUSCHEL function during meristem developmen…	ZWILLE (ZLL); CONTAINS InterPro DOMAIN/s: Domain of unknown function DUF1785 (InterPro:IPR014811), Stem cell self-renewal protein Piwi (InterPro:IPR003165), Argonaute/Dicer protein, PAZ (InterPro:IPR003100), Polynucleotidyl transferase, ribonuclease H fold (InterPro:IPR012337); BEST Arabidopsis thaliana protein match is: Stabilizer of iron transporter SufD / Polynucleotidyl transferase (TAIR:AT1G…	PC.32.3..1.
17670883_5	9.57617	5	17618948	17620588	+	AT5G43820	Pentatricopeptide repeat (PPR) superfamily protein	NA	Pentatricopeptide repeat (PPR) superfamily protein; CONTAINS InterPro DOMAIN/s: Pentatricopeptide repeat (InterPro:IPR002885); BEST Arabidopsis thaliana protein match is: Tetratricopeptide repeat (TPR)-like superfamily protein (TAIR:AT5G15010.1); Has 33976 Blast hits to 11353 proteins in 260 species: Archae - 0; Bacteria - 8; Metazoa - 169; Fungi - 383; Plants - 32575; Viruses - 0; Other Eukaryot…	PC.32.3..1.
17670883_5	9.57617	5	17618805	17621979	+	AT5G43822	Pentatricopeptide repeat (PPR) superfamily protein	NA	Pentatricopeptide repeat (PPR) superfamily protein; FUNCTIONS IN: molecular_function unknown; INVOLVED IN: biological_process unknown; LOCATED IN: cellular_component unknown; Has 29 Blast hits to 29 proteins in 12 species: Archae - 0; Bacteria - 0; Metazoa - 0; Fungi - 0; Plants - 29; Viruses - 0; Other Eukaryotes - 0 (source: NCBI BLink).	PC.32.3..1.
17670883_5	9.57617	5	17622336	17624329	-	AT5G43830	Aluminium induced protein with YGL and LRDR motifs	NA	Aluminium induced protein with YGL and LRDR motifs; FUNCTIONS IN: molecular_function unknown; INVOLVED IN: biological_process unknown; LOCATED IN: cytosol, nucleus; EXPRESSED IN: 26 plant structures; EXPRESSED DURING: 15 growth stages; BEST Arabidopsis thaliana protein match is: Aluminium induced protein with YGL and LRDR motifs (TAIR:AT3G22850.1); Has 1807 Blast hits to 1807 proteins in 277 spec…	PC.32.3..1.
17670883_5	9.57617	5	17625437	17626364	-	AT5G43840	heat shock transcription factor A6A	member of Heat Stress Transcription Factor (Hsf) family	heat shock transcription factor A6A (HSFA6A); FUNCTIONS IN: DNA binding, sequence-specific DNA binding transcription factor activity; INVOLVED IN: regulation of transcription, DNA-dependent; LOCATED IN: nucleus; EXPRESSED IN: leaf; EXPRESSED DURING: LP.04 four leaves visible; CONTAINS InterPro DOMAIN/s: Winged helix-turn-helix transcription repressor DNA-binding (InterPro:IPR011991), Heat shock f…	PC.32.3..1.
17670883_5	9.57617	5	17627182	17629159	-	AT5G43850	RmlC-like cupins superfamily protein	NA	ARD4; FUNCTIONS IN: acireductone dioxygenase [iron(II)-requiring] activity, metal ion binding; INVOLVED IN: L-methionine salvage from methylthioadenosine, oxidation reduction; LOCATED IN: cellular_component unknown; EXPRESSED IN: 22 plant structures; EXPRESSED DURING: 13 growth stages; CONTAINS InterPro DOMAIN/s: Acireductone dioxygenase, ARD (InterPro:IPR004313), Cupin, RmlC-type (InterPro:IPR01…	PC.32.3..1.
17670883_5	9.57617	5	17630450	17632312	+	AT5G43860	chlorophyllase 2	Encodes a chlorophyllase, the first enzyme in chlorophyll degradation. It catalyzes the hydrolysis of the ester bond to chlorophyllide and phytol. AtCLH2 has a typical signal sequence for the chloroplast. Gene expression does not respond to methyljasmonate, a known promoter of senescence and chlorophyll degradation.	chlorophyllase 2 (CLH2); CONTAINS InterPro DOMAIN/s: Chlorophyllase-like (InterPro:IPR010821), Chlorophyllase, chloroplast (InterPro:IPR017395); BEST Arabidopsis thaliana protein match is: chlorophyllase 1 (TAIR:AT1G19670.1); Has 1807 Blast hits to 1807 proteins in 277 species: Archae - 0; Bacteria - 0; Metazoa - 736; Fungi - 347; Plants - 385; Viruses - 0; Other Eukaryotes - 339 (source: NCBI BL…	PC.32.3..1.
17670883_5	9.57617	5	17632346	17635912	-	AT5G43870	Plant protein of unknown function (DUF828) with plant pleckstrin homology-like region	NA	FUNCTIONS IN: phosphoinositide binding; INVOLVED IN: signal transduction; LOCATED IN: plasma membrane; EXPRESSED IN: 21 plant structures; EXPRESSED DURING: 13 growth stages; CONTAINS InterPro DOMAIN/s: Pleckstrin-like, plant (InterPro:IPR013666), Protein of unknown function DUF828 (InterPro:IPR008546); BEST Arabidopsis thaliana protein match is: Plant protein of unknown function (DUF828) with pla…	PC.32.3..1.
17670883_5	9.57617	5	17639818	17643648	-	AT5G43880	Protein of unknown function (DUF3741)	NA	Protein of unknown function (DUF3741); FUNCTIONS IN: molecular_function unknown; INVOLVED IN: biological_process unknown; LOCATED IN: membrane; EXPRESSED IN: 22 plant structures; EXPRESSED DURING: 13 growth stages; CONTAINS InterPro DOMAIN/s: Protein of unknown function DUF3741 (InterPro:IPR022212); BEST Arabidopsis thaliana protein match is: Protein of unknown function (DUF3741) (TAIR:AT4G28760.…	PC.32.3..1.
17670883_5	9.57617	5	17648857	17650131	-	AT5G43890	Flavin-binding monooxygenase family protein	Encodes a YUCCA-like putative flavin monooxygenase, the activation tagging mutant has increased level of IAA, increased auxin response and phenotype of auxin overproduction, rescues erecta mutant phenotype	YUCCA5 (YUC5); CONTAINS InterPro DOMAIN/s: Pyridine nucleotide-disulphide oxidoreductase, class-II (InterPro:IPR000103), FAD-dependent pyridine nucleotide-disulphide oxidoreductase (InterPro:IPR013027), Flavin-containing monooxygenase-like (InterPro:IPR020946); BEST Arabidopsis thaliana protein match is: YUCCA 9 (TAIR:AT1G04180.1); Has 1807 Blast hits to 1807 proteins in 277 species: Archae - 0; …	PC.32.3..1.
17670883_5	9.57617	5	17656894	17667451	-	AT5G43900	myosin 2	Encodes a member of the type XI myosin protein family that binds F-actin and co-localizes with actin filaments and peroxisomes. Homozygous mutants are reported to have pleiotropic effects in growth and fertility and may also be lethal. This protein is also involved in root hair growth and organelle trafficking. This protein interacts with RabC2a and RabD1 in a GTP-dependent manner.	myosin 2 (MYA2); CONTAINS InterPro DOMAIN/s: Dil domain (InterPro:IPR018444), Dilute (InterPro:IPR002710), Myosin, N-terminal, SH3-like (InterPro:IPR004009), Myosin head, motor domain (InterPro:IPR001609), IQ calmodulin-binding region (InterPro:IPR000048); BEST Arabidopsis thaliana protein match is: myosin XI B (TAIR:AT1G04160.1); Has 1807 Blast hits to 1807 proteins in 277 species: Archae - 0; B…	PC.32.3..1.
17670883_5	9.57617	5	17667310	17670239	-	AT5G43910	pfkB-like carbohydrate kinase family protein	NA	pfkB-like carbohydrate kinase family protein; FUNCTIONS IN: kinase activity, ribokinase activity; INVOLVED IN: D-ribose metabolic process; LOCATED IN: cellular_component unknown; EXPRESSED IN: 19 plant structures; EXPRESSED DURING: 12 growth stages; CONTAINS InterPro DOMAIN/s: Carbohydrate/purine kinase (InterPro:IPR011611), Ribokinase (InterPro:IPR002139); BEST Arabidopsis thaliana protein match…	PC.32.3..1.
17670883_5	9.57617	5	17672669	17675845	+	AT5G43920	transducin family protein / WD-40 repeat family protein	NA	transducin family protein / WD-40 repeat family protein; CONTAINS InterPro DOMAIN/s: WD40 repeat 2 (InterPro:IPR019782), WD40 repeat, conserved site (InterPro:IPR019775), WD40 repeat (InterPro:IPR001680), CTLH, C-terminal LisH motif (InterPro:IPR006595), G-protein beta WD-40 repeat, region (InterPro:IPR020472), WD40 repeat-like-containing domain (InterPro:IPR011046), WD40-repeat-containing domain…	PC.32.3..1.
17670883_5	9.57617	5	17676816	17681100	+	AT5G43930	Transducin family protein / WD-40 repeat family protein	NA	Transducin family protein / WD-40 repeat family protein; FUNCTIONS IN: nucleotide binding; INVOLVED IN: biological_process unknown; LOCATED IN: chloroplast; EXPRESSED IN: 24 plant structures; EXPRESSED DURING: 15 growth stages; CONTAINS InterPro DOMAIN/s: WD40 repeat-like-containing domain (InterPro:IPR011046), WD40 repeat 2 (InterPro:IPR019782), WD40 repeat, conserved site (InterPro:IPR019775), …	PC.32.3..1.
17670883_5	9.57617	5	17682179	17683446	+	AT5G43935	flavonol synthase 6	NA	flavonol synthase 6 (FLS6); FUNCTIONS IN: flavonol synthase activity, oxidoreductase activity; INVOLVED IN: biological_process unknown; LOCATED IN: cellular_component unknown; CONTAINS InterPro DOMAIN/s: Oxoglutarate/iron-dependent oxygenase (InterPro:IPR005123); BEST Arabidopsis thaliana protein match is: flavonol synthase 1 (TAIR:AT5G08640.2); Has 30201 Blast hits to 17322 proteins in 780 speci…	PC.32.3..1.
17670883_5	9.57617	5	17684156	17686534	+	AT5G43940	GroES-like zinc-binding dehydrogenase family protein	Encodes a glutathione-dependent formaldehyde dehydrogenase (also known as class III type alcohol dehydrogenase) reduces S-nitrosoglutathione (GSNO), the condensation product of glutathione and NO, that is a naturally occurring NO reservoir and also a reactive nitrogen intermediate. Gene expression is reduced by wounding and induced by salicylic acid. Is required for the acclimation of plants to h…	sensitive to hot temperatures 5 (HOT5); FUNCTIONS IN: S-(hydroxymethyl)glutathione dehydrogenase activity, S-nitrosoglutathione reductase activity; INVOLVED IN: in 6 processes; LOCATED IN: peroxisome; EXPRESSED IN: 23 plant structures; EXPRESSED DURING: 14 growth stages; CONTAINS InterPro DOMAIN/s: GroES-like (InterPro:IPR011032), Alcohol dehydrogenase GroES-like (InterPro:IPR013154), Alcohol deh…	PC.32.3..1.
17670883_5	9.57617	5	17686500	17688668	-	AT5G43950	Plant protein of unknown function (DUF946)	NA	Plant protein of unknown function (DUF946); CONTAINS InterPro DOMAIN/s: Protein of unknown function DUF946 (InterPro:IPR009291); BEST Arabidopsis thaliana protein match is: Plant protein of unknown function (DUF946) (TAIR:AT1G04090.1); Has 1807 Blast hits to 1807 proteins in 277 species: Archae - 0; Bacteria - 0; Metazoa - 736; Fungi - 347; Plants - 385; Viruses - 0; Other Eukaryotes - 339 (sourc…	PC.32.3..1.
17670883_5	9.57617	5	17688788	17691939	-	AT5G43960	Nuclear transport factor 2 (NTF2) family protein with RNA binding (RRM-RBD-RNP motifs) domain	NA	Nuclear transport factor 2 (NTF2) family protein with RNA binding (RRM-RBD-RNP motifs) domain; FUNCTIONS IN: RNA binding, nucleotide binding, nucleic acid binding; INVOLVED IN: transport, nucleocytoplasmic transport; LOCATED IN: intracellular; EXPRESSED IN: 23 plant structures; EXPRESSED DURING: 13 growth stages; CONTAINS InterPro DOMAIN/s: Nuclear transport factor 2 (InterPro:IPR002075), RNA rec…	PC.32.3..1.
17670883_5	9.57617	5	17692807	17693403	+	AT5G43970	translocase of outer membrane 22-V	Subunit of the TOM complex, a translocase in the outer mitochondrial membrane that selectively allows proteins with a mitochondrial targeting sequence to enter the mitochondrion.	translocase of outer membrane 22-V (TOM22-V); FUNCTIONS IN: P-P-bond-hydrolysis-driven protein transmembrane transporter activity; INVOLVED IN: protein targeting to mitochondrion; LOCATED IN: mitochondrion, plasma membrane, mitochondrial outer membrane translocase complex, plastid; EXPRESSED IN: 25 plant structures; EXPRESSED DURING: 13 growth stages; CONTAINS InterPro DOMAIN/s: Mitochondrial out…	PC.32.3..1.
17670883_5	9.57617	5	17694680	17696622	-	AT5G43980	plasmodesmata-located protein 1	Encodes a plasmodesmal protein that affects the intercellular movement of molecules through the plasmodesmata. The cytoplasmic C-terminal portion of the protein is connected to the apoplastic N-terminal portion of the protein by a single transmembrane domain (TMD). It is transported to the plasmodesmata through the secretory pathway. PDLP1 has two DUF26 domains and a signal peptide, but the prope…	plasmodesmata-located protein 1 (PDLP1); CONTAINS InterPro DOMAIN/s: Protein of unknown function DUF26 (InterPro:IPR002902); BEST Arabidopsis thaliana protein match is: plasmodesmata-located protein 3 (TAIR:AT2G33330.1); Has 956 Blast hits to 914 proteins in 25 species: Archae - 0; Bacteria - 0; Metazoa - 0; Fungi - 0; Plants - 956; Viruses - 0; Other Eukaryotes - 0 (source: NCBI BLink).	PC.32.3..1.
17670883_5	9.57617	5	17697686	17702005	+	AT5G43990	SET-domain containing protein lysine methyltransferase family protein	Encodes SUVR2, one of the four closely related Arabidopsis SUVR proteins that belong to the SU(VAR)3-9 subgroup of SET-domain proteins. Proteins containing the evolutionarily conserved SET domain are involved in regulation of eukaryotic gene expression and chromatin structure through their histone lysine methyltransferase (HMTase) activity. SUVR1, SUVR2 and SUVR4 proteins contain a novel domain a…	SUVR2; FUNCTIONS IN: zinc ion binding, histone-lysine N-methyltransferase activity; INVOLVED IN: chromatin modification; LOCATED IN: nucleolus, chloroplast; EXPRESSED IN: 18 plant structures; EXPRESSED DURING: 11 growth stages; CONTAINS InterPro DOMAIN/s: SET domain (InterPro:IPR001214), WIYLD domain (InterPro:IPR018848), Pre-SET zinc-binding sub-group (InterPro:IPR003606), Pre-SET domain (InterP…	PC.32.3..1.
17670883_5	9.57617	5	17702090	17703963	-	AT5G44000	Glutathione S-transferase family protein	NA	Glutathione S-transferase family protein; FUNCTIONS IN: glutathione transferase activity; LOCATED IN: chloroplast; EXPRESSED IN: 22 plant structures; EXPRESSED DURING: 13 growth stages; CONTAINS InterPro DOMAIN/s: Glutathione S-transferase, C-terminal (InterPro:IPR004046), Glutathione S-transferase, C-terminal-like (InterPro:IPR010987), Glutathione S-transferase/chloride channel, C-terminal (Inte…	PC.32.3..1.
17670883_5	9.57617	5	17704903	17705558	-	AT5G44005	NA	NA	unknown protein; FUNCTIONS IN: molecular_function unknown; INVOLVED IN: biological_process unknown; LOCATED IN: plasma membrane; Has 35333 Blast hits to 34131 proteins in 2444 species: Archae - 798; Bacteria - 22429; Metazoa - 974; Fungi - 991; Plants - 531; Viruses - 0; Other Eukaryotes - 9610 (source: NCBI BLink).	PC.32.3..1.
17670883_5	9.57617	5	17706965	17709199	-	AT5G44010	NA	NA	unknown protein; Has 28 Blast hits to 26 proteins in 11 species: Archae - 0; Bacteria - 0; Metazoa - 0; Fungi - 0; Plants - 28; Viruses - 0; Other Eukaryotes - 0 (source: NCBI BLink).	PC.32.3..1.
17670883_5	9.57617	5	17712409	17714336	+	AT5G44020	HAD superfamily, subfamily IIIB acid phosphatase	NA	HAD superfamily, subfamily IIIB acid phosphatase ; FUNCTIONS IN: acid phosphatase activity; INVOLVED IN: biological_process unknown; LOCATED IN: chloroplast, vacuole, membrane; EXPRESSED IN: 23 plant structures; EXPRESSED DURING: 13 growth stages; CONTAINS InterPro DOMAIN/s: Acid phosphatase (Class B) (InterPro:IPR005519), Vegetative storage protein/acid phosphatase (InterPro:IPR014403), Acid pho…	PC.32.3..1.
17670883_5	9.57617	5	17714645	17719723	+	AT5G44030	cellulose synthase A4	Encodes a cellulose synthase involved in secondary cell wall biosynthesis. Confers resistance towards bacterial and fungal pathogens, independent of salicylic acid, ethylene and jasmonate signaling.	cellulose synthase A4 (CESA4); FUNCTIONS IN: cellulose synthase activity, transferase activity, transferring glycosyl groups; INVOLVED IN: cellulose biosynthetic process, plant-type cell wall biogenesis, defense response to bacterium, defense response to fungus, secondary cell wall biogenesis; LOCATED IN: membrane; EXPRESSED IN: 24 plant structures; EXPRESSED DURING: 11 growth stages; CONTAINS In…	PC.32.3..1.
17670883_5	9.57617	5	17719659	17721580	-	AT5G44040	NA	NA	unknown protein; BEST Arabidopsis thaliana protein match is: unknown protein (TAIR:AT1G04030.1); Has 1807 Blast hits to 1807 proteins in 277 species: Archae - 0; Bacteria - 0; Metazoa - 736; Fungi - 347; Plants - 385; Viruses - 0; Other Eukaryotes - 339 (source: NCBI BLink).	PC.32.3..1.
16100881_5	9.32007	5	16049934	16050776	+	AT5G40110	transposable element gene	NA	similar to unknown protein [Arabidopsis thaliana] (TAIR:AT5G03950.1); similar to hypothetical protein PF10_0266 [Plasmodium falciparum 3D7] (GB:NP_700739.1)	glutamic_acid
16100881_5	9.32007	5	16051879	16053036	+	AT5G40120	AGAMOUS-like 76	NA	AGAMOUS-like 76 (AGL76); FUNCTIONS IN: DNA binding, sequence-specific DNA binding transcription factor activity; INVOLVED IN: regulation of transcription, DNA-dependent; LOCATED IN: nucleus; CONTAINS InterPro DOMAIN/s: Transcription factor, MADS-box (InterPro:IPR002100); BEST Arabidopsis thaliana protein match is: AGAMOUS-like 75 (TAIR:AT5G41200.1); Has 652 Blast hits to 621 proteins in 44 specie…	glutamic_acid
16100881_5	9.32007	5	16053697	16054056	-	AT5G40130	NA	NA	60S ribosomal protein L5 (RPL5C), pseudogene, 60S RIBOSOMAL PROTEIN L5, Arabidopsis thaliana, SWISSPROT:RL5_ARATH; blastp match of 70% identity and 7.9e-26 P-value to GP|13359453|dbj|BAB33422.1||AB049724 putative senescence-associated protein {Pisum sativum}	glutamic_acid
16100881_5	9.32007	5	16057347	16058999	+	AT5G40140	RING/U-box superfamily protein with ARM repeat domain	NA	RING/U-box superfamily protein with ARM repeat domain; FUNCTIONS IN: ubiquitin-protein ligase activity, binding; INVOLVED IN: protein ubiquitination; LOCATED IN: ubiquitin ligase complex, chloroplast; EXPRESSED IN: 7 plant structures; EXPRESSED DURING: petal differentiation and expansion stage, E expanded cotyledon stage, D bilateral stage; CONTAINS InterPro DOMAIN/s: U box domain (InterPro:IPR00…	glutamic_acid
16100881_5	9.32007	5	16059509	16061043	-	AT5G40150	Peroxidase superfamily protein	NA	Peroxidase superfamily protein; FUNCTIONS IN: peroxidase activity, heme binding; INVOLVED IN: oxidation reduction, response to oxidative stress; LOCATED IN: endomembrane system; EXPRESSED IN: 21 plant structures; EXPRESSED DURING: 13 growth stages; CONTAINS InterPro DOMAIN/s: Haem peroxidase (InterPro:IPR010255), Plant peroxidase (InterPro:IPR000823), Peroxidases heam-ligand binding site (InterPr…	glutamic_acid
16100881_5	9.32007	5	16061891	16062548	+	AT5G40155	Defensin-like (DEFL) family protein	Encodes a defensin-like (DEFL) family protein.	Defensin-like (DEFL) family protein; FUNCTIONS IN: molecular_function unknown; INVOLVED IN: biological_process unknown; LOCATED IN: endomembrane system; EXPRESSED IN: 7 plant structures; EXPRESSED DURING: L mature pollen stage, M germinated pollen stage, 4 anthesis, C globular stage; Has 3 Blast hits to 3 proteins in 2 species: Archae - 0; Bacteria - 0; Metazoa - 0; Fungi - 0; Plants - 3; Viruses…	glutamic_acid
16100881_5	9.32007	5	16062479	16064349	-	AT5G40160	Ankyrin repeat family protein	Encodes ankyrin repeat protein EMB506. Mutations in this locus result in embryo lethality.	embryo defective 506 (EMB506); INVOLVED IN: embryo development ending in seed dormancy; LOCATED IN: chloroplast; EXPRESSED IN: 22 plant structures; EXPRESSED DURING: 13 growth stages; CONTAINS InterPro DOMAIN/s: Ankyrin repeat-containing domain (InterPro:IPR020683), Ankyrin repeat (InterPro:IPR002110); BEST Arabidopsis thaliana protein match is: ankyrin repeat protein (TAIR:AT5G66055.1); Has 9038…	glutamic_acid
16100881_5	9.32007	5	16065091	16067574	-	AT5G40170	receptor like protein 54	NA	receptor like protein 54 (RLP54); FUNCTIONS IN: kinase activity; INVOLVED IN: signal transduction, defense response; LOCATED IN: endomembrane system; EXPRESSED IN: 22 plant structures; EXPRESSED DURING: 13 growth stages; CONTAINS InterPro DOMAIN/s: Leucine-rich repeat, typical subtype (InterPro:IPR003591), Leucine-rich repeat (InterPro:IPR001611); BEST Arabidopsis thaliana protein match is: recep…	glutamic_acid
16100881_5	9.32007	5	16067923	16068206	+	AT5G40180	NA	NA	BEST Arabidopsis thaliana protein match is: TRICHOME BIREFRINGENCE-LIKE 22 (TAIR:AT3G28150.1); Has 117 Blast hits to 117 proteins in 14 species: Archae - 0; Bacteria - 0; Metazoa - 0; Fungi - 0; Plants - 117; Viruses - 0; Other Eukaryotes - 0 (source: NCBI BLink).	glutamic_acid
16100881_5	9.32007	5	16069177	16069948	-	AT5G40190	RNA ligase/cyclic nucleotide phosphodiesterase family protein	Identified in a screen for calmodulin-binding proteins obtained from an auxin treated cDNA library.	RNA ligase/cyclic nucleotide phosphodiesterase family protein; FUNCTIONS IN: calmodulin binding; INVOLVED IN: RNA metabolic process; LOCATED IN: intracellular; EXPRESSED IN: 22 plant structures; EXPRESSED DURING: 13 growth stages; CONTAINS InterPro DOMAIN/s: RNA ligase/cyclic nucleotide phosphodiesterase (InterPro:IPR009097); BEST Arabidopsis thaliana protein match is: RNA ligase/cyclic nucleotid…	glutamic_acid
16100881_5	9.32007	5	16070330	16073314	+	AT5G40200	DegP protease 9	Encodes a putative DegP protease.	DegP protease 9 (DegP9); FUNCTIONS IN: serine-type peptidase activity, catalytic activity, serine-type endopeptidase activity; INVOLVED IN: proteolysis; LOCATED IN: nucleolus, chloroplast; EXPRESSED IN: 24 plant structures; EXPRESSED DURING: 15 growth stages; CONTAINS InterPro DOMAIN/s: Serine/cysteine peptidase, trypsin-like (InterPro:IPR009003), Serine endopeptidase DegP2 (InterPro:IPR015724), …	glutamic_acid
16100881_5	9.32007	5	16073620	16076117	-	AT5G40210	nodulin MtN21 /EamA-like transporter family protein	nodulin MtN21-like transporter family protein	nodulin MtN21 /EamA-like transporter family protein; LOCATED IN: membrane; EXPRESSED IN: 21 plant structures; EXPRESSED DURING: 13 growth stages; CONTAINS InterPro DOMAIN/s: Protein of unknown function DUF6, transmembrane (InterPro:IPR000620); BEST Arabidopsis thaliana protein match is: nodulin MtN21 /EamA-like transporter family protein (TAIR:AT3G28100.1); Has 30201 Blast hits to 17322 proteins …	glutamic_acid
16100881_5	9.32007	5	16076674	16078037	-	AT5G40212	NA	Pseudogene of AT5G40240; nodulin MtN21 family protein	NA	glutamic_acid
16100881_5	9.32007	5	16078390	16079364	-	AT5G40220	AGAMOUS-like 43	NA	AGAMOUS-like 43 (AGL43); FUNCTIONS IN: sequence-specific DNA binding transcription factor activity; INVOLVED IN: regulation of transcription, DNA-dependent; LOCATED IN: nucleus; CONTAINS InterPro DOMAIN/s: Transcription factor, MADS-box (InterPro:IPR002100); BEST Arabidopsis thaliana protein match is: AGAMOUS-like 75 (TAIR:AT5G41200.1); Has 35333 Blast hits to 34131 proteins in 2444 species: Arch…	glutamic_acid
16100881_5	9.32007	5	16079648	16081735	-	AT5G40230	nodulin MtN21 /EamA-like transporter family protein	nodulin MtN21-like transporter family protein	nodulin MtN21 /EamA-like transporter family protein; FUNCTIONS IN: molecular_function unknown; LOCATED IN: membrane; EXPRESSED IN: stem, hypocotyl, root; CONTAINS InterPro DOMAIN/s: Protein of unknown function DUF6, transmembrane (InterPro:IPR000620); BEST Arabidopsis thaliana protein match is: nodulin MtN21 /EamA-like transporter family protein (TAIR:AT5G40240.1); Has 2531 Blast hits to 2520 pro…	glutamic_acid
16100881_5	9.32007	5	16082125	16084810	-	AT5G40240	nodulin MtN21 /EamA-like transporter family protein	nodulin MtN21-like transporter family protein	nodulin MtN21 /EamA-like transporter family protein; FUNCTIONS IN: molecular_function unknown; LOCATED IN: membrane; CONTAINS InterPro DOMAIN/s: Protein of unknown function DUF6, transmembrane (InterPro:IPR000620); BEST Arabidopsis thaliana protein match is: nodulin MtN21 /EamA-like transporter family protein (TAIR:AT5G40230.1); Has 35333 Blast hits to 34131 proteins in 2444 species: Archae - 798…	glutamic_acid
16100881_5	9.32007	5	16085764	16087543	+	AT5G40250	RING/U-box superfamily protein	NA	RING/U-box superfamily protein; FUNCTIONS IN: zinc ion binding; EXPRESSED IN: 22 plant structures; EXPRESSED DURING: 13 growth stages; CONTAINS InterPro DOMAIN/s: Zinc finger, RING-type (InterPro:IPR001841), Zinc finger, C3HC4 RING-type (InterPro:IPR018957); BEST Arabidopsis thaliana protein match is: RING/U-box superfamily protein (TAIR:AT1G23980.1); Has 9426 Blast hits to 9402 proteins in 296 s…	glutamic_acid
16100881_5	9.32007	5	16089757	16091753	+	AT5G40260	Nodulin MtN3 family protein	Encodes RPG1 (RUPTURED POLLEN GRAIN1), a member of the MtN3/saliva gene family. Crucial for exine pattern formation and cell integrity of microspores.	Nodulin MtN3 family protein; CONTAINS InterPro DOMAIN/s: MtN3/saliva-related transmembrane protein, conserved region (InterPro:IPR018169), RAG1-activating protein 1 homologue (InterPro:IPR018179), RAG1-activating protein-1-related (InterPro:IPR004316); BEST Arabidopsis thaliana protein match is: Nodulin MtN3 family protein (TAIR:AT4G10850.1); Has 30201 Blast hits to 17322 proteins in 780 species:…	glutamic_acid
16100881_5	9.32007	5	16093172	16097232	-	AT5G40270	HD domain-containing metal-dependent phosphohydrolase family protein	NA	HD domain-containing metal-dependent phosphohydrolase family protein; FUNCTIONS IN: catalytic activity; INVOLVED IN: biological_process unknown; LOCATED IN: cellular_component unknown; EXPRESSED IN: 24 plant structures; EXPRESSED DURING: 12 growth stages; CONTAINS InterPro DOMAIN/s: Metal-dependent phosphohydrolase, HD subdomain (InterPro:IPR006674), Metal-dependent phosphohydrolase, HD domain (I…	glutamic_acid
16100881_5	9.32007	5	16098190	16100051	-	AT5G40275	other RNA	NA	NA	glutamic_acid
16100881_5	9.32007	5	16101391	16104961	+	AT5G40280	Prenyltransferase family protein	encodes a beta subunit of farnesyl-trans-transferase, which is involved in meristem organization and ABA-mediated signal transduction pathway. Mutant phenotypes have been observed in meristem organization, and response to abscisic acid and drought.	ENHANCED RESPONSE TO ABA 1 (ERA1); CONTAINS InterPro DOMAIN/s: Terpenoid cylases/protein prenyltransferase alpha-alpha toroid (InterPro:IPR008930), Prenyltransferase/squalene oxidase (InterPro:IPR001330); BEST Arabidopsis thaliana protein match is: RAB geranylgeranyl transferase beta subunit 2 (TAIR:AT3G12070.2); Has 2257 Blast hits to 1610 proteins in 263 species: Archae - 4; Bacteria - 30; Meta…	glutamic_acid
16100881_5	9.32007	5	16105259	16108501	-	AT5G40290	HD domain-containing metal-dependent phosphohydrolase family protein	NA	HD domain-containing metal-dependent phosphohydrolase family protein; FUNCTIONS IN: catalytic activity; INVOLVED IN: biological_process unknown; LOCATED IN: cellular_component unknown; CONTAINS InterPro DOMAIN/s: Metal-dependent phosphohydrolase, HD subdomain (InterPro:IPR006674), Metal-dependent phosphohydrolase, HD domain (InterPro:IPR003607); BEST Arabidopsis thaliana protein match is: HD doma…	glutamic_acid
16100881_5	9.32007	5	16110688	16112968	+	AT5G40300	Uncharacterised protein family (UPF0497)	NA	Uncharacterised protein family (UPF0497); FUNCTIONS IN: molecular_function unknown; INVOLVED IN: biological_process unknown; LOCATED IN: plasma membrane, membrane; EXPRESSED IN: 23 plant structures; EXPRESSED DURING: 13 growth stages; CONTAINS InterPro DOMAIN/s: Uncharacterised protein family UPF0497, trans-membrane plant (InterPro:IPR006702); BEST Arabidopsis thaliana protein match is: Uncharact…	glutamic_acid
16100881_5	9.32007	5	16113272	16115816	-	AT5G40310	Exonuclease family protein	NA	Exonuclease family protein; FUNCTIONS IN: zinc ion binding, exonuclease activity, nucleic acid binding; INVOLVED IN: biological_process unknown; LOCATED IN: intracellular; CONTAINS InterPro DOMAIN/s: Zinc finger, C2H2-like (InterPro:IPR015880), Exonuclease (InterPro:IPR006055), Polynucleotidyl transferase, ribonuclease H fold (InterPro:IPR012337), Zinc finger, C2H2-type (InterPro:IPR007087), Exon…	glutamic_acid
16100881_5	9.32007	5	16119296	16120018	-	AT5G40316	other RNA	NA	NA	glutamic_acid
16100881_5	9.32007	5	16121757	16123541	+	AT5G40320	Cysteine/Histidine-rich C1 domain family protein	NA	Cysteine/Histidine-rich C1 domain family protein; FUNCTIONS IN: zinc ion binding; INVOLVED IN: intracellular signaling pathway; LOCATED IN: cellular_component unknown; CONTAINS InterPro DOMAIN/s: Protein kinase C-like, phorbol ester/diacylglycerol binding (InterPro:IPR002219), DC1 (InterPro:IPR004146), Zinc finger, PHD-type (InterPro:IPR001965), C1-like (InterPro:IPR011424); BEST Arabidopsis thal…	glutamic_acid
16100881_5	9.32007	5	16127725	16129655	+	AT5G40330	myb domain protein 23	Encodes a MYB gene that, when overexpressed ectopically, can induce ectopic trichome formation. It is a member of subgroup 15, together with WER and GL1. Members of this subgroup share a conserved motif of 19 amino acids in the putative transcription activation domain at the C-terminal end. The gene is expressed in leaves, stems, flowers, seeds and roots and quite strongly in trichomes. There is …	myb domain protein 23 (MYB23); CONTAINS InterPro DOMAIN/s: SANT, DNA-binding (InterPro:IPR001005), Homeodomain-like (InterPro:IPR009057), Myb, DNA-binding (InterPro:IPR014778), HTH transcriptional regulator, Myb-type, DNA-binding (InterPro:IPR017930), Homeodomain-related (InterPro:IPR012287), Myb transcription factor (InterPro:IPR015495); BEST Arabidopsis thaliana protein match is: myb domain pro…	glutamic_acid
16100881_5	9.32007	5	16131654	16134916	-	AT5G40340	Tudor/PWWP/MBT superfamily protein	NA	Tudor/PWWP/MBT superfamily protein; FUNCTIONS IN: molecular_function unknown; LOCATED IN: nucleolus; EXPRESSED IN: 24 plant structures; EXPRESSED DURING: 14 growth stages; CONTAINS InterPro DOMAIN/s: PWWP (InterPro:IPR000313); BEST Arabidopsis thaliana protein match is: Tudor/PWWP/MBT superfamily protein (TAIR:AT3G27860.1); Has 216308 Blast hits to 97367 proteins in 3295 species: Archae - 846; Ba…	glutamic_acid
16100881_5	9.32007	5	16136594	16141361	+	AT5G40348	other RNA	Potential natural antisense gene, locus overlaps with AT5G40350	NA	glutamic_acid
16100881_5	9.32007	5	16138544	16141134	-	AT5G40350	myb domain protein 24	Myb24 transcription factor. Member of the R2R3 factor gene family. Induced by jasmonate. Involved in jasmonate response during stamen development.	myb domain protein 24 (MYB24); CONTAINS InterPro DOMAIN/s: SANT, DNA-binding (InterPro:IPR001005), Homeodomain-like (InterPro:IPR009057), Myb, DNA-binding (InterPro:IPR014778), HTH transcriptional regulator, Myb-type, DNA-binding (InterPro:IPR017930), Homeodomain-related (InterPro:IPR012287), Myb transcription factor (InterPro:IPR015495); BEST Arabidopsis thaliana protein match is: myb domain pro…	glutamic_acid
16100881_5	9.32007	5	16145141	16146621	+	AT5G40360	myb domain protein 115	putative transcription factor (MYB115)	myb domain protein 115 (MYB115); CONTAINS InterPro DOMAIN/s: SANT, DNA-binding (InterPro:IPR001005), Homeodomain-like (InterPro:IPR009057), Myb, DNA-binding (InterPro:IPR014778), HTH transcriptional regulator, Myb-type, DNA-binding (InterPro:IPR017930), Homeodomain-related (InterPro:IPR012287), Myb transcription factor (InterPro:IPR015495); BEST Arabidopsis thaliana protein match is: myb domain p…	glutamic_acid
16100881_5	9.32007	5	16147594	16149198	-	AT5G40370	Glutaredoxin family protein	NA	Glutaredoxin family protein; FUNCTIONS IN: electron carrier activity, arsenate reductase (glutaredoxin) activity, protein disulfide oxidoreductase activity; INVOLVED IN: cell redox homeostasis; LOCATED IN: plasma membrane, vacuole; EXPRESSED IN: 28 plant structures; EXPRESSED DURING: 15 growth stages; CONTAINS InterPro DOMAIN/s: Glutaredoxin (InterPro:IPR002109), Thioredoxin fold (InterPro:IPR012…	glutamic_acid
16100881_5	9.32007	5	16151772	16155177	+	AT5G40380	cysteine-rich RLK (RECEPTOR-like protein kinase) 42	Encodes a cysteine-rich receptor-like protein kinase.	cysteine-rich RLK (RECEPTOR-like protein kinase) 42 (CRK42); FUNCTIONS IN: kinase activity; INVOLVED IN: protein amino acid phosphorylation; LOCATED IN: endomembrane system; EXPRESSED IN: 11 plant structures; EXPRESSED DURING: 7 growth stages; CONTAINS InterPro DOMAIN/s: Protein kinase, ATP binding site (InterPro:IPR017441), Protein kinase, catalytic domain (InterPro:IPR000719), Protein of unknow…	glutamic_acid
16100881_5	9.32007	5	16155086	16155683	-	AT5G40382	Cytochrome c oxidase subunit Vc family protein	NA	Cytochrome c oxidase subunit Vc family protein; FUNCTIONS IN: cytochrome-c oxidase activity; INVOLVED IN: oxidation reduction; LOCATED IN: mitochondrial respiratory chain, endomembrane system; CONTAINS InterPro DOMAIN/s: Cytochrome c oxidase subunit Vc (InterPro:IPR008432); BEST Arabidopsis thaliana protein match is: Cytochrome c oxidase subunit Vc family protein (TAIR:AT5G61310.4); Has 30201 Bla…	glutamic_acid
16100881_5	9.32007	5	16157823	16157948	-	AT5G40384	MIR866a; miRNA	Encodes a microRNA of unknown function. MicroRNAs are regulatory RNAs with a mature length of ~21-nucleotides that are processed from hairpin precursors by Dicer-like enzymes. MicroRNAs can negatively regulate gene expression by attenuating translation or by directing mRNA cleavage. Mature sequence: ACAAAAUCCGUCUUUGAAGA	NA	glutamic_acid
16100881_5	9.32007	5	16161515	16165357	+	AT5G40390	Raffinose synthase family protein	Encodes a protein which might be involved in the formation of verbascose. A T-DNA insertion mutant was shown to have a decreased amount of verbascose (as well as mannitol) whereas the levels of raffinose and stachyose remained unchanged.	seed imbibition 1-like (SIP1); FUNCTIONS IN: hydrolase activity, hydrolyzing O-glycosyl compounds, galactinol-sucrose galactosyltransferase activity; INVOLVED IN: mannitol biosynthetic process, raffinose family oligosaccharide biosynthetic process, response to water deprivation, sucrose biosynthetic process; LOCATED IN: chloroplast; EXPRESSED IN: 22 plant structures; EXPRESSED DURING: 13 growth s…	glutamic_acid
6102149_4	8.967	4	6049517	6052335	+	AT4G09570	calcium-dependent protein kinase 4	Encodes a member of Calcium Dependent Protein Kinase (CDPK) gene family.Positive regulator of ABA signaling. Phosphorylates ABA responsive transcription factors ABF1 and ABF4.	calcium-dependent protein kinase 4 (CPK4); CONTAINS InterPro DOMAIN/s: Protein kinase, ATP binding site (InterPro:IPR017441), EF-Hand 1, calcium-binding site (InterPro:IPR018247), Serine/threonine-protein kinase domain (InterPro:IPR002290), Calcium-binding EF-hand (InterPro:IPR002048), EF-hand-like domain (InterPro:IPR011992), EF-hand (InterPro:IPR018248), Serine/threonine-protein kinase-like dom…	fucose
6102149_4	8.967	4	6052352	6054397	-	AT4G09580	SNARE associated Golgi protein family	NA	SNARE associated Golgi protein family; INVOLVED IN: biological_process unknown; LOCATED IN: endoplasmic reticulum; EXPRESSED IN: 24 plant structures; EXPRESSED DURING: 13 growth stages; CONTAINS InterPro DOMAIN/s: SNARE associated Golgi protein (InterPro:IPR015414); BEST Arabidopsis thaliana protein match is: SNARE associated Golgi protein family (TAIR:AT1G71940.1); Has 2802 Blast hits to 2802 pr…	fucose
6102149_4	8.967	4	6059809	6061465	+	AT4G09584	NA	unknown pseudogene	NA	fucose
6102149_4	8.967	4	6062978	6063118	+	AT4G09587	NA	NA	unknown protein; LOCATED IN: mitochondrion; Has 30201 Blast hits to 17322 proteins in 780 species: Archae - 12; Bacteria - 1396; Metazoa - 17338; Fungi - 3422; Plants - 5037; Viruses - 0; Other Eukaryotes - 2996 (source: NCBI BLink).	fucose
6102149_4	8.967	4	6066128	6066763	+	AT4G09590	NDR1/HIN1-like 22	Encodes a protein whose sequence is similar to tobacco hairpin-induced gene (HIN1) and Arabidopsis non-race specific disease resistance gene (NDR1). Expression is not detected under normal conditions and in response to cucumber mosaic virus or spermine.	NDR1/HIN1-like 22 (NHL22); CONTAINS InterPro DOMAIN/s: Late embryogenesis abundant protein, group 2 (InterPro:IPR004864); BEST Arabidopsis thaliana protein match is: Late embryogenesis abundant (LEA) hydroxyproline-rich glycoprotein family (TAIR:AT2G35970.1); Has 822 Blast hits to 822 proteins in 29 species: Archae - 0; Bacteria - 0; Metazoa - 0; Fungi - 0; Plants - 822; Viruses - 0; Other Eukary…	fucose
6102149_4	8.967	4	6067926	6072006	+	AT4G09595	transposable element gene	NA	copia-like retrotransposon family, has a 3.6e-299 P-value blast match to GB:CAA31653 polyprotein (Ty1_Copia-element) (Arabidopsis thaliana)	fucose
6102149_4	8.967	4	6072804	6073612	-	AT4G09600	GAST1 protein homolog 3	One of GASA gene family which is related to a GA-stimulated transcript (GAST) from tomato.	GAST1 protein homolog 3 (GASA3); FUNCTIONS IN: molecular_function unknown; INVOLVED IN: response to gibberellin stimulus; LOCATED IN: endomembrane system; EXPRESSED IN: fruit, seed, leaf; EXPRESSED DURING: LP.04 four leaves visible; CONTAINS InterPro DOMAIN/s: Gibberellin regulated protein (InterPro:IPR003854); BEST Arabidopsis thaliana protein match is: GAST1 protein homolog 2 (TAIR:AT4G09610.1)…	fucose
6102149_4	8.967	4	6074770	6075645	-	AT4G09610	GAST1 protein homolog 2	NA	GAST1 protein homolog 2 (GASA2); FUNCTIONS IN: molecular_function unknown; INVOLVED IN: response to gibberellin stimulus; LOCATED IN: endomembrane system; CONTAINS InterPro DOMAIN/s: Gibberellin regulated protein (InterPro:IPR003854); BEST Arabidopsis thaliana protein match is: GAST1 protein homolog 3 (TAIR:AT4G09600.1); Has 469 Blast hits to 469 proteins in 44 species: Archae - 0; Bacteria - 0; …	fucose
6102149_4	8.967	4	6076992	6079102	-	AT4G09620	Mitochondrial transcription termination factor family protein	NA	Mitochondrial transcription termination factor family protein; FUNCTIONS IN: molecular_function unknown; INVOLVED IN: biological_process unknown; LOCATED IN: chloroplast; EXPRESSED IN: 24 plant structures; EXPRESSED DURING: 15 growth stages; CONTAINS InterPro DOMAIN/s: Mitochodrial transcription termination factor-related (InterPro:IPR003690); Has 234 Blast hits to 198 proteins in 25 species: Arc…	fucose
6102149_4	8.967	4	6079879	6082242	-	AT4G09625	transposable element gene	NA	Mutator-like transposase family, has a 9.1e-76 P-value blast match to O22278 /203-375 Pfam PF03108 MuDR family transposase (MuDr-element domain)	fucose
6102149_4	8.967	4	6083713	6088134	+	AT4G09630	Protein of unknown function (DUF616)	NA	Protein of unknown function (DUF616); CONTAINS InterPro DOMAIN/s: Protein of unknown function DUF616 (InterPro:IPR006852); BEST Arabidopsis thaliana protein match is: Protein of unknown function (DUF616) (TAIR:AT1G34550.1); Has 3181 Blast hits to 2512 proteins in 288 species: Archae - 26; Bacteria - 157; Metazoa - 687; Fungi - 206; Plants - 314; Viruses - 69; Other Eukaryotes - 1722 (source: NCBI…	fucose
6102149_4	8.967	4	6088213	6090888	-	AT4G09640	Protein of unknown function (DUF803)	NA	Protein of unknown function (DUF803); CONTAINS InterPro DOMAIN/s: Protein of unknown function DUF803 (InterPro:IPR008521); BEST Arabidopsis thaliana protein match is: Protein of unknown function (DUF803) (TAIR:AT1G34470.1); Has 1257 Blast hits to 1237 proteins in 219 species: Archae - 2; Bacteria - 93; Metazoa - 420; Fungi - 376; Plants - 263; Viruses - 0; Other Eukaryotes - 103 (source: NCBI BLi…	fucose
6102149_4	8.967	4	6093610	6094887	-	AT4G09644	NA	Encodes a defensin-like (DEFL) family protein.	NA	fucose
6102149_4	8.967	4	6096725	6097988	-	AT4G09647	S locus-related glycoprotein 1 (SLR1) binding pollen coat protein family	Encodes a defensin-like (DEFL) family protein.	S locus-related glycoprotein 1 (SLR1) binding pollen coat protein family; LOCATED IN: endomembrane system; CONTAINS InterPro DOMAIN/s: S locus-related glycoprotein 1 binding pollen coat (InterPro:IPR010851); Has 35333 Blast hits to 34131 proteins in 2444 species: Archae - 798; Bacteria - 22429; Metazoa - 974; Fungi - 991; Plants - 531; Viruses - 0; Other Eukaryotes - 9610 (source: NCBI BLink).	fucose
6102149_4	8.967	4	6100561	6100698	-	AT4G09649	NA	This gene encodes a small protein and has either evidence of transcription or purifying selection.	unknown protein; Has 30201 Blast hits to 17322 proteins in 780 species: Archae - 12; Bacteria - 1396; Metazoa - 17338; Fungi - 3422; Plants - 5037; Viruses - 0; Other Eukaryotes - 2996 (source: NCBI BLink).	fucose
6102149_4	8.967	4	6100743	6101708	+	AT4G09650	ATP synthase delta-subunit gene	Encodes the chloroplast ATPase delta-subunit.	ATP synthase delta-subunit gene (ATPD); FUNCTIONS IN: hydrogen ion transporting ATP synthase activity, rotational mechanism; INVOLVED IN: response to cold, defense response to bacterium, photosynthetic electron transport in photosystem I, photosynthetic electron transport in photosystem II, photosynthesis; LOCATED IN: in 7 components; EXPRESSED IN: 24 plant structures; EXPRESSED DURING: 14 growth…	fucose
6102149_4	8.967	4	6104446	6106607	+	AT4G09660	NA	NA	CONTAINS InterPro DOMAIN/s: Zinc finger, TTF-type (InterPro:IPR006580); BEST Arabidopsis thaliana protein match is: TTF-type zinc finger protein with HAT dimerisation domain (TAIR:AT1G19260.1); Has 839 Blast hits to 796 proteins in 42 species: Archae - 0; Bacteria - 0; Metazoa - 438; Fungi - 0; Plants - 401; Viruses - 0; Other Eukaryotes - 0 (source: NCBI BLink).	fucose
6102149_4	8.967	4	6107150	6109122	-	AT4G09670	Oxidoreductase family protein	NA	Oxidoreductase family protein; FUNCTIONS IN: oxidoreductase activity, binding, catalytic activity; INVOLVED IN: oxidation reduction, metabolic process; LOCATED IN: cellular_component unknown; EXPRESSED IN: 23 plant structures; EXPRESSED DURING: 13 growth stages; CONTAINS InterPro DOMAIN/s: Oxidoreductase, N-terminal (InterPro:IPR000683), Oxidoreductase, C-terminal (InterPro:IPR004104), NAD(P)-bin…	fucose
6102149_4	8.967	4	6116755	6123304	+	AT4G09680	conserved telomere maintenance component 1	Encodes CTC1 (Conserved Telomere Maintenance Component 1) involved in telomere maintenance.	conserved telomere maintenance component 1 (CTC1); Has 50 Blast hits to 32 proteins in 13 species: Archae - 0; Bacteria - 3; Metazoa - 1; Fungi - 0; Plants - 46; Viruses - 0; Other Eukaryotes - 0 (source: NCBI BLink).	fucose
6102149_4	8.967	4	6124897	6126120	+	AT4G09690	Cysteine/Histidine-rich C1 domain family protein	NA	Cysteine/Histidine-rich C1 domain family protein; CONTAINS InterPro DOMAIN/s: DC1 (InterPro:IPR004146), C1-like (InterPro:IPR011424); BEST Arabidopsis thaliana protein match is: Cysteine/Histidine-rich C1 domain family protein (TAIR:AT4G01760.1); Has 1746 Blast hits to 588 proteins in 24 species: Archae - 0; Bacteria - 0; Metazoa - 8; Fungi - 0; Plants - 1734; Viruses - 0; Other Eukaryotes - 4 (s…	fucose
6102149_4	8.967	4	6126775	6127890	+	AT4G09700	transposable element gene	NA	similar to unknown protein [Arabidopsis thaliana] (TAIR:AT2G06820.1); similar to 80C09_29 [Brassica rapa subsp. pekinensis] (GB:AAZ41840.1)	fucose
6102149_4	8.967	4	6128688	6132598	+	AT4G09710	transposable element gene	NA	non-LTR retrotransposon family (LINE), has a 4.7e-40 P-value blast match to GB:AAB41224 ORF2 (LINE-element) (Rattus norvegicus)	fucose
6102149_4	8.967	4	6132837	6135200	+	AT4G09720	RAB GTPase homolog G3A	NA	RAB GTPase homolog G3A (RABG3A); FUNCTIONS IN: GTP binding; INVOLVED IN: protein transport, small GTPase mediated signal transduction; LOCATED IN: plasma membrane; EXPRESSED IN: 25 plant structures; EXPRESSED DURING: 15 growth stages; CONTAINS InterPro DOMAIN/s: Ras GTPase (InterPro:IPR001806), Small GTP-binding protein (InterPro:IPR005225), Small GTPase (InterPro:IPR020851), Ras (InterPro:IPR013…	fucose
6102149_4	8.967	4	6136249	6139711	+	AT4G09730	RH39	Encodes RH39, a DEAD-box protein involved in the introduction of the hidden break into the 23S rRNA in the chloroplasts. Recombinant RH39 binds to the 23S rRNA in a segment adjacent to the stem-loop creating the hidden break target loop in a sequence-dependent manner. Has ATP-hydrolyzing activity at a Kcat of 5.3 /min in the presence of rRNA sequence. Mutants have drastically reduced level of lev…	RH39 (RH39); FUNCTIONS IN: LSU rRNA binding, ATPase activity, ATP-dependent helicase activity; INVOLVED IN: chloroplast ribulose bisphosphate carboxylase complex biogenesis, chloroplast rRNA processing; LOCATED IN: chloroplast; EXPRESSED IN: 21 plant structures; EXPRESSED DURING: 13 growth stages; CONTAINS InterPro DOMAIN/s: RNA helicase, DEAD-box type, Q motif (InterPro:IPR014014), DNA/RNA helic…	fucose
6102149_4	8.967	4	6139717	6139851	+	AT4G09731	NA	This gene encodes a small protein and has either evidence of transcription or purifying selection.	unknown protein; Has 30201 Blast hits to 17322 proteins in 780 species: Archae - 12; Bacteria - 1396; Metazoa - 17338; Fungi - 3422; Plants - 5037; Viruses - 0; Other Eukaryotes - 2996 (source: NCBI BLink).	fucose
6102149_4	8.967	4	6142706	6145003	-	AT4G09740	glycosyl hydrolase 9B14	NA	glycosyl hydrolase 9B14 (GH9B14); FUNCTIONS IN: hydrolase activity, hydrolyzing O-glycosyl compounds, catalytic activity; INVOLVED IN: carbohydrate metabolic process; LOCATED IN: endomembrane system; CONTAINS InterPro DOMAIN/s: Six-hairpin glycosidase (InterPro:IPR012341), Glycoside hydrolase, family 9, active site (InterPro:IPR018221), Six-hairpin glycosidase-like (InterPro:IPR008928), Glycoside…	fucose
6102149_4	8.967	4	6145987	6146574	-	AT4G09745	transposable element gene	NA	pseudogene, similar to putative AP endonuclease/reverse transcriptase, similar to putative non-LTR retroelement reverse transcriptase; blastp match of 31% identity and 4.1e-08 P-value to GP|21952510|gb|AAM82604.1|AF525305_2|AF525305 putative AP endonuclease/reverse transcriptase {Brassica napus}	fucose
6102149_4	8.967	4	6146690	6148814	+	AT4G09750	NAD(P)-binding Rossmann-fold superfamily protein	NA	NAD(P)-binding Rossmann-fold superfamily protein; FUNCTIONS IN: oxidoreductase activity, binding, catalytic activity; INVOLVED IN: oxidation reduction, metabolic process; LOCATED IN: cellular_component unknown; CONTAINS InterPro DOMAIN/s: NAD(P)-binding domain (InterPro:IPR016040), Glucose/ribitol dehydrogenase (InterPro:IPR002347), Short-chain dehydrogenase/reductase SDR (InterPro:IPR002198); BE…	fucose
6102149_4	8.967	4	6148758	6151399	-	AT4G09760	Protein kinase superfamily protein	encodes a choline synthase whose gene expression is induced by high salt and mannitol.	Protein kinase superfamily protein; CONTAINS InterPro DOMAIN/s: Choline/ethanolamine kinase (InterPro:IPR002573), Protein kinase-like domain (InterPro:IPR011009); BEST Arabidopsis thaliana protein match is: choline kinase 1 (TAIR:AT1G71697.1); Has 1546 Blast hits to 1491 proteins in 370 species: Archae - 0; Bacteria - 353; Metazoa - 436; Fungi - 251; Plants - 163; Viruses - 0; Other Eukaryotes - …	fucose
6102149_4	8.967	4	6154259	6155912	-	AT4G09770	TRAF-like family protein	NA	TRAF-like family protein; CONTAINS InterPro DOMAIN/s: TRAF-like (InterPro:IPR008974), MATH (InterPro:IPR002083); BEST Arabidopsis thaliana protein match is: TRAF-like family protein (TAIR:AT4G09780.1); Has 830 Blast hits to 669 proteins in 44 species: Archae - 0; Bacteria - 0; Metazoa - 51; Fungi - 0; Plants - 751; Viruses - 0; Other Eukaryotes - 28 (source: NCBI BLink).	fucose
6102149_4	8.967	4	6156629	6157054	+	AT4G09775	NA	NA	BEST Arabidopsis thaliana protein match is: Ribonuclease H-like superfamily protein (TAIR:AT2G02650.1); Has 30201 Blast hits to 17322 proteins in 780 species: Archae - 12; Bacteria - 1396; Metazoa - 17338; Fungi - 3422; Plants - 5037; Viruses - 0; Other Eukaryotes - 2996 (source: NCBI BLink).	fucose
23904559_1	8.77613	1	23769774	23776931	+	AT1G64060	respiratory burst oxidase protein F	Interacts with AtrbohD gene to fine tune the spatial control of ROI production and hypersensitive response to cell in and around infection site.	respiratory burst oxidase protein F (RBOH F); FUNCTIONS IN: NAD(P)H oxidase activity; INVOLVED IN: in 10 processes; LOCATED IN: plasma membrane, integral to plasma membrane; EXPRESSED IN: 22 plant structures; EXPRESSED DURING: 13 growth stages; CONTAINS InterPro DOMAIN/s: Ferredoxin reductase-type FAD-binding domain (InterPro:IPR017927), Cytochrome b245, heavy chain (InterPro:IPR000778), EF-Hand …	ornithine
23904559_1	8.77613	1	23778353	23779529	+	AT1G64065	Late embryogenesis abundant (LEA) hydroxyproline-rich glycoprotein family	NA	Late embryogenesis abundant (LEA) hydroxyproline-rich glycoprotein family; CONTAINS InterPro DOMAIN/s: Late embryogenesis abundant protein, group 2 (InterPro:IPR004864); BEST Arabidopsis thaliana protein match is: Late embryogenesis abundant (LEA) hydroxyproline-rich glycoprotein family (TAIR:AT2G46150.1); Has 35333 Blast hits to 34131 proteins in 2444 species: Archae - 798; Bacteria - 22429; Met…	ornithine
23904559_1	8.77613	1	23779949	23783449	+	AT1G64070	Disease resistance protein (TIR-NBS-LRR class) family	Encodes a TIR-NBS-LRR class of disease resistance protein effective against Leptosphaeria maculans.	RESISTANCE TO LEPTOSPHAERIA MACULANS 1 (RLM1); FUNCTIONS IN: transmembrane receptor activity, ATP binding; INVOLVED IN: defense response to fungus, defense response; LOCATED IN: intrinsic to membrane; EXPRESSED IN: stem, sepal, flower, carpel, seed; EXPRESSED DURING: F mature embryo stage, petal differentiation and expansion stage; CONTAINS InterPro DOMAIN/s: NB-ARC (InterPro:IPR002182), Toll-Int…	ornithine
23904559_1	8.77613	1	23785021	23786800	-	AT1G64080	NA	Encodes a member of the MAKR (MEMBRANE-ASSOCIATED KINASE REGULATOR) gene family. MAKRs have putative kinase interacting motifs and membrane localization signals. Known members include: AT5G26230 (MAKR1), AT1G64080 (MAKR2), AT2G37380 (MAKR3), AT2G39370 (MAKR4), AT5G52870 (MAKR5) and AT5G52900 (MAKR6).	unknown protein; FUNCTIONS IN: molecular_function unknown; INVOLVED IN: biological_process unknown; LOCATED IN: plasma membrane; BEST Arabidopsis thaliana protein match is: unknown protein (TAIR:AT5G52870.1); Has 1546 Blast hits to 738 proteins in 176 species: Archae - 0; Bacteria - 143; Metazoa - 278; Fungi - 131; Plants - 95; Viruses - 4; Other Eukaryotes - 895 (source: NCBI BLink).	ornithine
23904559_1	8.77613	1	23789062	23790976	+	AT1G64090	Reticulan like protein B3	NA	Reticulan like protein B3 (RTNLB3); INVOLVED IN: biological_process unknown; LOCATED IN: endoplasmic reticulum, endoplasmic reticulum membrane; EXPRESSED IN: 26 plant structures; EXPRESSED DURING: 15 growth stages; CONTAINS InterPro DOMAIN/s: Reticulon (InterPro:IPR003388); BEST Arabidopsis thaliana protein match is: VIRB2-interacting protein 3 (TAIR:AT5G41600.1); Has 1238 Blast hits to 1236 prot…	ornithine
23904559_1	8.77613	1	23791585	23795563	+	AT1G64100	pentatricopeptide (PPR) repeat-containing protein	NA	pentatricopeptide (PPR) repeat-containing protein; CONTAINS InterPro DOMAIN/s: Pentatricopeptide repeat (InterPro:IPR002885); BEST Arabidopsis thaliana protein match is: Tetratricopeptide repeat (TPR)-like superfamily protein (TAIR:AT1G12300.1); Has 60338 Blast hits to 14770 proteins in 304 species: Archae - 4; Bacteria - 64; Metazoa - 875; Fungi - 1011; Plants - 56325; Viruses - 0; Other Eukaryo…	ornithine
23904559_1	8.77613	1	23795050	23795642	+	AT1G64105	NAC domain containing protein 27	NA	NAC domain containing protein 27 (NAC027); FUNCTIONS IN: sequence-specific DNA binding transcription factor activity; INVOLVED IN: multicellular organismal development, regulation of transcription; LOCATED IN: cellular_component unknown; CONTAINS InterPro DOMAIN/s: No apical meristem (NAM) protein (InterPro:IPR003441); BEST Arabidopsis thaliana protein match is: pentatricopeptide (PPR) repeat-con…	ornithine
23904559_1	8.77613	1	23796203	23796555	-	AT1G64107	Putative membrane lipoprotein	Encodes a defensin-like (DEFL) family protein.	Putative membrane lipoprotein; LOCATED IN: endomembrane system; Has 35333 Blast hits to 34131 proteins in 2444 species: Archae - 798; Bacteria - 22429; Metazoa - 974; Fungi - 991; Plants - 531; Viruses - 0; Other Eukaryotes - 9610 (source: NCBI BLink).	ornithine
23904559_1	8.77613	1	23796719	23801725	-	AT1G64110	P-loop containing nucleoside triphosphate hydrolases superfamily protein	Target promoter of the male germline-specific transcription factor DUO1.	P-loop containing nucleoside triphosphate hydrolases superfamily protein; FUNCTIONS IN: nucleoside-triphosphatase activity, ATPase activity, nucleotide binding, ATP binding; LOCATED IN: endomembrane system; EXPRESSED IN: 8 plant structures; EXPRESSED DURING: L mature pollen stage, M germinated pollen stage, LP.04 four leaves visible, 4 anthesis, petal differentiation and expansion stage; CONTAINS…	ornithine
23904559_1	8.77613	1	23802553	23802636	+	AT1G64120	pre-tRNA	NA	tRNA-Leu (anticodon: CAA)	ornithine
23904559_1	8.77613	1	23802559	23803533	+	AT1G64130	Polyketide cyclase/dehydrase and lipid transport superfamily protein	NA	Polyketide cyclase/dehydrase and lipid transport superfamily protein; Has 9 Blast hits to 9 proteins in 5 species: Archae - 0; Bacteria - 0; Metazoa - 0; Fungi - 0; Plants - 9; Viruses - 0; Other Eukaryotes - 0 (source: NCBI BLink).	ornithine
23904559_1	8.77613	1	23803793	23807159	-	AT1G64140	NA	NA	BEST Arabidopsis thaliana protein match is: loricrin-related (TAIR:AT5G64550.1); Has 3596 Blast hits to 2004 proteins in 150 species: Archae - 0; Bacteria - 54; Metazoa - 1597; Fungi - 38; Plants - 513; Viruses - 9; Other Eukaryotes - 1385 (source: NCBI BLink).	ornithine
23904559_1	8.77613	1	23803793	23807159	-	AT1G64142	conserved peptide upstream open reading frame 23	Upstream open reading frames (uORFs) are small open reading frames found in the 5' UTR of a mature mRNA, and can potentially mediate translational regulation of the largest, or major, ORF (mORF). CPuORF23 represents a conserved upstream opening reading frame relative to major ORF AT1G64140.1	conserved peptide upstream open reading frame 23 (CPuORF23); Has 30201 Blast hits to 17322 proteins in 780 species: Archae - 12; Bacteria - 1396; Metazoa - 17338; Fungi - 3422; Plants - 5037; Viruses - 0; Other Eukaryotes - 2996 (source: NCBI BLink).	ornithine
23904559_1	8.77613	1	23808909	23812677	-	AT1G64150	Uncharacterized protein family (UPF0016)	NA	Uncharacterized protein family (UPF0016); LOCATED IN: chloroplast, membrane; EXPRESSED IN: 22 plant structures; EXPRESSED DURING: 13 growth stages; CONTAINS InterPro DOMAIN/s: Uncharacterised protein family UPF0016 (InterPro:IPR001727); BEST Arabidopsis thaliana protein match is: Uncharacterized protein family (UPF0016) (TAIR:AT4G13590.1); Has 1632 Blast hits to 1475 proteins in 546 species: Arch…	ornithine
23904559_1	8.77613	1	23814010	23814839	+	AT1G64160	Disease resistance-responsive (dirigent-like protein) family protein	Encodes a dirigent protein involved in the synthesis of (-)pinoresinol. Dirigent proteins impart stereoselectivity on the phenoxy radical coupling reaction yielding optically active lignans from two molecules of coniferyl alcohol.	Disease resistance-responsive (dirigent-like protein) family protein; FUNCTIONS IN: molecular_function unknown; INVOLVED IN: lignan biosynthetic process, defense response; LOCATED IN: endomembrane system; EXPRESSED IN: petal, hypocotyl, root; EXPRESSED DURING: petal differentiation and expansion stage; CONTAINS InterPro DOMAIN/s: Plant disease resistance response protein (InterPro:IPR004265); BES…	ornithine
23904559_1	8.77613	1	23815239	23818293	-	AT1G64170	cation/H+ exchanger 16	member of Putative Na+/H+ antiporter family	cation/H+ exchanger 16 (CHX16); FUNCTIONS IN: monovalent cation:hydrogen antiporter activity, sodium:hydrogen antiporter activity; INVOLVED IN: cation transport; LOCATED IN: integral to membrane; EXPRESSED IN: stem, male gametophyte, hypocotyl, root, leaf; EXPRESSED DURING: LP.04 four leaves visible; CONTAINS InterPro DOMAIN/s: Cation/H+ exchanger (InterPro:IPR006153); BEST Arabidopsis thaliana p…	ornithine
23904559_1	8.77613	1	23821516	23824359	+	AT1G64180	intracellular protein transport protein USO1-related	NA	intracellular protein transport protein USO1-related; FUNCTIONS IN: molecular_function unknown; INVOLVED IN: biological_process unknown; LOCATED IN: plasma membrane; EXPRESSED IN: 14 plant structures; EXPRESSED DURING: 9 growth stages; BEST Arabidopsis thaliana protein match is: unknown protein (TAIR:AT5G41620.1); Has 2997 Blast hits to 2464 proteins in 355 species: Archae - 17; Bacteria - 245; M…	ornithine
23904559_1	8.77613	1	23824514	23825383	+	AT1G64185	Lactoylglutathione lyase / glyoxalase I family protein	NA	Lactoylglutathione lyase / glyoxalase I family protein; BEST Arabidopsis thaliana protein match is: Lactoylglutathione lyase / glyoxalase I family protein (TAIR:AT5G41650.1); Has 78 Blast hits to 78 proteins in 36 species: Archae - 0; Bacteria - 18; Metazoa - 0; Fungi - 0; Plants - 44; Viruses - 0; Other Eukaryotes - 16 (source: NCBI BLink).	ornithine
23904559_1	8.77613	1	23825328	23827136	-	AT1G64190	6-phosphogluconate dehydrogenase family protein	NA	6-phosphogluconate dehydrogenase family protein; FUNCTIONS IN: in 6 functions; INVOLVED IN: response to salt stress; LOCATED IN: chloroplast, membrane; EXPRESSED IN: 24 plant structures; EXPRESSED DURING: 14 growth stages; CONTAINS InterPro DOMAIN/s: 6-phosphogluconate dehydrogenase, NAD-binding (InterPro:IPR006115), 6-phosphogluconate dehydrogenase, C-terminal-like (InterPro:IPR008927), Dehydrog…	ornithine
23904559_1	8.77613	1	23827711	23828048	-	AT1G64195	Defensin-like (DEFL) family protein	Encodes a defensin-like (DEFL) family protein.	Defensin-like (DEFL) family protein; FUNCTIONS IN: molecular_function unknown; INVOLVED IN: biological_process unknown; LOCATED IN: endomembrane system; BEST Arabidopsis thaliana protein match is: unknown protein (TAIR:AT1G69825.1); Has 16 Blast hits to 16 proteins in 2 species: Archae - 0; Bacteria - 0; Metazoa - 0; Fungi - 0; Plants - 16; Viruses - 0; Other Eukaryotes - 0 (source: NCBI BLink).	ornithine
23904559_1	8.77613	1	23828526	23830002	-	AT1G64200	vacuolar H+-ATPase subunit E isoform 3	NA	vacuolar H+-ATPase subunit E isoform 3 (VHA-E3); FUNCTIONS IN: proton-transporting ATPase activity, rotational mechanism; INVOLVED IN: ATP synthesis coupled proton transport; LOCATED IN: plasma membrane, vacuole, mitochondrial proton-transporting ATP synthase complex; EXPRESSED IN: 27 plant structures; EXPRESSED DURING: 17 growth stages; CONTAINS InterPro DOMAIN/s: ATPase, V1/A1 complex, subunit …	ornithine
23904559_1	8.77613	1	23831033	23832863	+	AT1G64210	Leucine-rich repeat protein kinase family protein	NA	Leucine-rich repeat protein kinase family protein; FUNCTIONS IN: protein serine/threonine kinase activity, kinase activity, ATP binding; INVOLVED IN: transmembrane receptor protein tyrosine kinase signaling pathway, protein amino acid phosphorylation; LOCATED IN: mitochondrion; EXPRESSED IN: flower; EXPRESSED DURING: petal differentiation and expansion stage; CONTAINS InterPro DOMAIN/s: Protein k…	ornithine
23904559_1	8.77613	1	23833088	23833321	-	AT1G64220	translocase of outer membrane 7 kDa subunit 2	NA	translocase of outer membrane 7 kDa subunit 2 (TOM7-2); FUNCTIONS IN: P-P-bond-hydrolysis-driven protein transmembrane transporter activity; INVOLVED IN: intracellular protein transport; LOCATED IN: mitochondrial outer membrane; EXPRESSED IN: 9 plant structures; EXPRESSED DURING: 8 growth stages; CONTAINS InterPro DOMAIN/s: Mitochondrial outer membrane translocase complex, subunit Tom7 (InterPro:…	ornithine
23904559_1	8.77613	1	23833551	23835536	+	AT1G64230	ubiquitin-conjugating enzyme 28	NA	ubiquitin-conjugating enzyme 28 (UBC28); FUNCTIONS IN: ubiquitin-protein ligase activity; INVOLVED IN: ubiquitin-dependent protein catabolic process; LOCATED IN: plasma membrane; EXPRESSED IN: 24 plant structures; EXPRESSED DURING: 15 growth stages; CONTAINS InterPro DOMAIN/s: Ubiquitin-conjugating enzyme/RWD-like (InterPro:IPR016135), Ubiquitin-conjugating enzyme, E2 (InterPro:IPR000608); BEST A…	ornithine
23904559_1	8.77613	1	23836249	23836620	+	AT1G64235	Bifunctional inhibitor/lipid-transfer protein/seed storage 2S albumin superfamily protein	NA	Bifunctional inhibitor/lipid-transfer protein/seed storage 2S albumin superfamily protein; FUNCTIONS IN: molecular_function unknown; INVOLVED IN: lipid transport; LOCATED IN: membrane; CONTAINS InterPro DOMAIN/s: Bifunctional inhibitor/plant lipid transfer protein/seed storage (InterPro:IPR016140), Plant lipid transfer protein/seed storage/trypsin-alpha amylase inhibitor (InterPro:IPR003612), Pla…	ornithine
23904559_1	8.77613	1	23837561	23839897	+	AT1G64240	transposable element gene	NA	Mutator-like transposase family, has a 1.1e-18 P-value blast match to GB:AAA21566 mudrA of transposon="MuDR" (MuDr-element) (Zea mays)	ornithine
23904559_1	8.77613	1	23840888	23843251	+	AT1G64250	transposable element gene	NA	Mutator-like transposase family, has a 2.2e-20 P-value blast match to GB:AAA21566 mudrA of transposon="MuDR" (MuDr-element) (Zea mays)	ornithine
23904559_1	8.77613	1	23844954	23847206	+	AT1G64255	MuDR family transposase	NA	MuDR family transposase; FUNCTIONS IN: zinc ion binding; INVOLVED IN: biological_process unknown; LOCATED IN: cellular_component unknown; CONTAINS InterPro DOMAIN/s: MULE transposase, conserved domain (InterPro:IPR018289), Zinc finger, SWIM-type (InterPro:IPR007527), Zinc finger, PMZ-type (InterPro:IPR006564), Transposase, MuDR, plant (InterPro:IPR004332); BEST Arabidopsis thaliana protein match …	ornithine
23904559_1	8.77613	1	23847756	23849915	+	AT1G64260	MuDR family transposase	NA	MuDR family transposase; FUNCTIONS IN: zinc ion binding; INVOLVED IN: biological_process unknown; LOCATED IN: cellular_component unknown; EXPRESSED IN: shoot apex, embryo, leaf whorl, flower, seed; EXPRESSED DURING: F mature embryo stage, petal differentiation and expansion stage, E expanded cotyledon stage, D bilateral stage; CONTAINS InterPro DOMAIN/s: MULE transposase, conserved domain (InterP…	ornithine
23904559_1	8.77613	1	23850572	23852785	+	AT1G64270	transposable element gene	NA	Mutator-like transposase family, has a 1.0e-06 P-value blast match to GB:AAA21566 mudrA of transposon="MuDR" (MuDr-element) (Zea mays)	ornithine
23904559_1	8.77613	1	23852748	23855566	-	AT1G64280	regulatory protein (NPR1)	This gene is a key regulator of the salicylic acid (SA)-mediated systemic acquired resistance (SAR) pathway. It is similar to the transcription factor inhibitor I kappa B, and contains ankyrin repeats. It confers resistance to the pathogens Pseudomonas syringae and Peronospora parasitica in a dosage-dependent fashion. Although transgenic Arabidopsis plants overexpressing NPR1 acquire enhanced sen…	NONEXPRESSER OF PR GENES 1 (NPR1); CONTAINS InterPro DOMAIN/s: BTB/POZ (InterPro:IPR013069), NPR1/NIM1 like, C-terminal (InterPro:IPR021094), BTB/POZ fold (InterPro:IPR011333), Ankyrin repeat-containing domain (InterPro:IPR020683), BTB/POZ-like (InterPro:IPR000210), Ankyrin repeat (InterPro:IPR002110); BEST Arabidopsis thaliana protein match is: Ankyrin repeat family protein / BTB/POZ domain-cont…	ornithine
23904559_1	8.77613	1	23857178	23858488	-	AT1G64290	F-box protein-related	NA	F-box protein-related; CONTAINS InterPro DOMAIN/s: F-box associated domain, type 3 (InterPro:IPR013187), F-box associated interaction domain (InterPro:IPR017451); BEST Arabidopsis thaliana protein match is: F-box associated ubiquitination effector family protein (TAIR:AT1G64295.1); Has 178 Blast hits to 176 proteins in 14 species: Archae - 0; Bacteria - 0; Metazoa - 0; Fungi - 0; Plants - 178; Vi…	ornithine
23904559_1	8.77613	1	23859554	23860624	-	AT1G64295	F-box associated ubiquitination effector family protein	NA	F-box associated ubiquitination effector family protein; CONTAINS InterPro DOMAIN/s: F-box associated domain, type 3 (InterPro:IPR013187), F-box associated interaction domain (InterPro:IPR017451); BEST Arabidopsis thaliana protein match is: F-box protein-related (TAIR:AT1G64290.1); Has 53 Blast hits to 53 proteins in 7 species: Archae - 0; Bacteria - 0; Metazoa - 0; Fungi - 0; Plants - 53; Viruse…	ornithine
23904559_1	8.77613	1	23863066	23866045	+	AT1G64300	Protein kinase family protein	NA	Protein kinase family protein; FUNCTIONS IN: protein serine/threonine/tyrosine kinase activity, kinase activity; INVOLVED IN: protein amino acid phosphorylation; LOCATED IN: endomembrane system; EXPRESSED IN: 12 plant structures; EXPRESSED DURING: 8 growth stages; CONTAINS InterPro DOMAIN/s: Protein kinase, catalytic domain (InterPro:IPR000719), Protein of unknown function DUF1221 (InterPro:IPR01…	ornithine
23904559_1	8.77613	1	23866053	23867711	+	AT1G64310	Tetratricopeptide repeat (TPR)-like superfamily protein	NA	Tetratricopeptide repeat (TPR)-like superfamily protein; CONTAINS InterPro DOMAIN/s: Pentatricopeptide repeat (InterPro:IPR002885); BEST Arabidopsis thaliana protein match is: Pentatricopeptide repeat (PPR) superfamily protein (TAIR:AT4G18750.1); Has 36015 Blast hits to 13020 proteins in 182 species: Archae - 0; Bacteria - 0; Metazoa - 67; Fungi - 49; Plants - 35536; Viruses - 0; Other Eukaryotes…	ornithine
23904559_1	8.77613	1	23869036	23870548	+	AT1G64320	myosin heavy chain-related	NA	myosin heavy chain-related; FUNCTIONS IN: molecular_function unknown; INVOLVED IN: response to cadmium ion; LOCATED IN: cellular_component unknown; EXPRESSED IN: male gametophyte, flower, cultured cell, pollen tube; EXPRESSED DURING: L mature pollen stage, M germinated pollen stage, 4 anthesis; BEST Arabidopsis thaliana protein match is: myosin heavy chain-related (TAIR:AT5G41780.1); Has 120676 B…	ornithine
23904559_1	8.77613	1	23870905	23874198	+	AT1G64330	myosin heavy chain-related	NA	myosin heavy chain-related; FUNCTIONS IN: molecular_function unknown; INVOLVED IN: biological_process unknown; LOCATED IN: plasma membrane, vacuole; EXPRESSED IN: 23 plant structures; EXPRESSED DURING: 13 growth stages; BEST Arabidopsis thaliana protein match is: COP1-interactive protein 1 (TAIR:AT5G41790.1); Has 217439 Blast hits to 106017 proteins in 3642 species: Archae - 3189; Bacteria - 4576…	ornithine
23904559_1	8.77613	1	23878125	23881073	+	AT1G64340	NA	NA	unknown protein; BEST Arabidopsis thaliana protein match is: unknown protein (TAIR:AT5G41810.1); Has 30201 Blast hits to 17322 proteins in 780 species: Archae - 12; Bacteria - 1396; Metazoa - 17338; Fungi - 3422; Plants - 5037; Viruses - 0; Other Eukaryotes - 2996 (source: NCBI BLink).	ornithine
23904559_1	8.77613	1	23881512	23883297	+	AT1G64350	Transducin/WD40 repeat-like superfamily protein	seh1-like protein	SEH1H; FUNCTIONS IN: nucleotide binding; LOCATED IN: chloroplast, heterotrimeric G-protein complex; EXPRESSED IN: 23 plant structures; EXPRESSED DURING: 13 growth stages; CONTAINS InterPro DOMAIN/s: WD40 repeat 2 (InterPro:IPR019782), WD40 repeat-like-containing domain (InterPro:IPR011046), WD40-repeat-containing domain (InterPro:IPR017986), WD40/YVTN repeat-like-containing domain (InterPro:IPR01…	ornithine
23904559_1	8.77613	1	23886084	23887212	+	AT1G64355	NA	NA	unknown protein; FUNCTIONS IN: molecular_function unknown; INVOLVED IN: biological_process unknown; LOCATED IN: chloroplast; EXPRESSED IN: 23 plant structures; EXPRESSED DURING: 13 growth stages; CONTAINS InterPro DOMAIN/s: Protein of unknown function DUF3593 (InterPro:IPR021995); Has 301 Blast hits to 301 proteins in 96 species: Archae - 0; Bacteria - 143; Metazoa - 0; Fungi - 0; Plants - 44; Vi…	ornithine
23904559_1	8.77613	1	23887870	23888533	+	AT1G64360	NA	NA	unknown protein; Has 6 Blast hits to 6 proteins in 2 species: Archae - 0; Bacteria - 0; Metazoa - 0; Fungi - 0; Plants - 6; Viruses - 0; Other Eukaryotes - 0 (source: NCBI BLink).	ornithine
23904559_1	8.77613	1	23888920	23889661	+	AT1G64370	NA	NA	unknown protein; Has 773 Blast hits to 375 proteins in 118 species: Archae - 0; Bacteria - 97; Metazoa - 421; Fungi - 108; Plants - 31; Viruses - 0; Other Eukaryotes - 116 (source: NCBI BLink).	ornithine
23904559_1	8.77613	1	23890646	23892173	-	AT1G64380	Integrase-type DNA-binding superfamily protein	encodes a member of the DREB subfamily A-6 of ERF/AP2 transcription factor family. The protein contains one AP2 domain. There are 8 members in this subfamily including RAP2.4.	Integrase-type DNA-binding superfamily protein; CONTAINS InterPro DOMAIN/s: DNA-binding, integrase-type (InterPro:IPR016177), Pathogenesis-related transcriptional factor/ERF, DNA-binding (InterPro:IPR001471); BEST Arabidopsis thaliana protein match is: related to AP2 4 (TAIR:AT1G78080.1); Has 5953 Blast hits to 5757 proteins in 257 species: Archae - 0; Bacteria - 6; Metazoa - 0; Fungi - 0; Plants…	ornithine
23904559_1	8.77613	1	23900035	23902281	+	AT1G64385	NA	NA	unknown protein; FUNCTIONS IN: molecular_function unknown; INVOLVED IN: biological_process unknown; LOCATED IN: endomembrane system; Has 66 Blast hits to 66 proteins in 21 species: Archae - 0; Bacteria - 0; Metazoa - 6; Fungi - 4; Plants - 51; Viruses - 0; Other Eukaryotes - 5 (source: NCBI BLink).	ornithine
23904559_1	8.77613	1	23911119	23915229	+	AT1G64390	glycosyl hydrolase 9C2	NA	glycosyl hydrolase 9C2 (GH9C2); FUNCTIONS IN: carbohydrate binding, hydrolase activity, hydrolyzing O-glycosyl compounds, catalytic activity; INVOLVED IN: carbohydrate metabolic process; LOCATED IN: endomembrane system, extracellular region; EXPRESSED IN: 23 plant structures; EXPRESSED DURING: 13 growth stages; CONTAINS InterPro DOMAIN/s: Six-hairpin glycosidase (InterPro:IPR012341), Carbohydrate…	ornithine
23904559_1	8.77613	1	23915598	23919783	-	AT1G64400	AMP-dependent synthetase and ligase family protein	NA	long-chain acyl-CoA synthetase 3 (LACS3); FUNCTIONS IN: catalytic activity; INVOLVED IN: fatty acid biosynthetic process; EXPRESSED IN: 22 plant structures; EXPRESSED DURING: 13 growth stages; CONTAINS InterPro DOMAIN/s: AMP-binding, conserved site (InterPro:IPR020845), AMP-dependent synthetase/ligase (InterPro:IPR000873); BEST Arabidopsis thaliana protein match is: AMP-dependent synthetase and l…	ornithine
23904559_1	8.77613	1	23923732	23924336	+	AT1G64405	NA	NA	unknown protein; Has 13 Blast hits to 13 proteins in 7 species: Archae - 0; Bacteria - 0; Metazoa - 0; Fungi - 0; Plants - 13; Viruses - 0; Other Eukaryotes - 0 (source: NCBI BLink).	ornithine
23904559_1	8.77613	1	23926393	23932203	-	AT1G64410	transposable element gene	NA	similar to unknown protein [Arabidopsis thaliana] (TAIR:AT1G52960.1); similar to helicase-related [Arabidopsis thaliana] (TAIR:AT3G43350.1); similar to AT hook motif-containing protein-related [Arabidopsis thaliana] (TAIR:AT3G42100.1); similar to hypothetical protein 31.t00030 [Brassica oleracea] (GB:ABD65117.1); contains InterPro domain Nucleic acid-binding, OB-fold, subgroup; (InterPro:IPR01234…	ornithine
23904559_1	8.77613	1	23933137	23933209	+	AT1G64420	pre-tRNA	NA	tRNA-Ala (anticodon: CGC)	ornithine
23904559_1	8.77613	1	23933380	23936867	+	AT1G64430	Pentatricopeptide repeat (PPR) superfamily protein	NA	Pentatricopeptide repeat (PPR) superfamily protein; CONTAINS InterPro DOMAIN/s: Pentatricopeptide repeat (InterPro:IPR002885); Has 41 Blast hits to 39 proteins in 13 species: Archae - 0; Bacteria - 0; Metazoa - 1; Fungi - 0; Plants - 39; Viruses - 0; Other Eukaryotes - 1 (source: NCBI BLink).	ornithine
23904559_1	8.77613	1	23937030	23939899	+	AT1G64440	NAD(P)-binding Rossmann-fold superfamily protein	Encodes a protein with UDP-D-glucose 4-epimerase activity. Mutants in RHD1 have abnormally shaped root hairs with a bulbous region at the base. Allelic to REB1 encoding a UDP-D-glucose 4-epimerase involved in cell wall biosynthesis.Involved in growth and cell wall carbohydrate biosynthesis.	ROOT HAIR DEFECTIVE 1 (RHD1); CONTAINS InterPro DOMAIN/s: NAD-dependent epimerase/dehydratase (InterPro:IPR001509), NAD(P)-binding domain (InterPro:IPR016040), UDP-glucose 4-epimerase (InterPro:IPR005886); BEST Arabidopsis thaliana protein match is: UDP-D-glucose/UDP-D-galactose 4-epimerase 5 (TAIR:AT4G10960.1); Has 39875 Blast hits to 39850 proteins in 2971 species: Archae - 802; Bacteria - 2427…	ornithine
23904559_1	8.77613	1	23941598	23942846	-	AT1G64450	Glycine-rich protein family	NA	Glycine-rich protein family; BEST Arabidopsis thaliana protein match is: Late embryogenesis abundant (LEA) hydroxyproline-rich glycoprotein family (TAIR:AT4G23930.1); Has 61689 Blast hits to 17372 proteins in 1170 species: Archae - 25; Bacteria - 6104; Metazoa - 45491; Fungi - 2077; Plants - 2819; Viruses - 1028; Other Eukaryotes - 4145 (source: NCBI BLink).	ornithine
23904559_1	8.77613	1	23943499	23944680	-	AT1G64460	Protein kinase superfamily protein	NA	Protein kinase superfamily protein; FUNCTIONS IN: inositol or phosphatidylinositol kinase activity, phosphotransferase activity, alcohol group as acceptor; INVOLVED IN: biological_process unknown; LOCATED IN: vacuole; EXPRESSED IN: 24 plant structures; EXPRESSED DURING: 15 growth stages; CONTAINS InterPro DOMAIN/s: Phosphatidylinositol 3-/4-kinase, catalytic (InterPro:IPR000403); BEST Arabidopsis…	ornithine
23904559_1	8.77613	1	23944722	23945772	-	AT1G64470	Ubiquitin-like superfamily protein	NA	Ubiquitin-like superfamily protein; CONTAINS InterPro DOMAIN/s: Ubiquitin (InterPro:IPR000626), Ubiquitin supergroup (InterPro:IPR019955); BEST Arabidopsis thaliana protein match is: phosphoinositide 4-kinase gamma 4 (TAIR:AT2G46500.2); Has 8683 Blast hits to 3845 proteins in 607 species: Archae - 0; Bacteria - 8; Metazoa - 3681; Fungi - 1028; Plants - 2383; Viruses - 97; Other Eukaryotes - 1486 …	ornithine
23904559_1	8.77613	1	23948028	23949751	-	AT1G64480	calcineurin B-like protein 8	calcineurin B-like protein 8, member of plant-specific family of calcium sensor proteins containing 3 EF-hand motifs	calcineurin B-like protein 8 (CBL8); CONTAINS InterPro DOMAIN/s: EF-Hand 1, calcium-binding site (InterPro:IPR018247), Calcineurin B protein (InterPro:IPR015757), Recoverin (InterPro:IPR001125), Calcium-binding EF-hand (InterPro:IPR002048), EF-hand-like domain (InterPro:IPR011992), EF-hand (InterPro:IPR018248), EF-HAND 2 (InterPro:IPR018249); BEST Arabidopsis thaliana protein match is: Calcium-bi…	ornithine
23904559_1	8.77613	1	23952133	23952713	+	AT1G64490	DEK, chromatin associated protein	NA	DEK, chromatin associated protein; CONTAINS InterPro DOMAIN/s: DEK, C-terminal (InterPro:IPR014876); BEST Arabidopsis thaliana protein match is: DEK, chromatin associated protein (TAIR:AT5G42060.1); Has 63 Blast hits to 62 proteins in 15 species: Archae - 0; Bacteria - 0; Metazoa - 2; Fungi - 0; Plants - 57; Viruses - 0; Other Eukaryotes - 4 (source: NCBI BLink).	ornithine
23904559_1	8.77613	1	23953233	23954492	+	AT1G64500	Glutaredoxin family protein	A member of a protein family found in plants and animals that contain conserved C-terminal glutaredoxin-like and putative zinc-binding cysteine-rich domains. It is involved in light stimulated actin bundling and chloroplast movement.	Glutaredoxin family protein; FUNCTIONS IN: electron carrier activity, protein disulfide oxidoreductase activity; INVOLVED IN: N-terminal protein myristoylation, cell redox homeostasis; LOCATED IN: cellular_component unknown; EXPRESSED IN: 22 plant structures; EXPRESSED DURING: 13 growth stages; CONTAINS InterPro DOMAIN/s: Thioredoxin fold (InterPro:IPR012335), Glutaredoxin (InterPro:IPR002109), T…	ornithine
23904559_1	8.77613	1	23954803	23956255	-	AT1G64510	Translation elongation factor EF1B/ribosomal protein S6 family protein	NA	Translation elongation factor EF1B/ribosomal protein S6 family protein; FUNCTIONS IN: structural constituent of ribosome, rRNA binding; INVOLVED IN: translation, ribosome biogenesis; LOCATED IN: thylakoid, chloroplast thylakoid membrane, ribosome, chloroplast; EXPRESSED IN: 22 plant structures; EXPRESSED DURING: 13 growth stages; CONTAINS InterPro DOMAIN/s: Translation elongation factor EF1B/ribo…	ornithine
23904559_1	8.77613	1	23956386	23958322	+	AT1G64520	regulatory particle non-ATPase 12A	NA	regulatory particle non-ATPase 12A (RPN12a); FUNCTIONS IN: peptidase activity; INVOLVED IN: in 14 processes; LOCATED IN: proteasome complex, nucleus, proteasome regulatory particle, lid subcomplex, chloroplast envelope; EXPRESSED IN: 23 plant structures; EXPRESSED DURING: 15 growth stages; CONTAINS InterPro DOMAIN/s: 26S proteasome non-ATPase regulatory subunit Rpn12 (InterPro:IPR006746), SAC3/GA…	ornithine
23904559_1	8.77613	1	23959661	23963081	+	AT1G64530	Plant regulator RWP-RK family protein	NA	Plant regulator RWP-RK family protein; CONTAINS InterPro DOMAIN/s: Octicosapeptide/Phox/Bem1p (InterPro:IPR000270), Plant regulator RWP-RK (InterPro:IPR003035); BEST Arabidopsis thaliana protein match is: NIN like protein 7 (TAIR:AT4G24020.1); Has 703 Blast hits to 646 proteins in 50 species: Archae - 0; Bacteria - 2; Metazoa - 50; Fungi - 0; Plants - 585; Viruses - 0; Other Eukaryotes - 66 (sour…	ornithine
23904559_1	8.77613	1	23966909	23968425	+	AT1G64540	F-box/FBD-like domains containing protein	NA	F-box/FBD-like domains containing protein; CONTAINS InterPro DOMAIN/s: F-box domain, cyclin-like (InterPro:IPR001810), F-box domain, Skp2-like (InterPro:IPR022364), FBD-like (InterPro:IPR006566), Leucine-rich repeat 2 (InterPro:IPR013101); BEST Arabidopsis thaliana protein match is: F-box/RNI-like superfamily protein (TAIR:AT5G35995.2); Has 1519 Blast hits to 1491 proteins in 21 species: Archae -…	ornithine
23904559_1	8.77613	1	23968779	23973614	+	AT1G64550	general control non-repressible 3	Encodes a member of GCN subfamily. Predicted to be involved in stress-associated protein translation control. The mutant is affected in MAMP ((microbe-associated molecular patterns)-induced stomatal closure, but not other MAMP-induced responses in the leaves.	general control non-repressible 3 (GCN3); FUNCTIONS IN: transporter activity; INVOLVED IN: response to cadmium ion; EXPRESSED IN: 24 plant structures; EXPRESSED DURING: 13 growth stages; CONTAINS InterPro DOMAIN/s: ATPase, AAA+ type, core (InterPro:IPR003593), ABC transporter-like (InterPro:IPR003439), ABC transporter, conserved site (InterPro:IPR017871); BEST Arabidopsis thaliana protein match i…	ornithine
16607915_2	8.51119	2	16561788	16563380	-	AT2G39710	Eukaryotic aspartyl protease family protein	Encodes a Cysteine-rich peptide (CRP) family protein	Eukaryotic aspartyl protease family protein; FUNCTIONS IN: aspartic-type endopeptidase activity; INVOLVED IN: proteolysis; EXPRESSED IN: 20 plant structures; EXPRESSED DURING: 10 growth stages; CONTAINS InterPro DOMAIN/s: Peptidase aspartic (InterPro:IPR021109), Peptidase aspartic, catalytic (InterPro:IPR009007), Peptidase A1 (InterPro:IPR001461), Peptidase aspartic, active site (InterPro:IPR0019…	proline
16607915_2	8.51119	2	16567209	16568822	-	AT2G39720	RING-H2 finger C2A	Encodes a putative RING-H2 finger protein RHC2a.	RING-H2 finger C2A (RHC2A); FUNCTIONS IN: zinc ion binding; EXPRESSED IN: 24 plant structures; EXPRESSED DURING: 15 growth stages; CONTAINS InterPro DOMAIN/s: Zinc finger, RING-type (InterPro:IPR001841), Zinc finger, C3HC4 RING-type (InterPro:IPR018957), Protein of unknown function DUF1117 (InterPro:IPR010543); BEST Arabidopsis thaliana protein match is: zinc finger (C3HC4-type RING finger) famil…	proline
16607915_2	8.51119	2	16569430	16570549	+	AT2G39725	LYR family of Fe/S cluster biogenesis protein	NA	LYR family of Fe/S cluster biogenesis protein; FUNCTIONS IN: catalytic activity; LOCATED IN: mitochondrion; EXPRESSED IN: 23 plant structures; EXPRESSED DURING: 15 growth stages; CONTAINS InterPro DOMAIN/s: Complex 1 LYR protein (InterPro:IPR008011); Has 162 Blast hits to 162 proteins in 89 species: Archae - 0; Bacteria - 0; Metazoa - 39; Fungi - 70; Plants - 45; Viruses - 0; Other Eukaryotes - 8…	proline
16607915_2	8.51119	2	16570746	16573548	-	AT2G39730	rubisco activase	Rubisco activase, a nuclear-encoded chloroplast protein that consists of two isoforms arising from alternative splicing in most plants. Required for the light activation of rubisco. Involved in jasmonate-induced leaf senescence.	rubisco activase (RCA); FUNCTIONS IN: enzyme regulator activity, ADP binding, ribulose-1,5-bisphosphate carboxylase/oxygenase activator activity, ATP binding; INVOLVED IN: response to cold, response to light stimulus, defense response to bacterium; LOCATED IN: in 11 components; EXPRESSED IN: 26 plant structures; EXPRESSED DURING: 15 growth stages; CONTAINS InterPro DOMAIN/s: ATPase, AAA-type, cor…	proline
16607915_2	8.51119	2	16575752	16579120	+	AT2G39740	Nucleotidyltransferase family protein	Encodes HESO1 (HEN1 suppressor 1), a terminal nucleotidyl transferase that uridylates miRNAs and siRNAs at 3&#8242; end. HESO1-mediated 3&#8242; uridylation destabilizes small RNAs in hen1.	Nucleotidyltransferase family protein; BEST Arabidopsis thaliana protein match is: Nucleotidyltransferase family protein (TAIR:AT3G45750.1); Has 1708 Blast hits to 1608 proteins in 227 species: Archae - 0; Bacteria - 13; Metazoa - 799; Fungi - 328; Plants - 255; Viruses - 0; Other Eukaryotes - 313 (source: NCBI BLink).	proline
16607915_2	8.51119	2	16578824	16582404	-	AT2G39750	S-adenosyl-L-methionine-dependent methyltransferases superfamily protein	NA	S-adenosyl-L-methionine-dependent methyltransferases superfamily protein; CONTAINS InterPro DOMAIN/s: Protein of unknown function DUF248, methyltransferase putative (InterPro:IPR004159); BEST Arabidopsis thaliana protein match is: Putative methyltransferase family protein (TAIR:AT5G06050.1); Has 1633 Blast hits to 1528 proteins in 174 species: Archae - 2; Bacteria - 140; Metazoa - 223; Fungi - 78…	proline
16607915_2	8.51119	2	16583073	16586252	+	AT2G39760	BTB/POZ/MATH-domains containing protein	Encodes a member of the MATH-BTB domain proteins (BPMs) that directly interact with and target for proteasomal degradation the class I homeobox-leucine zipper (HD-ZIP) transcription factor ATHB6. Known members include AT5G19000 (BPM1), AT3G06190 (BPM2), AT2G39760 (BPM3), AT3G03740 (BPM4), AT5G21010 (BPM5) and AT3G43700 (BPM6).	BPM3; CONTAINS InterPro DOMAIN/s: TRAF-like (InterPro:IPR008974), MATH (InterPro:IPR002083), BTB/POZ fold (InterPro:IPR011333), BTB/POZ (InterPro:IPR013069), Kelch related (InterPro:IPR013089), BTB/POZ-like (InterPro:IPR000210), TRAF-type (InterPro:IPR013322); BEST Arabidopsis thaliana protein match is: BTB-POZ and MATH domain 1 (TAIR:AT5G19000.1); Has 6744 Blast hits to 6554 proteins in 191 spec…	proline
16607915_2	8.51119	2	16588696	16591032	+	AT2G39770	Glucose-1-phosphate adenylyltransferase family protein	Encodes a GDP-mannose pyrophosphorylase/ mannose-1-pyrophosphatase. This enzyme provides GDP-mannose, which is used for cell wall carbohydrate biosynthesis and protein glycosylation as well as for ascorbate (vitamin C) biosynthesis. Mutations in this gene confer hypersensitivity to NH4+.	CYTOKINESIS DEFECTIVE 1 (CYT1); CONTAINS InterPro DOMAIN/s: Trimeric LpxA-like (InterPro:IPR011004), Bacterial transferase hexapeptide repeat (InterPro:IPR001451), Nucleotidyl transferase (InterPro:IPR005835); BEST Arabidopsis thaliana protein match is: Glucose-1-phosphate adenylyltransferase family protein (TAIR:AT3G55590.1); Has 29262 Blast hits to 29252 proteins in 3030 species: Archae - 1046;…	proline
16607915_2	8.51119	2	16591222	16593775	+	AT2G39780	ribonuclease 2	Encodes the main endoribonuclease activity in plant cells and localizes to the endoplasmic reticulum (ER), ER-derived structures, and vacuoles. It is essential for normal ribosomal RNA recycling.	ribonuclease 2 (RNS2); FUNCTIONS IN: ribonuclease T2 activity, endoribonuclease activity, RNA binding; INVOLVED IN: aging; LOCATED IN: intracellular, vacuole; EXPRESSED IN: 25 plant structures; EXPRESSED DURING: 15 growth stages; CONTAINS InterPro DOMAIN/s: Ribonuclease T2 (InterPro:IPR001568), Ribonuclease T2, active site (InterPro:IPR018188); BEST Arabidopsis thaliana protein match is: Ribonucl…	proline
16607915_2	8.51119	2	16594037	16594516	-	AT2G39782	NA	NA	unknown protein; FUNCTIONS IN: molecular_function unknown; INVOLVED IN: biological_process unknown; LOCATED IN: cellular_component unknown; BEST Arabidopsis thaliana protein match is: unknown protein (TAIR:AT5G39010.1); Has 30201 Blast hits to 17322 proteins in 780 species: Archae - 12; Bacteria - 1396; Metazoa - 17338; Fungi - 3422; Plants - 5037; Viruses - 0; Other Eukaryotes - 2996 (source: NC…	proline
16607915_2	8.51119	2	16594833	16595800	+	AT2G39790	Mitochondrial glycoprotein family protein	NA	Mitochondrial glycoprotein family protein; FUNCTIONS IN: molecular_function unknown; INVOLVED IN: biological_process unknown; LOCATED IN: chloroplast, mitochondrial matrix; CONTAINS InterPro DOMAIN/s: Mitochondrial glycoprotein (InterPro:IPR003428); BEST Arabidopsis thaliana protein match is: Mitochondrial glycoprotein family protein (TAIR:AT2G39795.1); Has 277 Blast hits to 277 proteins in 72 sp…	proline
16607915_2	8.51119	2	16596987	16598162	+	AT2G39795	Mitochondrial glycoprotein family protein	NA	Mitochondrial glycoprotein family protein; CONTAINS InterPro DOMAIN/s: Mitochondrial glycoprotein (InterPro:IPR003428); BEST Arabidopsis thaliana protein match is: Mitochondrial glycoprotein family protein (TAIR:AT3G55605.1); Has 404 Blast hits to 404 proteins in 130 species: Archae - 0; Bacteria - 2; Metazoa - 6; Fungi - 117; Plants - 220; Viruses - 0; Other Eukaryotes - 59 (source: NCBI BLink).	proline
16607915_2	8.51119	2	16598072	16603319	-	AT2G39800	delta1-pyrroline-5-carboxylate synthase 1	encodes a delta1-pyrroline-5-carboxylate synthase that catalyzes the rate-limiting enzyme in the biosynthesis of proline. Gene is expressed in reproductive organs and tissues under non-stress conditions but in the whole plant under water-limiting condition. Expression is also induced by abscisic acid and salt stress in a light-dependent manner. encodes a delta1-pyrroline-5-carboxylate synthase th…	delta1-pyrroline-5-carboxylate synthase 1 (P5CS1); FUNCTIONS IN: delta1-pyrroline-5-carboxylate synthetase activity; INVOLVED IN: in 9 processes; LOCATED IN: chloroplast, membrane, cytoplasm; EXPRESSED IN: 6 plant structures; EXPRESSED DURING: C globular stage, D bilateral stage, E expanded cotyledon stage; CONTAINS InterPro DOMAIN/s: Glutamate 5-kinase (InterPro:IPR001057), Aspartate/glutamate/u…	proline
16607915_2	8.51119	2	16609915	16612554	-	AT2G39805	Integral membrane Yip1 family protein	NA	Integral membrane Yip1 family protein; FUNCTIONS IN: molecular_function unknown; INVOLVED IN: biological_process unknown; LOCATED IN: membrane; CONTAINS InterPro DOMAIN/s: Yip1 domain (InterPro:IPR006977); BEST Arabidopsis thaliana protein match is: Integral membrane Yip1 family protein (TAIR:AT5G27490.1); Has 450 Blast hits to 449 proteins in 164 species: Archae - 0; Bacteria - 0; Metazoa - 179;…	proline
16607915_2	8.51119	2	16612800	16618057	+	AT2G39810	ubiquitin-protein ligases	A novel protein with a RING finger motif near the amino terminus. Negative regulator of cold responses. Functions as an E3 ligase required for the ubiquitination of ICE1. HOS1 physically interacts with ICE1 and mediates the ubiquitination of ICE1 both in vitro and in vivo. Overexpression represses the expression of CBFs and their downstream genes and confers increased sensitivity to freezing stre…	HIGH EXPRESSION OF OSMOTICALLY RESPONSIVE GENES 1 (HOS1); FUNCTIONS IN: ubiquitin-protein ligase activity; INVOLVED IN: response to cold, negative regulation of transcription, protein ubiquitination; LOCATED IN: nucleus, cytoplasm; EXPRESSED IN: 23 plant structures; EXPRESSED DURING: 12 growth stages; Has 239 Blast hits to 237 proteins in 68 species: Archae - 0; Bacteria - 0; Metazoa - 131; Fungi…	proline
16607915_2	8.51119	2	16618277	16619689	+	AT2G39820	Translation initiation factor IF6	NA	Translation initiation factor IF6; FUNCTIONS IN: ribosome binding, translation initiation factor activity; INVOLVED IN: translational initiation, mature ribosome assembly; LOCATED IN: cellular_component unknown; EXPRESSED IN: 7 plant structures; EXPRESSED DURING: L mature pollen stage, M germinated pollen stage, 4 anthesis, petal differentiation and expansion stage; CONTAINS InterPro DOMAIN/s: Tr…	proline
16607915_2	8.51119	2	16619762	16623791	-	AT2G39830	DA1-related protein 2	Essential for early phloem development and function, and for root system development.	DA1-related protein 2 (DAR2); FUNCTIONS IN: zinc ion binding; LOCATED IN: chloroplast; EXPRESSED IN: 23 plant structures; EXPRESSED DURING: 13 growth stages; CONTAINS InterPro DOMAIN/s: Zinc finger, LIM-type (InterPro:IPR001781), Protein of unknown function DUF3633 (InterPro:IPR022087); BEST Arabidopsis thaliana protein match is: LIM domain-containing protein (TAIR:AT4G36860.1); Has 1539 Blast hi…	proline
16607915_2	8.51119	2	16627258	16629289	+	AT2G39840	type one serine/threonine protein phosphatase 4	Encodes the catalytic subunit of a Type 1 phosphoprotein Ser/Thr phosphatase, expressed in roots, shoots and flowers.	type one serine/threonine protein phosphatase 4 (TOPP4); CONTAINS InterPro DOMAIN/s: Metallophosphoesterase (InterPro:IPR004843), Serine/threonine-specific protein phosphatase/bis(5-nucleosyl)-tetraphosphatase (InterPro:IPR006186); BEST Arabidopsis thaliana protein match is: type one serine/threonine protein phosphatase 2 (TAIR:AT5G59160.3); Has 7176 Blast hits to 6978 proteins in 618 species: Ar…	proline
16607915_2	8.51119	2	16630473	16634253	+	AT2G39850	Subtilisin-like serine endopeptidase family protein	NA	Subtilisin-like serine endopeptidase family protein; FUNCTIONS IN: identical protein binding, serine-type endopeptidase activity; INVOLVED IN: proteolysis, negative regulation of catalytic activity; LOCATED IN: plant-type cell wall; EXPRESSED IN: 20 plant structures; EXPRESSED DURING: 10 growth stages; CONTAINS InterPro DOMAIN/s: Peptidase S8/S53, subtilisin/kexin/sedolisin (InterPro:IPR000209), …	proline
16607915_2	8.51119	2	16634519	16635568	+	AT2G39851	Proteinase inhibitor, propeptide	NA	Proteinase inhibitor, propeptide; FUNCTIONS IN: identical protein binding, serine-type endopeptidase activity; INVOLVED IN: negative regulation of catalytic activity; LOCATED IN: endomembrane system; CONTAINS InterPro DOMAIN/s: Proteinase inhibitor I9, subtilisin propeptide (InterPro:IPR010259), Peptidase S8, subtilisin-related (InterPro:IPR015500); Has 30201 Blast hits to 17322 proteins in 780 s…	proline
16607915_2	8.51119	2	16637677	16639308	+	AT2G39855	NA	NA	unknown protein; FUNCTIONS IN: molecular_function unknown; INVOLVED IN: biological_process unknown; LOCATED IN: chloroplast; BEST Arabidopsis thaliana protein match is: unknown protein (TAIR:AT3G55646.1); Has 35333 Blast hits to 34131 proteins in 2444 species: Archae - 798; Bacteria - 22429; Metazoa - 974; Fungi - 991; Plants - 531; Viruses - 0; Other Eukaryotes - 9610 (source: NCBI BLink).	proline
16607915_2	8.51119	2	16639780	16639851	-	AT2G39860	pre-tRNA	NA	tRNA-Asp (anticodon: GTC)	proline
16607915_2	8.51119	2	16641761	16641907	-	AT2G39865	NA	NA	unknown protein; Has 30201 Blast hits to 17322 proteins in 780 species: Archae - 12; Bacteria - 1396; Metazoa - 17338; Fungi - 3422; Plants - 5037; Viruses - 0; Other Eukaryotes - 2996 (source: NCBI BLink).	proline
16607915_2	8.51119	2	16643381	16645377	+	AT2G39870	NA	NA	unknown protein; BEST Arabidopsis thaliana protein match is: unknown protein (TAIR:AT3G55690.1); Has 73 Blast hits to 71 proteins in 14 species: Archae - 0; Bacteria - 0; Metazoa - 2; Fungi - 2; Plants - 69; Viruses - 0; Other Eukaryotes - 0 (source: NCBI BLink).	proline
16607915_2	8.51119	2	16647945	16649479	-	AT2G39880	myb domain protein 25	Encodes a putative transcription factor (MYB25).	myb domain protein 25 (MYB25); CONTAINS InterPro DOMAIN/s: SANT, DNA-binding (InterPro:IPR001005), Homeodomain-like (InterPro:IPR009057), Myb, DNA-binding (InterPro:IPR014778), HTH transcriptional regulator, Myb-type, DNA-binding (InterPro:IPR017930), Homeodomain-related (InterPro:IPR012287), Myb transcription factor (InterPro:IPR015495); BEST Arabidopsis thaliana protein match is: myb domain pro…	proline
16607915_2	8.51119	2	16652101	16652233	+	AT2G39885	MIR393A; miRNA	Encodes a microRNA that targets several TIR1/AFB family members and one bHLH family member. MicroRNAs are regulatory RNAs with a mature length of ~21-nucleotides that are processed from hairpin precursors by Dicer-like enzymes. MicroRNAs can negatively regulate gene expression by attenuating translation or by directing mRNA cleavage.Mature sequence: UCCAAAGGGAUCGCAUUGAUCC. Targets are F-box prote…	NA	proline
16607915_2	8.51119	2	16655628	16658331	+	AT2G39890	proline transporter 1	Encodes a proline transporter with affinity for gly betaine, proline and GABA. Protein is expressed in the vascular tissue, specifically the phloem.	proline transporter 1 (PROT1); CONTAINS InterPro DOMAIN/s: Amino acid transporter, transmembrane (InterPro:IPR013057); BEST Arabidopsis thaliana protein match is: proline transporter 3 (TAIR:AT2G36590.1); Has 1473 Blast hits to 1467 proteins in 157 species: Archae - 0; Bacteria - 4; Metazoa - 93; Fungi - 146; Plants - 1200; Viruses - 0; Other Eukaryotes - 30 (source: NCBI BLink).	proline
3068659_3	8.47087	3	3016494	3018983	+	AT3G09830	Protein kinase superfamily protein	NA	Protein kinase superfamily protein; FUNCTIONS IN: protein kinase activity, kinase activity, ATP binding; INVOLVED IN: protein amino acid phosphorylation; LOCATED IN: plasma membrane; EXPRESSED IN: 23 plant structures; EXPRESSED DURING: 13 growth stages; CONTAINS InterPro DOMAIN/s: Protein kinase, ATP binding site (InterPro:IPR017441), Protein kinase, catalytic domain (InterPro:IPR000719), Serine/…	PC.32.3..1.
3068659_3	8.47087	3	3019340	3023052	+	AT3G09840	cell division cycle 48	Encodes a cell division cycle protein, a member of AAA-type ATPases gene family. Expressed throughout the plant in regions of cell division. Within the cell, sub-cellular localization varies depending on the stage of the cell cycle.Mutants in which the expression of CDC48A is altered show defects in cytokinesis, cell expansion and cell differentiation.	cell division cycle 48 (CDC48); FUNCTIONS IN: ATPase activity, identical protein binding; INVOLVED IN: response to cadmium ion, pollen germination, pollen tube growth, cell division, phosphorylation; LOCATED IN: in 9 components; EXPRESSED IN: 33 plant structures; EXPRESSED DURING: 16 growth stages; CONTAINS InterPro DOMAIN/s: ATPase, AAA+ type, core (InterPro:IPR003593), ATPase, AAA-type, core (I…	PC.32.3..1.
3068659_3	8.47087	3	3023211	3025851	-	AT3G09850	D111/G-patch domain-containing protein	NA	D111/G-patch domain-containing protein; FUNCTIONS IN: nucleic acid binding; INVOLVED IN: biological_process unknown; LOCATED IN: intracellular, chloroplast; EXPRESSED IN: 25 plant structures; EXPRESSED DURING: 14 growth stages; CONTAINS InterPro DOMAIN/s: D111/G-patch (InterPro:IPR000467); BEST Arabidopsis thaliana protein match is: GC-rich sequence DNA-binding factor-like protein with Tuftelin i…	PC.32.3..1.
3068659_3	8.47087	3	3026055	3027234	+	AT3G09860	NA	NA	unknown protein; Has 34 Blast hits to 34 proteins in 12 species: Archae - 0; Bacteria - 0; Metazoa - 0; Fungi - 0; Plants - 34; Viruses - 0; Other Eukaryotes - 0 (source: NCBI BLink).	PC.32.3..1.
3068659_3	8.47087	3	3027292	3027423	+	AT3G09863	NA	NA	unknown protein; Has 30201 Blast hits to 17322 proteins in 780 species: Archae - 12; Bacteria - 1396; Metazoa - 17338; Fungi - 3422; Plants - 5037; Viruses - 0; Other Eukaryotes - 2996 (source: NCBI BLink).	PC.32.3..1.
3068659_3	8.47087	3	3027424	3027957	-	AT3G09870	SAUR-like auxin-responsive protein family	NA	SAUR-like auxin-responsive protein family ; FUNCTIONS IN: molecular_function unknown; INVOLVED IN: response to auxin stimulus; LOCATED IN: endomembrane system; EXPRESSED IN: 10 plant structures; EXPRESSED DURING: 6 growth stages; CONTAINS InterPro DOMAIN/s: Auxin responsive SAUR protein (InterPro:IPR003676); BEST Arabidopsis thaliana protein match is: SAUR-like auxin-responsive protein family (TA…	PC.32.3..1.
3068659_3	8.47087	3	3029511	3032256	+	AT3G09880	Protein phosphatase 2A regulatory B subunit family protein	Encodes B' regulatory subunit of PP2A (AtB'beta).	ATB' BETA; FUNCTIONS IN: protein phosphatase type 2A regulator activity; INVOLVED IN: signal transduction; LOCATED IN: protein phosphatase type 2A complex; EXPRESSED IN: 22 plant structures; EXPRESSED DURING: 15 growth stages; CONTAINS InterPro DOMAIN/s: Protein phosphatase 2A, regulatory B subunit, B56 (InterPro:IPR002554); BEST Arabidopsis thaliana protein match is: Protein phosphatase 2A regul…	PC.32.3..1.
3068659_3	8.47087	3	3032559	3034443	+	AT3G09890	Ankyrin repeat family protein	NA	Ankyrin repeat family protein; CONTAINS InterPro DOMAIN/s: Ankyrin repeat-containing domain (InterPro:IPR020683), Ankyrin repeat (InterPro:IPR002110); BEST Arabidopsis thaliana protein match is: Ankyrin repeat family protein (TAIR:AT4G19150.1); Has 59827 Blast hits to 23926 proteins in 1138 species: Archae - 66; Bacteria - 4314; Metazoa - 34126; Fungi - 4602; Plants - 2722; Viruses - 531; Other E…	PC.32.3..1.
3068659_3	8.47087	3	3034557	3036593	+	AT3G09900	RAB GTPase homolog E1E	NA	RAB GTPase homolog E1E (RABE1e); FUNCTIONS IN: GTP binding; INVOLVED IN: protein transport, small GTPase mediated signal transduction; LOCATED IN: plasma membrane; EXPRESSED IN: 22 plant structures; EXPRESSED DURING: 13 growth stages; CONTAINS InterPro DOMAIN/s: Ras GTPase (InterPro:IPR001806), Small GTP-binding protein (InterPro:IPR005225), Small GTPase (InterPro:IPR020851), Ras (InterPro:IPR013…	PC.32.3..1.
3068659_3	8.47087	3	3036714	3038449	-	AT3G09910	RAB GTPase homolog C2B	NA	RAB GTPase homolog C2B (RABC2b); FUNCTIONS IN: GTP binding, transcription factor binding, ATP binding; INVOLVED IN: protein transport, small GTPase mediated signal transduction, regulation of transcription, DNA-dependent; LOCATED IN: endomembrane system, intracellular; EXPRESSED IN: sepal, root, carpel; EXPRESSED DURING: 4 anthesis, petal differentiation and expansion stage; CONTAINS InterPro DOM…	PC.32.3..1.
3068659_3	8.47087	3	3039015	3040186	-	AT3G09915	NA	NA	pseudogene, hypothetical protein	PC.32.3..1.
3068659_3	8.47087	3	3038780	3044919	-	AT3G09920	phosphatidyl inositol monophosphate 5 kinase	NA	phosphatidyl inositol monophosphate 5 kinase (PIP5K9); FUNCTIONS IN: 1-phosphatidylinositol-4-phosphate 5-kinase activity, phosphatidylinositol phosphate kinase activity, ATP binding; INVOLVED IN: carbohydrate metabolic process, cellular amino acid metabolic process; LOCATED IN: cytosol, nucleus, membrane; EXPRESSED IN: 22 plant structures; EXPRESSED DURING: 13 growth stages; CONTAINS InterPro DO…	PC.32.3..1.
3068659_3	8.47087	3	3050989	3051530	+	AT3G09922	induced by phosphate starvation1	AF236376 Arabidopsis thaliana IPS1 mRNA, complete sequence	INDUCED BY PHOSPHATE STARVATION1 (IPS1); Has 0 Blast hits to 0 proteins in 0 species (source: NCBI BLink).	PC.32.3..1.
3068659_3	8.47087	3	3051868	3052784	-	AT3G09925	Pollen Ole e 1 allergen and extensin family protein	NA	Pollen Ole e 1 allergen and extensin family protein; FUNCTIONS IN: molecular_function unknown; INVOLVED IN: biological_process unknown; LOCATED IN: endomembrane system; CONTAINS InterPro DOMAIN/s: Pollen Ole e 1 allergen/extensin (InterPro:IPR006041); BEST Arabidopsis thaliana protein match is: Pollen Ole e 1 allergen and extensin family protein (TAIR:AT5G05500.1); Has 222 Blast hits to 222 prote…	PC.32.3..1.
3068659_3	8.47087	3	3053260	3055410	+	AT3G09930	GDSL-like Lipase/Acylhydrolase superfamily protein	NA	GDSL-like Lipase/Acylhydrolase superfamily protein; FUNCTIONS IN: lipase activity, hydrolase activity, acting on ester bonds, carboxylesterase activity; INVOLVED IN: lipid metabolic process; LOCATED IN: endomembrane system; EXPRESSED IN: petal, leaf whorl, flower, carpel; EXPRESSED DURING: 4 anthesis, petal differentiation and expansion stage; CONTAINS InterPro DOMAIN/s: Lipase, GDSL (InterPro:IP…	PC.32.3..1.
3068659_3	8.47087	3	3056375	3059148	-	AT3G09940	monodehydroascorbate reductase	Encodes a member of the monodehydroascorbate reductase gene family. Critical for a mutualistic symbiosis between the host Arabidopsis and the root colonizing fungus Piriformospora indica.	monodehydroascorbate reductase (MDHAR); FUNCTIONS IN: monodehydroascorbate reductase (NADH) activity; INVOLVED IN: response to jasmonic acid stimulus, regulation of symbiosis, encompassing mutualism through parasitism, response to water deprivation, response to salt stress, response to symbiotic fungus; LOCATED IN: cytosol; EXPRESSED IN: 13 plant structures; EXPRESSED DURING: 7 growth stages; CON…	PC.32.3..1.
3068659_3	8.47087	3	3060090	3060633	-	AT3G09950	NA	NA	unknown protein; BEST Arabidopsis thaliana protein match is: unknown protein (TAIR:AT5G41761.1); Has 128 Blast hits to 128 proteins in 12 species: Archae - 0; Bacteria - 0; Metazoa - 0; Fungi - 0; Plants - 128; Viruses - 0; Other Eukaryotes - 0 (source: NCBI BLink).	PC.32.3..1.
3068659_3	8.47087	3	3061952	3063594	+	AT3G09960	Calcineurin-like metallo-phosphoesterase superfamily protein	NA	Calcineurin-like metallo-phosphoesterase superfamily protein; FUNCTIONS IN: hydrolase activity, protein serine/threonine phosphatase activity; INVOLVED IN: biological_process unknown; LOCATED IN: cellular_component unknown; EXPRESSED IN: 8 plant structures; EXPRESSED DURING: 6 growth stages; CONTAINS InterPro DOMAIN/s: Metallophosphoesterase (InterPro:IPR004843), Serine/threonine-specific protein…	PC.32.3..1.
3068659_3	8.47087	3	3063774	3065575	+	AT3G09970	Calcineurin-like metallo-phosphoesterase superfamily protein	NA	Calcineurin-like metallo-phosphoesterase superfamily protein; FUNCTIONS IN: hydrolase activity, protein serine/threonine phosphatase activity; INVOLVED IN: biological_process unknown; LOCATED IN: cellular_component unknown; EXPRESSED IN: 23 plant structures; EXPRESSED DURING: 15 growth stages; CONTAINS InterPro DOMAIN/s: Metallophosphoesterase (InterPro:IPR004843); BEST Arabidopsis thaliana prote…	PC.32.3..1.
3068659_3	8.47087	3	3067683	3067781	+	AT3G09975	NA	NA	unknown protein; Has 30201 Blast hits to 17322 proteins in 780 species: Archae - 12; Bacteria - 1396; Metazoa - 17338; Fungi - 3422; Plants - 5037; Viruses - 0; Other Eukaryotes - 2996 (source: NCBI BLink).	PC.32.3..1.
3068659_3	8.47087	3	3069231	3071429	+	AT3G09980	Family of unknown function (DUF662)	NA	Family of unknown function (DUF662) ; CONTAINS InterPro DOMAIN/s: Protein of unknown function DUF662 (InterPro:IPR007033); BEST Arabidopsis thaliana protein match is: Family of unknown function (DUF662) (TAIR:AT2G36410.2); Has 2513 Blast hits to 2174 proteins in 327 species: Archae - 81; Bacteria - 288; Metazoa - 1019; Fungi - 163; Plants - 196; Viruses - 10; Other Eukaryotes - 756 (source: NCBI …	PC.32.3..1.
3068659_3	8.47087	3	3072662	3075142	-	AT3G09990	Nucleoside transporter family protein	NA	Nucleoside transporter family protein; FUNCTIONS IN: nucleoside transmembrane transporter activity; INVOLVED IN: transport; LOCATED IN: membrane; CONTAINS InterPro DOMAIN/s: Delayed-early response protein/equilibrative nucleoside transporter (InterPro:IPR002259); BEST Arabidopsis thaliana protein match is: Major facilitator superfamily protein (TAIR:AT4G05120.1); Has 921 Blast hits to 872 protein…	PC.32.3..1.
3068659_3	8.47087	3	3076781	3078947	+	AT3G10000	Homeodomain-like superfamily protein	NA	embryo sac development arrest 31 (EDA31); CONTAINS InterPro DOMAIN/s: SANT, DNA-binding (InterPro:IPR001005), MYB-like (InterPro:IPR017877); BEST Arabidopsis thaliana protein match is: Duplicated homeodomain-like superfamily protein (TAIR:AT5G03680.1); Has 623 Blast hits to 458 proteins in 60 species: Archae - 1; Bacteria - 0; Metazoa - 56; Fungi - 11; Plants - 519; Viruses - 0; Other Eukaryotes …	PC.32.3..1.
3068659_3	8.47087	3	3081814	3088195	-	AT3G10010	demeter-like 2	Encodes a protein with DNA glycosylase activity that is involved in maintaining methylation marks.	demeter-like 2 (DML2); FUNCTIONS IN: 4 iron, 4 sulfur cluster binding, catalytic activity, endonuclease activity; INVOLVED IN: DNA repair, base-excision repair; EXPRESSED IN: 22 plant structures; EXPRESSED DURING: 13 growth stages; CONTAINS InterPro DOMAIN/s: DNA glycosylase (InterPro:IPR011257), Endonuclease III-like, iron-sulphur cluster loop motif (InterPro:IPR003651), HhH-GPD domain (InterPro…	PC.32.3..1.
3068659_3	8.47087	3	3090544	3090626	+	AT3G10015	pre-tRNA	NA	tRNA-Leu (anticodon: TAA)	PC.32.3..1.
3068659_3	8.47087	3	3091043	3091766	-	AT3G10020	NA	NA	unknown protein; FUNCTIONS IN: molecular_function unknown; INVOLVED IN: response to oxidative stress, anaerobic respiration; LOCATED IN: cellular_component unknown; EXPRESSED IN: 23 plant structures; EXPRESSED DURING: 13 growth stages; Has 47 Blast hits to 47 proteins in 12 species: Archae - 0; Bacteria - 0; Metazoa - 1; Fungi - 0; Plants - 46; Viruses - 0; Other Eukaryotes - 0 (source: NCBI BLin…	PC.32.3..1.
3068659_3	8.47087	3	3092023	3094945	-	AT3G10030	aspartate/glutamate/uridylate kinase family protein	NA	aspartate/glutamate/uridylate kinase family protein; FUNCTIONS IN: DNA binding; INVOLVED IN: cellular amino acid biosynthetic process; LOCATED IN: cytoplasm; EXPRESSED IN: 24 plant structures; EXPRESSED DURING: 15 growth stages; CONTAINS InterPro DOMAIN/s: SANT, DNA-binding (InterPro:IPR001005), Aspartate/glutamate/uridylate kinase (InterPro:IPR001048), MADF domain (InterPro:IPR006578); BEST Arab…	PC.32.3..1.
3068659_3	8.47087	3	3096216	3096288	+	AT3G10035	pre-tRNA	NA	tRNA-Arg (anticodon: TCT)	PC.32.3..1.
3068659_3	8.47087	3	3096415	3098071	-	AT3G10040	sequence-specific DNA binding transcription factors	NA	sequence-specific DNA binding transcription factors; BEST Arabidopsis thaliana protein match is: unknown protein (TAIR:AT1G76870.1); Has 3136 Blast hits to 1955 proteins in 249 species: Archae - 4; Bacteria - 147; Metazoa - 846; Fungi - 267; Plants - 330; Viruses - 57; Other Eukaryotes - 1485 (source: NCBI BLink).	PC.32.3..1.
3068659_3	8.47087	3	3098725	3101761	-	AT3G10050	L-O-methylthreonine resistant 1	first enzyme in the biosynthetic pathway of isoleucine	L-O-methylthreonine resistant 1 (OMR1); FUNCTIONS IN: L-threonine ammonia-lyase activity; INVOLVED IN: isoleucine biosynthetic process, threonine metabolic process; LOCATED IN: chloroplast; EXPRESSED IN: 22 plant structures; EXPRESSED DURING: 13 growth stages; CONTAINS InterPro DOMAIN/s: Threonine dehydratase I (InterPro:IPR005787), Pyridoxal phosphate-dependent enzyme, beta subunit (InterPro:IPR…	PC.32.3..1.
3068659_3	8.47087	3	3102157	3104014	+	AT3G10060	FKBP-like peptidyl-prolyl cis-trans isomerase family protein	NA	FKBP-like peptidyl-prolyl cis-trans isomerase family protein; FUNCTIONS IN: FK506 binding, peptidyl-prolyl cis-trans isomerase activity; INVOLVED IN: protein folding; LOCATED IN: thylakoid, chloroplast thylakoid membrane, chloroplast thylakoid lumen, chloroplast; EXPRESSED IN: 21 plant structures; EXPRESSED DURING: 14 growth stages; CONTAINS InterPro DOMAIN/s: Peptidyl-prolyl cis-trans isomerase,…	PC.32.3..1.
3068659_3	8.47087	3	3103880	3106815	-	AT3G10070	TBP-associated factor 12	Encodes one of two Arabidopsis proteins with similarity to the TBP-associated factor TAF12.	TBP-associated factor 12 (TAF12); FUNCTIONS IN: DNA binding, transcription initiation factor activity; INVOLVED IN: transcription initiation; LOCATED IN: chloroplast, transcription factor TFIID complex; EXPRESSED IN: 22 plant structures; EXPRESSED DURING: 11 growth stages; CONTAINS InterPro DOMAIN/s: Transcription initiation factor TFIID (InterPro:IPR003228), Histone-fold (InterPro:IPR009072); BE…	PC.32.3..1.
3068659_3	8.47087	3	3107275	3108177	-	AT3G10080	RmlC-like cupins superfamily protein	NA	RmlC-like cupins superfamily protein; FUNCTIONS IN: manganese ion binding, nutrient reservoir activity; INVOLVED IN: biological_process unknown; LOCATED IN: endomembrane system, apoplast; EXPRESSED IN: 22 plant structures; EXPRESSED DURING: 13 growth stages; CONTAINS InterPro DOMAIN/s: Cupin, RmlC-type (InterPro:IPR011051), Cupin 1 (InterPro:IPR006045), RmlC-like jelly roll fold (InterPro:IPR0147…	PC.32.3..1.
3068659_3	8.47087	3	3108810	3110026	-	AT3G10090	Nucleic acid-binding, OB-fold-like protein	NA	Nucleic acid-binding, OB-fold-like protein; FUNCTIONS IN: structural constituent of ribosome; INVOLVED IN: translation, ribosome biogenesis; LOCATED IN: cytosolic small ribosomal subunit, cytosolic ribosome, ribosome, cell wall; EXPRESSED IN: 22 plant structures; EXPRESSED DURING: 13 growth stages; CONTAINS InterPro DOMAIN/s: Nucleic acid-binding, OB-fold-like (InterPro:IPR016027), Nucleic acid-b…	PC.32.3..1.
3068659_3	8.47087	3	3111778	3115437	+	AT3G10100	transposable element gene	NA	similar to ASY2, DNA binding [Arabidopsis thaliana] (TAIR:AT4G32200.1); similar to filament protein-related [Arabidopsis thaliana] (TAIR:AT4G20730.1); similar to unknown protein [Arabidopsis thaliana] (TAIR:AT2G09910.1); similar to hypothetical protein 27.t00126 [Brassica oleracea] (GB:ABD65062.1); contains domain (Phosphotyrosine protein) phosphatases II (SSF52799)	PC.32.3..1.
3068659_3	8.47087	3	3116110	3117671	+	AT3G10110	Mitochondrial import inner membrane translocase subunit Tim17/Tim22/Tim23 family protein	NA	maternal effect embryo arrest 67 (MEE67); FUNCTIONS IN: protein transporter activity, P-P-bond-hydrolysis-driven protein transmembrane transporter activity; INVOLVED IN: protein transport, embryo development ending in seed dormancy; LOCATED IN: mitochondrial inner membrane, chloroplast, mitochondrial inner membrane presequence translocase complex; CONTAINS InterPro DOMAIN/s: Mitochondrial inner m…	PC.32.3..1.
3068659_3	8.47087	3	3118043	3119391	-	AT3G10113	Homeodomain-like superfamily protein	NA	Homeodomain-like superfamily protein; CONTAINS InterPro DOMAIN/s: SANT, DNA-binding (InterPro:IPR001005), Homeodomain-like (InterPro:IPR009057), Myb, DNA-binding (InterPro:IPR014778), HTH transcriptional regulator, Myb-type, DNA-binding (InterPro:IPR017930), Myb-like DNA-binding domain, SHAQKYF class (InterPro:IPR006447); BEST Arabidopsis thaliana protein match is: Homeodomain-like superfamily pr…	PC.32.3..1.
15596107_5	8.46648	5	15543481	15545182	+	AT5G38820	Transmembrane amino acid transporter family protein	Encodes a putative amino acid transporter.	Transmembrane amino acid transporter family protein; CONTAINS InterPro DOMAIN/s: Amino acid transporter, transmembrane (InterPro:IPR013057); BEST Arabidopsis thaliana protein match is: Transmembrane amino acid transporter family protein (TAIR:AT3G30390.2); Has 4324 Blast hits to 4257 proteins in 375 species: Archae - 16; Bacteria - 268; Metazoa - 1444; Fungi - 800; Plants - 936; Viruses - 5; Othe…	DGDG.36.3..2.
15596107_5	8.46648	5	15545569	15548186	-	AT5G38830	Cysteinyl-tRNA synthetase, class Ia family protein	NA	Cysteinyl-tRNA synthetase, class Ia family protein; FUNCTIONS IN: cysteine-tRNA ligase activity, nucleotide binding, ATP binding; INVOLVED IN: response to cadmium ion, cysteinyl-tRNA aminoacylation; LOCATED IN: cytoplasm; EXPRESSED IN: 25 plant structures; EXPRESSED DURING: 15 growth stages; CONTAINS InterPro DOMAIN/s: Rossmann-like alpha/beta/alpha sandwich fold (InterPro:IPR014729), Cysteinyl-t…	DGDG.36.3..2.
15596107_5	8.46648	5	15551296	15555077	+	AT5G38840	SMAD/FHA domain-containing protein	NA	SMAD/FHA domain-containing protein ; FUNCTIONS IN: molecular_function unknown; INVOLVED IN: biological_process unknown; LOCATED IN: membrane; EXPRESSED IN: 23 plant structures; EXPRESSED DURING: 13 growth stages; CONTAINS InterPro DOMAIN/s: SMAD/FHA domain (InterPro:IPR008984), Forkhead-associated (FHA) domain (InterPro:IPR000253); BEST Arabidopsis thaliana protein match is: SMAD/FHA domain-conta…	DGDG.36.3..2.
15596107_5	8.46648	5	15555156	15558732	+	AT5G38850	Disease resistance protein (TIR-NBS-LRR class)	NA	Disease resistance protein (TIR-NBS-LRR class); FUNCTIONS IN: transmembrane receptor activity, nucleoside-triphosphatase activity, nucleotide binding, ATP binding; INVOLVED IN: signal transduction, defense response, apoptosis, innate immune response; LOCATED IN: intrinsic to membrane; EXPRESSED IN: 18 plant structures; EXPRESSED DURING: 9 growth stages; CONTAINS InterPro DOMAIN/s: ATPase, AAA+ ty…	DGDG.36.3..2.
15596107_5	8.46648	5	15558956	15561126	+	AT5G38860	BES1-interacting Myc-like protein 3	NA	BES1-interacting Myc-like protein 3 (BIM3); FUNCTIONS IN: DNA binding, sequence-specific DNA binding transcription factor activity; INVOLVED IN: regulation of transcription; LOCATED IN: nucleus; CONTAINS InterPro DOMAIN/s: Helix-loop-helix DNA-binding domain (InterPro:IPR001092), Helix-loop-helix DNA-binding (InterPro:IPR011598); BEST Arabidopsis thaliana protein match is: BES1-interacting Myc-li…	DGDG.36.3..2.
15596107_5	8.46648	5	15561465	15562122	+	AT5G38870	transposable element gene	NA	pseudogene, hypothetical protein	DGDG.36.3..2.
15596107_5	8.46648	5	15563306	15569194	-	AT5G38880	NA	NA	unknown protein; Has 474 Blast hits to 433 proteins in 138 species: Archae - 6; Bacteria - 80; Metazoa - 195; Fungi - 44; Plants - 59; Viruses - 0; Other Eukaryotes - 90 (source: NCBI BLink).	DGDG.36.3..2.
15596107_5	8.46648	5	15569480	15571144	+	AT5G38890	Nucleic acid-binding, OB-fold-like protein	NA	Nucleic acid-binding, OB-fold-like protein; FUNCTIONS IN: RNA binding; INVOLVED IN: biological_process unknown; LOCATED IN: cellular_component unknown; EXPRESSED IN: 22 plant structures; EXPRESSED DURING: 13 growth stages; CONTAINS InterPro DOMAIN/s: Ribosomal protein S1, RNA-binding domain (InterPro:IPR003029), Exosome complex, component CSL4 (InterPro:IPR019495); Has 35333 Blast hits to 34131 p…	DGDG.36.3..2.
15596107_5	8.46648	5	15571254	15573526	+	AT5G38895	RING/U-box superfamily protein	NA	RING/U-box superfamily protein; FUNCTIONS IN: zinc ion binding; INVOLVED IN: response to chitin; EXPRESSED IN: 24 plant structures; EXPRESSED DURING: 15 growth stages; CONTAINS InterPro DOMAIN/s: Zinc finger, RING-type (InterPro:IPR001841), Zinc finger, C3HC4 RING-type (InterPro:IPR018957); BEST Arabidopsis thaliana protein match is: RING/U-box superfamily protein (TAIR:AT5G15790.2); Has 30201 Bl…	DGDG.36.3..2.
15596107_5	8.46648	5	15573505	15575618	-	AT5G38900	Thioredoxin superfamily protein	NA	Thioredoxin superfamily protein; FUNCTIONS IN: protein disulfide oxidoreductase activity; INVOLVED IN: defense response to fungus, incompatible interaction; LOCATED IN: cellular_component unknown; EXPRESSED IN: 16 plant structures; EXPRESSED DURING: 10 growth stages; CONTAINS InterPro DOMAIN/s: DSBA oxidoreductase (InterPro:IPR001853), Thioredoxin-like fold (InterPro:IPR012336); Has 2126 Blast hi…	DGDG.36.3..2.
15596107_5	8.46648	5	15575857	15575930	+	AT5G38905	pre-tRNA	NA	tRNA-Ile (anticodon: AAT)	DGDG.36.3..2.
15596107_5	8.46648	5	15578811	15579584	+	AT5G38910	RmlC-like cupins superfamily protein	NA	RmlC-like cupins superfamily protein; FUNCTIONS IN: manganese ion binding, nutrient reservoir activity; INVOLVED IN: biological_process unknown; LOCATED IN: endomembrane system, apoplast; CONTAINS InterPro DOMAIN/s: Cupin, RmlC-type (InterPro:IPR011051), Cupin 1 (InterPro:IPR006045), RmlC-like jelly roll fold (InterPro:IPR014710), Germin (InterPro:IPR001929), Germin, manganese binding site (Inter…	DGDG.36.3..2.
15596107_5	8.46648	5	15581719	15582439	-	AT5G38920	Polynucleotidyl transferase, ribonuclease H-like superfamily protein	NA	Polynucleotidyl transferase, ribonuclease H-like superfamily protein; FUNCTIONS IN: ribonuclease H activity, nucleic acid binding; INVOLVED IN: biological_process unknown; LOCATED IN: cellular_component unknown; CONTAINS InterPro DOMAIN/s: Polynucleotidyl transferase, ribonuclease H fold (InterPro:IPR012337), Ribonuclease H (InterPro:IPR002156); BEST Arabidopsis thaliana protein match is: Polynuc…	DGDG.36.3..2.
15596107_5	8.46648	5	15585073	15585841	+	AT5G38930	RmlC-like cupins superfamily protein	NA	RmlC-like cupins superfamily protein; FUNCTIONS IN: manganese ion binding, nutrient reservoir activity; INVOLVED IN: biological_process unknown; LOCATED IN: cell wall; CONTAINS InterPro DOMAIN/s: Cupin, RmlC-type (InterPro:IPR011051), Cupin 1 (InterPro:IPR006045), RmlC-like jelly roll fold (InterPro:IPR014710), Germin (InterPro:IPR001929), Germin, manganese binding site (InterPro:IPR019780); BEST…	DGDG.36.3..2.
15596107_5	8.46648	5	15588757	15589666	+	AT5G38940	RmlC-like cupins superfamily protein	NA	RmlC-like cupins superfamily protein; FUNCTIONS IN: manganese ion binding, nutrient reservoir activity; INVOLVED IN: response to salt stress; LOCATED IN: cell wall; EXPRESSED IN: fruit, root; CONTAINS InterPro DOMAIN/s: Cupin, RmlC-type (InterPro:IPR011051), Cupin 1 (InterPro:IPR006045), RmlC-like jelly roll fold (InterPro:IPR014710), Germin (InterPro:IPR001929), Germin, manganese binding site (I…	DGDG.36.3..2.
15596107_5	8.46648	5	15590693	15591050	+	AT5G38950	RmlC-like cupins superfamily protein	NA	RmlC-like cupins superfamily protein; FUNCTIONS IN: nutrient reservoir activity; INVOLVED IN: biological_process unknown; LOCATED IN: cellular_component unknown; CONTAINS InterPro DOMAIN/s: Cupin, RmlC-type (InterPro:IPR011051), Cupin 1 (InterPro:IPR006045), RmlC-like jelly roll fold (InterPro:IPR014710); BEST Arabidopsis thaliana protein match is: RmlC-like cupins superfamily protein (TAIR:AT5G3…	DGDG.36.3..2.
15596107_5	8.46648	5	15592992	15593783	+	AT5G38960	RmlC-like cupins superfamily protein	NA	RmlC-like cupins superfamily protein; FUNCTIONS IN: manganese ion binding, nutrient reservoir activity; INVOLVED IN: biological_process unknown; LOCATED IN: endomembrane system, apoplast; EXPRESSED IN: leaf whorl, leaf; EXPRESSED DURING: LP.06 six leaves visible; CONTAINS InterPro DOMAIN/s: Cupin, RmlC-type (InterPro:IPR011051), Cupin 1 (InterPro:IPR006045), RmlC-like jelly roll fold (InterPro:IP…	DGDG.36.3..2.
15596107_5	8.46648	5	15594674	15597885	-	AT5G38970	brassinosteroid-6-oxidase 1	Encodes a polypeptide involved in the C-6 oxidation of brassinosteroids. Heterologous expression of the protein in yeast conferred the ability to catalyze multiple reactions in which the C-6 position of 6-deoxocastasterone, 6-deoxotyphasterol, 3-dehydro-6-deoxoteasterone and 6-deoxoteasterone are oxidized.	brassinosteroid-6-oxidase 1 (BR6OX1); FUNCTIONS IN: monooxygenase activity, oxygen binding; INVOLVED IN: brassinosteroid homeostasis, brassinosteroid biosynthetic process; LOCATED IN: endomembrane system; EXPRESSED IN: fruit; CONTAINS InterPro DOMAIN/s: Cytochrome P450 (InterPro:IPR001128), Cytochrome P450, E-class, group IV (InterPro:IPR002403), Cytochrome P450, conserved site (InterPro:IPR01797…	DGDG.36.3..2.
15596107_5	8.46648	5	15599620	15600044	+	AT5G38975	transposable element gene	NA	copia-like retrotransposon family, has a 1.0e-15 P-value blast match to GB:CAA30503 pol polypeptide (Ty1_Copia-element) (Drosophila melanogaster)	DGDG.36.3..2.
15596107_5	8.46648	5	15606771	15607350	+	AT5G38980	NA	NA	unknown protein; FUNCTIONS IN: molecular_function unknown; INVOLVED IN: biological_process unknown; LOCATED IN: endomembrane system; EXPRESSED IN: 22 plant structures; EXPRESSED DURING: 13 growth stages; Has 3 Blast hits to 3 proteins in 1 species: Archae - 0; Bacteria - 0; Metazoa - 0; Fungi - 0; Plants - 3; Viruses - 0; Other Eukaryotes - 0 (source: NCBI BLink).	DGDG.36.3..2.
15596107_5	8.46648	5	15608814	15611598	+	AT5G38990	Malectin/receptor-like protein kinase family protein	NA	Malectin/receptor-like protein kinase family protein; FUNCTIONS IN: kinase activity; INVOLVED IN: protein amino acid phosphorylation; LOCATED IN: endomembrane system; CONTAINS InterPro DOMAIN/s: Protein kinase, ATP binding site (InterPro:IPR017441), Malectin/receptor-like protein kinase (InterPro:IPR021720), Protein kinase, catalytic domain (InterPro:IPR000719), Serine-threonine/tyrosine-protein …	DGDG.36.3..2.
15596107_5	8.46648	5	15611860	15614481	+	AT5G39000	Malectin/receptor-like protein kinase family protein	NA	Malectin/receptor-like protein kinase family protein; FUNCTIONS IN: kinase activity; INVOLVED IN: protein amino acid phosphorylation; LOCATED IN: endomembrane system; CONTAINS InterPro DOMAIN/s: Protein kinase, ATP binding site (InterPro:IPR017441), Malectin/receptor-like protein kinase (InterPro:IPR021720), Protein kinase, catalytic domain (InterPro:IPR000719), Serine-threonine/tyrosine-protein …	DGDG.36.3..2.
15596107_5	8.46648	5	15615948	15616457	+	AT5G39010	NA	NA	unknown protein; BEST Arabidopsis thaliana protein match is: unknown protein (TAIR:AT2G39782.1); Has 12 Blast hits to 12 proteins in 3 species: Archae - 0; Bacteria - 0; Metazoa - 0; Fungi - 0; Plants - 12; Viruses - 0; Other Eukaryotes - 0 (source: NCBI BLink).	DGDG.36.3..2.
15596107_5	8.46648	5	15616917	15619358	+	AT5G39020	Malectin/receptor-like protein kinase family protein	NA	Malectin/receptor-like protein kinase family protein; FUNCTIONS IN: protein serine/threonine kinase activity, protein kinase activity, kinase activity, ATP binding; INVOLVED IN: protein amino acid phosphorylation; LOCATED IN: endomembrane system; EXPRESSED IN: 14 plant structures; EXPRESSED DURING: 9 growth stages; CONTAINS InterPro DOMAIN/s: Protein kinase, ATP binding site (InterPro:IPR017441),…	DGDG.36.3..2.
15596107_5	8.46648	5	15619691	15619786	+	AT5G39024	NA	This gene encodes a small protein and has either evidence of transcription or purifying selection.	unknown protein; Has 30201 Blast hits to 17322 proteins in 780 species: Archae - 12; Bacteria - 1396; Metazoa - 17338; Fungi - 3422; Plants - 5037; Viruses - 0; Other Eukaryotes - 2996 (source: NCBI BLink).	DGDG.36.3..2.
15596107_5	8.46648	5	15620066	15622486	+	AT5G39030	Protein kinase superfamily protein	NA	Protein kinase superfamily protein; FUNCTIONS IN: kinase activity; INVOLVED IN: protein amino acid phosphorylation; LOCATED IN: endomembrane system; EXPRESSED IN: 13 plant structures; EXPRESSED DURING: 9 growth stages; CONTAINS InterPro DOMAIN/s: Protein kinase, ATP binding site (InterPro:IPR017441), Malectin/receptor-like protein kinase (InterPro:IPR021720), Protein kinase, catalytic domain (Int…	DGDG.36.3..2.
15596107_5	8.46648	5	15625578	15629802	+	AT5G39040	transporter associated with antigen processing protein 2	Encodes a member of TAP subfamily of ABC transporters that is located in the vacuole. Mutants are hypersensitive to aluminum and the gene product may be important for intracellular movement of some substrate, possibly chelated Al, as part of a mechanism of aluminum sequestration.	transporter associated with antigen processing protein 2 (TAP2); FUNCTIONS IN: ATPase activity, coupled to transmembrane movement of substances, transporter activity; INVOLVED IN: response to aluminum ion; LOCATED IN: vacuolar membrane, plasma membrane, vacuole, plant-type vacuole; EXPRESSED IN: 27 plant structures; EXPRESSED DURING: 13 growth stages; CONTAINS InterPro DOMAIN/s: ATPase, AAA+ type…	DGDG.36.3..2.
15596107_5	8.46648	5	15634586	15636065	+	AT5G39050	HXXXD-type acyl-transferase family protein	Encodes a malonyltransferase that may play a role in phenolic xenobiotic detoxification.	HXXXD-type acyl-transferase family protein; FUNCTIONS IN: transferase activity, transferring acyl groups other than amino-acyl groups, transferase activity; INVOLVED IN: biological_process unknown; LOCATED IN: cellular_component unknown; EXPRESSED IN: 21 plant structures; EXPRESSED DURING: 13 growth stages; CONTAINS InterPro DOMAIN/s: Transferase (InterPro:IPR003480); BEST Arabidopsis thaliana pr…	DGDG.36.3..2.
15596107_5	8.46648	5	15636613	15638509	-	AT5G39060	transposable element gene	NA	hAT-like transposase family (hobo/Ac/Tam3), has a 7.3e-252 P-value blast match to GB:AAD24567 transposase Tag2 (hAT-element) (Arabidopsis thaliana)	DGDG.36.3..2.
15596107_5	8.46648	5	15640053	15640789	-	AT5G39070	transposable element gene	NA	hAT-like transposase family (hobo/Ac/Tam3), has a 3.9e-50 P-value blast match to GB:AAD24567 transposase Tag2 (hAT-element) (Arabidopsis thaliana)	DGDG.36.3..2.
15596107_5	8.46648	5	15641658	15643161	+	AT5G39080	HXXXD-type acyl-transferase family protein	NA	HXXXD-type acyl-transferase family protein; FUNCTIONS IN: transferase activity, transferring acyl groups other than amino-acyl groups, transferase activity; INVOLVED IN: biological_process unknown; LOCATED IN: cellular_component unknown; EXPRESSED IN: 16 plant structures; EXPRESSED DURING: 9 growth stages; CONTAINS InterPro DOMAIN/s: Transferase (InterPro:IPR003480); BEST Arabidopsis thaliana pro…	DGDG.36.3..2.
15596107_5	8.46648	5	15643603	15645116	+	AT5G39090	HXXXD-type acyl-transferase family protein	NA	HXXXD-type acyl-transferase family protein; FUNCTIONS IN: transferase activity, transferring acyl groups other than amino-acyl groups, transferase activity; INVOLVED IN: biological_process unknown; EXPRESSED IN: 12 plant structures; EXPRESSED DURING: 6 growth stages; CONTAINS InterPro DOMAIN/s: Transferase (InterPro:IPR003480); BEST Arabidopsis thaliana protein match is: HXXXD-type acyl-transfera…	DGDG.36.3..2.
15596107_5	8.46648	5	15646351	15650784	-	AT5G39095	transposable element gene	NA	copia-like retrotransposon family, has a 2.1e-250 P-value blast match to GB:AAA57005 Hopscotch polyprotein (Ty1_Copia-element) (Zea mays)	DGDG.36.3..2.
23228219_1	8.43306	1	23173333	23176931	+	AT1G62580	Flavin-binding monooxygenase family protein	Encodes a flavin monooxygenase that binds NO, has a higher affinity for NO than for O(2) and can generate cGMP from GTP in vitro in an NO-dependent manner.	Flavin-binding monooxygenase family protein; FUNCTIONS IN: NADP or NADPH binding, monooxygenase activity, FAD binding, flavin-containing monooxygenase activity; INVOLVED IN: oxidation reduction; LOCATED IN: intrinsic to endoplasmic reticulum membrane; CONTAINS InterPro DOMAIN/s: FAD-dependent pyridine nucleotide-disulphide oxidoreductase (InterPro:IPR013027), Dimethylaniline monooxygenase, N-oxid…	lysine
23228219_1	8.43306	1	23176930	23179248	-	AT1G62590	pentatricopeptide (PPR) repeat-containing protein	Encodes a functional adenylate cyclase.	pentatricopeptide (PPR) repeat-containing protein; CONTAINS InterPro DOMAIN/s: Pentatricopeptide repeat (InterPro:IPR002885); BEST Arabidopsis thaliana protein match is: Pentatricopeptide repeat (PPR) superfamily protein (TAIR:AT1G63330.1); Has 66706 Blast hits to 15368 proteins in 309 species: Archae - 3; Bacteria - 71; Metazoa - 1158; Fungi - 1331; Plants - 61521; Viruses - 0; Other Eukaryotes …	lysine
23228219_1	8.43306	1	23179477	23181519	+	AT1G62600	Flavin-binding monooxygenase family protein	NA	Flavin-binding monooxygenase family protein; FUNCTIONS IN: NADP or NADPH binding, monooxygenase activity, FAD binding, flavin-containing monooxygenase activity; INVOLVED IN: oxidation reduction; LOCATED IN: vacuole; CONTAINS InterPro DOMAIN/s: Flavin-containing monooxygenase FMO (InterPro:IPR000960), Flavin-containing monooxygenase-like (InterPro:IPR020946); BEST Arabidopsis thaliana protein matc…	lysine
23228219_1	8.43306	1	23181463	23183227	-	AT1G62610	NAD(P)-binding Rossmann-fold superfamily protein	NA	NAD(P)-binding Rossmann-fold superfamily protein; FUNCTIONS IN: oxidoreductase activity, binding, catalytic activity; INVOLVED IN: oxidation reduction, metabolic process; LOCATED IN: cellular_component unknown; EXPRESSED IN: cultured cell; CONTAINS InterPro DOMAIN/s: Short-chain dehydrogenase/reductase, conserved site (InterPro:IPR020904), NAD(P)-binding domain (InterPro:IPR016040), Glucose/ribit…	lysine
23228219_1	8.43306	1	23182644	23184991	+	AT1G62620	Flavin-binding monooxygenase family protein	NA	Flavin-binding monooxygenase family protein; FUNCTIONS IN: NADP or NADPH binding, monooxygenase activity, FAD binding, flavin-containing monooxygenase activity; INVOLVED IN: oxidation reduction; LOCATED IN: cellular_component unknown; EXPRESSED IN: male gametophyte; EXPRESSED DURING: L mature pollen stage, M germinated pollen stage; CONTAINS InterPro DOMAIN/s: Flavin-containing monooxygenase FMO …	lysine
23228219_1	8.43306	1	23185912	23188593	+	AT1G62630	Disease resistance protein (CC-NBS-LRR class) family	NA	Disease resistance protein (CC-NBS-LRR class) family; FUNCTIONS IN: ATP binding; INVOLVED IN: N-terminal protein myristoylation, defense response; LOCATED IN: cellular_component unknown; CONTAINS InterPro DOMAIN/s: NB-ARC (InterPro:IPR002182), Disease resistance protein (InterPro:IPR000767); BEST Arabidopsis thaliana protein match is: Disease resistance protein (CC-NBS-LRR class) family (TAIR:AT1…	lysine
23228219_1	8.43306	1	23192228	23195103	+	AT1G62640	3-ketoacyl-acyl carrier protein synthase III	3-ketoacyl-acyl carrier protein synthase III (KAS III)	3-ketoacyl-acyl carrier protein synthase III (KAS III); FUNCTIONS IN: transferase activity, transferring acyl groups other than amino-acyl groups, 3-oxoacyl-[acyl-carrier-protein] synthase activity, catalytic activity; INVOLVED IN: lipid biosynthetic process, metabolic process, fatty acid biosynthetic process; LOCATED IN: chloroplast; EXPRESSED IN: 22 plant structures; EXPRESSED DURING: 13 growth…	lysine
23228219_1	8.43306	1	23195353	23195721	+	AT1G62650	NA	NA	pseudogene, similar to Flavonol sulfotransferase-like (EC 2.8.2.-)., similar to steroid sulfotransferase 2 GB:AAC63112 GI:3420006 from (Brassica napus); blastp match of 34% identity and 1.1e-12 P-value to SP|P52838|FSTL_FLABI Flavonol sulfotransferase-like (EC 2.8.2.-). {Flaveria bidentis}	lysine
23228219_1	8.43306	1	23199718	23203765	+	AT1G62660	Glycosyl hydrolases family 32 protein	NA	Glycosyl hydrolases family 32 protein; FUNCTIONS IN: hydrolase activity, hydrolyzing O-glycosyl compounds; INVOLVED IN: sucrose catabolic process, using beta-fructofuranosidase, carbohydrate metabolic process; LOCATED IN: vacuole; EXPRESSED IN: 23 plant structures; EXPRESSED DURING: 12 growth stages; CONTAINS InterPro DOMAIN/s: Protein of unknown function DUF3357 (InterPro:IPR021792), Glycoside h…	lysine
23228219_1	8.43306	1	23204773	23206665	-	AT1G62670	rna processing factor 2	Encodes a pentatricopeptide repeat protein required for 5' end processing of nad9 and cox3 mRNAs in mitochondria.	rna processing factor 2 (RPF2); CONTAINS InterPro DOMAIN/s: Pentatricopeptide repeat (InterPro:IPR002885); BEST Arabidopsis thaliana protein match is: Tetratricopeptide repeat (TPR)-like superfamily protein (TAIR:AT1G62930.1); Has 71790 Blast hits to 15506 proteins in 316 species: Archae - 6; Bacteria - 84; Metazoa - 1433; Fungi - 1460; Plants - 65974; Viruses - 0; Other Eukaryotes - 2833 (source…	lysine
23228219_1	8.43306	1	23207090	23209913	-	AT1G62680	Pentatricopeptide repeat (PPR) superfamily protein	NA	Pentatricopeptide repeat (PPR) superfamily protein; LOCATED IN: chloroplast; EXPRESSED IN: shoot apex, leaf whorl, flower, seed; EXPRESSED DURING: F mature embryo stage, petal differentiation and expansion stage; CONTAINS InterPro DOMAIN/s: Pentatricopeptide repeat (InterPro:IPR002885); BEST Arabidopsis thaliana protein match is: Tetratricopeptide repeat (TPR)-like superfamily protein (TAIR:AT1G6…	lysine
23228219_1	8.43306	1	23210441	23211389	-	AT1G62690	NA	NA	unknown protein; Has 4 Blast hits to 4 proteins in 2 species: Archae - 0; Bacteria - 0; Metazoa - 0; Fungi - 0; Plants - 4; Viruses - 0; Other Eukaryotes - 0 (source: NCBI BLink).	lysine
23228219_1	8.43306	1	23211745	23212724	+	AT1G62695	transposable element gene	NA	pseudogene, similar to Unknown protein, blastp match of 30% identity and 1.6e-09 P-value to GP|22773232|gb|AAN06838.1||AC099401 Unknown protein {Oryza sativa (japonica cultivar-group)}	lysine
23228219_1	8.43306	1	23216218	23217916	-	AT1G62700	Arabidopsis NAC domain containing protein 26	Encodes a NAC-domain transcription factor. Expressed in the vascular tissue.	Arabidopsis NAC domain containing protein 26 (ANAC026); CONTAINS InterPro DOMAIN/s: No apical meristem (NAM) protein (InterPro:IPR003441); BEST Arabidopsis thaliana protein match is: NAC 007 (TAIR:AT1G12260.1); Has 3282 Blast hits to 3264 proteins in 98 species: Archae - 0; Bacteria - 0; Metazoa - 27; Fungi - 6; Plants - 3017; Viruses - 0; Other Eukaryotes - 232 (source: NCBI BLink).	lysine
23228219_1	8.43306	1	23223874	23226916	-	AT1G62710	beta vacuolar processing enzyme	Encodes a vacuolar processing enzyme belonging to a novel group of cysteine proteases that is expressed specifically in seeds and is essential for the proper processing of storage proteins.	beta vacuolar processing enzyme (BETA-VPE); FUNCTIONS IN: cysteine-type endopeptidase activity; INVOLVED IN: proteolysis, response to salt stress, vacuolar protein processing; LOCATED IN: endomembrane system; EXPRESSED IN: 23 plant structures; EXPRESSED DURING: 13 growth stages; CONTAINS InterPro DOMAIN/s: Peptidase C13, legumain (InterPro:IPR001096); BEST Arabidopsis thaliana protein match is: g…	lysine
23228219_1	8.43306	1	23227532	23229150	+	AT1G62720	Pentatricopeptide repeat (PPR-like) superfamily protein	Encodes a PPR protein gene that localizes to the mitochondrion and is required for seed germination.	Pentatricopeptide repeat (PPR-like) superfamily protein; CONTAINS InterPro DOMAIN/s: Pentatricopeptide repeat (InterPro:IPR002885); BEST Arabidopsis thaliana protein match is: Pentatricopeptide repeat (PPR) superfamily protein (TAIR:AT1G62680.1); Has 62070 Blast hits to 15065 proteins in 304 species: Archae - 4; Bacteria - 67; Metazoa - 643; Fungi - 921; Plants - 58400; Viruses - 0; Other Eukaryo…	lysine
23228219_1	8.43306	1	23229059	23230736	-	AT1G62730	Terpenoid synthases superfamily protein	NA	Terpenoid synthases superfamily protein; FUNCTIONS IN: transferase activity; INVOLVED IN: biosynthetic process; EXPRESSED IN: 24 plant structures; EXPRESSED DURING: 14 growth stages; CONTAINS InterPro DOMAIN/s: Terpenoid synthase (InterPro:IPR008949), Squalene/phytoene synthase (InterPro:IPR002060); Has 1013 Blast hits to 1013 proteins in 466 species: Archae - 0; Bacteria - 638; Metazoa - 104; Fu…	lysine
23228219_1	8.43306	1	23230956	23233543	+	AT1G62740	stress-inducible protein, putative	Encodes one of the 36 carboxylate clamp (CC)-tetratricopeptide repeat (TPR) proteins (Prasad 2010, Pubmed ID: 20856808) with potential to interact with Hsp90/Hsp70 as co-chaperones.	stress-inducible protein, putative; FUNCTIONS IN: binding; INVOLVED IN: response to cadmium ion, response to stress; LOCATED IN: cytosol, nucleus, plasma membrane; EXPRESSED IN: 25 plant structures; EXPRESSED DURING: 14 growth stages; CONTAINS InterPro DOMAIN/s: Heat shock chaperonin-binding (InterPro:IPR006636), Tetratricopeptide TPR-1 (InterPro:IPR001440), Tetratricopeptide-like helical (InterP…	lysine
23228219_1	8.43306	1	23233434	23236447	-	AT1G62750	Translation elongation factor EFG/EF2 protein	Nuclear encoded protein consists of the five domains conserved in EF-G proteins, with two GTP-binding sites in the first domain, and an additional transit peptide at the N-terminus. Localized in chloroplasts. Point mutation results in a delay in the onset of germination. At early developmental stage embryos still contain undifferentiated proplastids. The greening of cotyledons is severely impaire…	SNOWY COTYLEDON 1 (SCO1); FUNCTIONS IN: translation factor activity, nucleic acid binding, GTP binding, translation elongation factor activity, ATP binding; INVOLVED IN: post-embryonic development, chloroplast organization, seed germination; LOCATED IN: mitochondrion, apoplast, chloroplast stroma, chloroplast, chloroplast envelope; EXPRESSED IN: 25 plant structures; EXPRESSED DURING: 14 growth st…	lysine
23228219_1	8.43306	1	23237574	23238512	-	AT1G62760	Plant invertase/pectin methylesterase inhibitor superfamily protein	NA	Plant invertase/pectin methylesterase inhibitor superfamily protein; FUNCTIONS IN: enzyme inhibitor activity, pectinesterase inhibitor activity, pectinesterase activity; EXPRESSED IN: stem, sepal, male gametophyte, carpel, stamen; EXPRESSED DURING: 4 anthesis; CONTAINS InterPro DOMAIN/s: Pectinesterase inhibitor (InterPro:IPR006501); BEST Arabidopsis thaliana protein match is: Plant invertase/pec…	lysine
23228219_1	8.43306	1	23240661	23242889	-	AT1G62766	transposable element gene	NA	hAT-like transposase family (hobo/Ac/Tam3), has a 6.1e-299 P-value blast match to GB:AAD24567 transposase Tag2 (hAT-element) (Arabidopsis thaliana)	lysine
23228219_1	8.43306	1	23245886	23246890	-	AT1G62770	Plant invertase/pectin methylesterase inhibitor superfamily protein	NA	Plant invertase/pectin methylesterase inhibitor superfamily protein; FUNCTIONS IN: enzyme inhibitor activity, pectinesterase inhibitor activity, pectinesterase activity; INVOLVED IN: biological_process unknown; LOCATED IN: endomembrane system; EXPRESSED IN: 16 plant structures; EXPRESSED DURING: 8 growth stages; CONTAINS InterPro DOMAIN/s: Pectinesterase inhibitor (InterPro:IPR006501); BEST Arabi…	lysine
23228219_1	8.43306	1	23249145	23251105	-	AT1G62780	NA	NA	unknown protein; FUNCTIONS IN: molecular_function unknown; INVOLVED IN: biological_process unknown; LOCATED IN: chloroplast, chloroplast stroma; EXPRESSED IN: 22 plant structures; EXPRESSED DURING: 14 growth stages; Has 94 Blast hits to 94 proteins in 35 species: Archae - 6; Bacteria - 10; Metazoa - 21; Fungi - 2; Plants - 48; Viruses - 0; Other Eukaryotes - 7 (source: NCBI BLink).	lysine
23228219_1	8.43306	1	23252313	23253743	+	AT1G62790	Bifunctional inhibitor/lipid-transfer protein/seed storage 2S albumin superfamily protein	NA	Bifunctional inhibitor/lipid-transfer protein/seed storage 2S albumin superfamily protein; CONTAINS InterPro DOMAIN/s: Bifunctional inhibitor/plant lipid transfer protein/seed storage (InterPro:IPR016140), Plant lipid transfer protein/seed storage/trypsin-alpha amylase inhibitor (InterPro:IPR003612); BEST Arabidopsis thaliana protein match is: receptor serine/threonine kinase, putative (TAIR:AT1G…	lysine
23228219_1	8.43306	1	23253703	23257463	-	AT1G62800	aspartate aminotransferase 4	Encodes aspartate aminotransferase (Asp4).	aspartate aminotransferase 4 (ASP4); FUNCTIONS IN: pyridoxal phosphate binding, transferase activity, transferring nitrogenous groups, transaminase activity, catalytic activity; INVOLVED IN: asparagine catabolic process, biosynthetic process, glutamate catabolic process to oxaloacetate, cellular amino acid metabolic process, aspartate transamidation; LOCATED IN: cytosol; EXPRESSED IN: 19 plant st…	lysine
23228219_1	8.43306	1	23257726	23261966	-	AT1G62810	Copper amine oxidase family protein	Encodes COPPER AMINE OXIDASE1 (CuAO1). Contributes to abscisic acid- and polyamine-induced nitric oxide biosynthesis and abscisic acid signal transduction.	Copper amine oxidase family protein; FUNCTIONS IN: primary amine oxidase activity, quinone binding, copper ion binding; INVOLVED IN: oxidation reduction, amine metabolic process; LOCATED IN: endomembrane system; EXPRESSED IN: 22 plant structures; EXPRESSED DURING: 13 growth stages; CONTAINS InterPro DOMAIN/s: Copper amine oxidase, N-terminal (InterPro:IPR016182), Copper amine oxidase, N2-terminal…	lysine
23228219_1	8.43306	1	23263671	23264349	-	AT1G62820	Calcium-binding EF-hand family protein	NA	Calcium-binding EF-hand family protein; FUNCTIONS IN: calcium ion binding; INVOLVED IN: response to cold; LOCATED IN: nucleus; EXPRESSED IN: 25 plant structures; EXPRESSED DURING: 14 growth stages; CONTAINS InterPro DOMAIN/s: EF-Hand 1, calcium-binding site (InterPro:IPR018247), EF-HAND 2 (InterPro:IPR018249), EF-hand-like domain (InterPro:IPR011992), Calcium-binding EF-hand (InterPro:IPR002048),…	lysine
23228219_1	8.43306	1	23264490	23267202	-	AT1G62830	LSD1-like 1	Encodes a homolog of human Lysine-Specific Demethylase1. Involved in H3K4 methylation of target genes including the flowering time loci FLC and FWA. Located in nucleus. Negatively regulates root elongation. Involved in repression of LRP1 via histone deacetylation.	LSD1-like 1 (LDL1); CONTAINS InterPro DOMAIN/s: Amine oxidase (InterPro:IPR002937), SWIRM (InterPro:IPR007526); BEST Arabidopsis thaliana protein match is: Flavin containing amine oxidoreductase family protein (TAIR:AT3G10390.1); Has 6747 Blast hits to 5826 proteins in 999 species: Archae - 53; Bacteria - 2706; Metazoa - 1658; Fungi - 565; Plants - 779; Viruses - 0; Other Eukaryotes - 986 (source…	lysine
23228219_1	8.43306	1	23267976	23268534	-	AT1G62835	NA	NA	pseudogene, similar to putative AP endonuclease/reverse transcriptase, blastp match of 39% identity and 1.2e-35 P-value to GP|21952510|gb|AAM82604.1|AF525305_2|AF525305 putative AP endonuclease/reverse transcriptase {Brassica napus}	lysine
23228219_1	8.43306	1	23271416	23272578	+	AT1G62840	Protein of unknown function (DUF1442)	NA	Protein of unknown function (DUF1442); CONTAINS InterPro DOMAIN/s: Protein of unknown function DUF1442 (InterPro:IPR009902); BEST Arabidopsis thaliana protein match is: Protein of unknown function (DUF1442) (TAIR:AT1G12320.1); Has 98 Blast hits to 97 proteins in 12 species: Archae - 0; Bacteria - 0; Metazoa - 0; Fungi - 0; Plants - 98; Viruses - 0; Other Eukaryotes - 0 (source: NCBI BLink).	lysine
23228219_1	8.43306	1	23271703	23274302	-	AT1G62850	Class I peptide chain release factor	NA	Class I peptide chain release factor; FUNCTIONS IN: translation release factor activity; INVOLVED IN: translational termination; EXPRESSED IN: 23 plant structures; EXPRESSED DURING: 13 growth stages; CONTAINS InterPro DOMAIN/s: Class I peptide chain release factor (InterPro:IPR000352); Has 2349 Blast hits to 2349 proteins in 1057 species: Archae - 0; Bacteria - 1715; Metazoa - 148; Fungi - 110; P…	lysine
23228219_1	8.43306	1	23274676	23277017	-	AT1G62860	NA	pseudogene of pentatricopeptide (PPR) repeat-containing protein	NA	lysine
23228219_1	8.43306	1	23279166	23279333	+	AT1G62863	NA	NA	unknown protein; Has 30201 Blast hits to 17322 proteins in 780 species: Archae - 12; Bacteria - 1396; Metazoa - 17338; Fungi - 3422; Plants - 5037; Viruses - 0; Other Eukaryotes - 2996 (source: NCBI BLink).	lysine
16306267_3	8.21779	3	16260205	16262484	+	AT3G44713	NA	NA	unknown protein; BEST Arabidopsis thaliana protein match is: unknown protein (TAIR:AT2G14800.1); Has 69 Blast hits to 64 proteins in 24 species: Archae - 2; Bacteria - 10; Metazoa - 4; Fungi - 4; Plants - 36; Viruses - 1; Other Eukaryotes - 12 (source: NCBI BLink).	alanine_beta
16306267_3	8.21779	3	16263200	16264261	+	AT3G44716	NA	NA	unknown protein; FUNCTIONS IN: molecular_function unknown; INVOLVED IN: biological_process unknown; LOCATED IN: endomembrane system; Has 13 Blast hits to 13 proteins in 6 species: Archae - 0; Bacteria - 0; Metazoa - 0; Fungi - 0; Plants - 13; Viruses - 0; Other Eukaryotes - 0 (source: NCBI BLink).	alanine_beta
16306267_3	8.21779	3	16264449	16264931	-	AT3G44717	NA	Pseudogene of AT5G03495; nucleotide binding protein	NA	alanine_beta
16306267_3	8.21779	3	16266111	16266314	-	AT3G44718	Plant thionin family protein	Encodes a Plant thionin family protein	Plant thionin family protein; LOCATED IN: endomembrane system; BEST Arabidopsis thaliana protein match is: Plant thionin family protein (TAIR:AT2G20619.1); Has 9 Blast hits to 9 proteins in 2 species: Archae - 0; Bacteria - 0; Metazoa - 0; Fungi - 0; Plants - 9; Viruses - 0; Other Eukaryotes - 0 (source: NCBI BLink).	alanine_beta
16306267_3	8.21779	3	16271652	16273344	+	AT3G44720	arogenate dehydratase 4	Encodes a plastid-localized arogenate dehydratase involved in phenylalanine biosynthesis. Not less than six genes encoding ADT were identi&#64257;ed in the Arabidopsis genome: ADT1 [At1g11790]; ADT2 [At3g07630]; ADT3 [At2g27820]; ADT4 [At3g44720]; ADT5 [At5g22630]; and ADT6 [At1g08250].	arogenate dehydratase 4 (ADT4); CONTAINS InterPro DOMAIN/s: Prephenate dehydratase (InterPro:IPR001086), Prephenate dehydratase, conserved site (InterPro:IPR018528); BEST Arabidopsis thaliana protein match is: arogenate dehydratase 5 (TAIR:AT5G22630.1); Has 7069 Blast hits to 7066 proteins in 2218 species: Archae - 179; Bacteria - 3950; Metazoa - 0; Fungi - 120; Plants - 261; Viruses - 0; Other E…	alanine_beta
16306267_3	8.21779	3	16285741	16291048	+	AT3G44730	kinesin-like protein 1	NA	kinesin-like protein 1 (KP1); FUNCTIONS IN: microtubule motor activity, ATP binding; INVOLVED IN: microtubule-based movement; EXPRESSED IN: 23 plant structures; EXPRESSED DURING: 14 growth stages; CONTAINS InterPro DOMAIN/s: Calponin-homology (InterPro:IPR016146), Calponin-like actin-binding (InterPro:IPR001715), Kinesin, motor domain (InterPro:IPR001752); BEST Arabidopsis thaliana protein match …	alanine_beta
16306267_3	8.21779	3	16291180	16292464	-	AT3G44735	PHYTOSULFOKINE 3 PRECURSOR	Phytosulfokine 3 precursor, coding for a unique plant peptide growth factor.	PHYTOSULFOKINE 3 PRECURSOR (PSK3); FUNCTIONS IN: growth factor activity; INVOLVED IN: cell proliferation; LOCATED IN: endomembrane system, extracellular region; EXPRESSED IN: 26 plant structures; EXPRESSED DURING: 13 growth stages; CONTAINS InterPro DOMAIN/s: Phytosulfokine (InterPro:IPR009438); Has 79 Blast hits to 79 proteins in 16 species: Archae - 0; Bacteria - 0; Metazoa - 0; Fungi - 0; Plan…	alanine_beta
16306267_3	8.21779	3	16295970	16297805	-	AT3G44740	Class II aaRS and biotin synthetases superfamily protein	NA	Class II aaRS and biotin synthetases superfamily protein; FUNCTIONS IN: glycine-tRNA ligase activity, nucleotide binding, aminoacyl-tRNA ligase activity, ATP binding; INVOLVED IN: translation, tRNA aminoacylation for protein translation, glycyl-tRNA aminoacylation; LOCATED IN: cytoplasm; EXPRESSED IN: 21 plant structures; EXPRESSED DURING: 13 growth stages; CONTAINS InterPro DOMAIN/s: Aminoacyl-t…	alanine_beta
16306267_3	8.21779	3	16297979	16299847	+	AT3G44750	histone deacetylase 3	Encodes a histone deacetylase. Controls the development of adaxial/abaxial leaf polarity. Two lines with RNAi-directed against this gene show reduced Agrobacterium-mediated DNA transformation of the roots.	histone deacetylase 3 (HDA3); FUNCTIONS IN: histone deacetylase activity, zinc ion binding, nucleic acid binding; INVOLVED IN: DNA mediated transformation, polarity specification of adaxial/abaxial axis; LOCATED IN: nucleolus; EXPRESSED IN: 21 plant structures; EXPRESSED DURING: 13 growth stages; CONTAINS InterPro DOMAIN/s: Zinc finger, C2H2-like (InterPro:IPR015880), Zinc finger, C2H2-type (Inte…	alanine_beta
16306267_3	8.21779	3	16302003	16302731	+	AT3G44755	NA	NA	unknown protein; BEST Arabidopsis thaliana protein match is: unknown protein (TAIR:AT3G46360.1); Has 4 Blast hits to 4 proteins in 2 species: Archae - 0; Bacteria - 0; Metazoa - 0; Fungi - 0; Plants - 4; Viruses - 0; Other Eukaryotes - 0 (source: NCBI BLink).	alanine_beta
16306267_3	8.21779	3	16304047	16304615	+	AT3G44757	NA	unknown pseudogene	NA	alanine_beta
16306267_3	8.21779	3	16305322	16306378	+	AT3G44760	NA	NA	unknown protein; FUNCTIONS IN: molecular_function unknown; INVOLVED IN: biological_process unknown; LOCATED IN: endomembrane system; EXPRESSED IN: root, flower; EXPRESSED DURING: petal differentiation and expansion stage; BEST Arabidopsis thaliana protein match is: Protein of unknown function (DUF626) (TAIR:AT3G44770.1); Has 9 Blast hits to 9 proteins in 2 species: Archae - 0; Bacteria - 0; Metaz…	alanine_beta
16306267_3	8.21779	3	16311975	16314027	+	AT3G44765	other RNA	Unknown gene	NA	alanine_beta
16306267_3	8.21779	3	16316080	16319458	+	AT3G44770	Protein of unknown function (DUF626)	NA	Protein of unknown function (DUF626); FUNCTIONS IN: molecular_function unknown; INVOLVED IN: biological_process unknown; LOCATED IN: mitochondrion; EXPRESSED IN: 7 plant structures; EXPRESSED DURING: 4 anthesis, petal differentiation and expansion stage, E expanded cotyledon stage, D bilateral stage; CONTAINS InterPro DOMAIN/s: Protein of unknown function DUF626, Arabidopsis thaliana (InterPro:IP…	alanine_beta
16306267_3	8.21779	3	16321601	16322604	-	AT3G44780	Cysteine proteinases superfamily protein	NA	Cysteine proteinases superfamily protein; FUNCTIONS IN: molecular_function unknown; INVOLVED IN: biological_process unknown; LOCATED IN: chloroplast; EXPRESSED IN: sperm cell; BEST Arabidopsis thaliana protein match is: unknown protein (TAIR:AT3G19515.2); Has 19 Blast hits to 19 proteins in 2 species: Archae - 0; Bacteria - 0; Metazoa - 0; Fungi - 0; Plants - 19; Viruses - 0; Other Eukaryotes - 0…	alanine_beta
16306267_3	8.21779	3	16326040	16326162	+	AT3G44783	NA	This gene encodes a small protein and has either evidence of transcription or purifying selection.	unknown protein; Has 30201 Blast hits to 17322 proteins in 780 species: Archae - 12; Bacteria - 1396; Metazoa - 17338; Fungi - 3422; Plants - 5037; Viruses - 0; Other Eukaryotes - 2996 (source: NCBI BLink).	alanine_beta
16306267_3	8.21779	3	16327458	16327634	-	AT3G44784	NA	This gene encodes a small protein and has either evidence of transcription or purifying selection.	unknown protein; Has 30201 Blast hits to 17322 proteins in 780 species: Archae - 12; Bacteria - 1396; Metazoa - 17338; Fungi - 3422; Plants - 5037; Viruses - 0; Other Eukaryotes - 2996 (source: NCBI BLink).	alanine_beta
16306267_3	8.21779	3	16328221	16328448	-	AT3G44785	Zinc finger C-x8-C-x5-C-x3-H type family protein	NA	Zinc finger C-x8-C-x5-C-x3-H type family protein; FUNCTIONS IN: RNA binding, zinc ion binding, nucleic acid binding; INVOLVED IN: biological_process unknown; LOCATED IN: nucleus; CONTAINS InterPro DOMAIN/s: Zinc finger, CCCH-type (InterPro:IPR000571), U2 auxiliary factor small subunit (InterPro:IPR009145); BEST Arabidopsis thaliana protein match is: U2 snRNP auxiliary factor small subunit, putati…	alanine_beta
16306267_3	8.21779	3	16328792	16330265	+	AT3G44790	TRAF-like family protein	NA	TRAF-like family protein; CONTAINS InterPro DOMAIN/s: TRAF-like (InterPro:IPR008974), MATH (InterPro:IPR002083); BEST Arabidopsis thaliana protein match is: Meprin and TRAF (MATH) homology domain-containing protein (TAIR:AT3G44800.1); Has 1098 Blast hits to 995 proteins in 133 species: Archae - 10; Bacteria - 75; Metazoa - 209; Fungi - 22; Plants - 634; Viruses - 0; Other Eukaryotes - 148 (source…	alanine_beta
16306267_3	8.21779	3	16330898	16331896	+	AT3G44793	transposable element gene	NA	hAT-like transposase family (hobo/Ac/Tam3), has a 1.1e-48 P-value blast match to GB:AAD24567 transposase Tag2 (hAT-element) (Arabidopsis thaliana)	alanine_beta
16306267_3	8.21779	3	16335174	16340018	+	AT3G44796	transposable element gene	NA	gypsy-like retrotransposon family, has a 2.2e-307 P-value blast match to GB:AAD27547 polyprotein (Gypsy_Ty3-element) (Oryza sativa subsp. indica)	alanine_beta
16306267_3	8.21779	3	16342295	16343014	+	AT3G44798	other RNA	NA	NA	alanine_beta
16306267_3	8.21779	3	16343333	16346027	+	AT3G44800	Meprin and TRAF (MATH) homology domain-containing protein	NA	Meprin and TRAF (MATH) homology domain-containing protein; CONTAINS InterPro DOMAIN/s: TRAF-like (InterPro:IPR008974), MATH (InterPro:IPR002083); BEST Arabidopsis thaliana protein match is: TRAF-like family protein (TAIR:AT3G44790.1); Has 1589 Blast hits to 1202 proteins in 141 species: Archae - 4; Bacteria - 57; Metazoa - 379; Fungi - 22; Plants - 973; Viruses - 1; Other Eukaryotes - 153 (source…	alanine_beta
16306267_3	8.21779	3	16350395	16351437	+	AT3G44805	TRAF-like superfamily protein	NA	TRAF-like superfamily protein; FUNCTIONS IN: molecular_function unknown; INVOLVED IN: biological_process unknown; LOCATED IN: endomembrane system; CONTAINS InterPro DOMAIN/s: MATH (InterPro:IPR002083); BEST Arabidopsis thaliana protein match is: Meprin and TRAF (MATH) homology domain-containing protein (TAIR:AT3G44800.1); Has 431 Blast hits to 262 proteins in 3 species: Archae - 0; Bacteria - 0; …	alanine_beta
20697344_5	8.12878	5	20646680	20648725	-	AT5G50770	hydroxysteroid dehydrogenase 6	Encodes a putative hydroxysteroid dehydrogenase (HSD). Genes that encode HSD include: At5g50600 and At5g50700 (HSD1), At3g47350(HSD2), At3g47360(HSD3), At5g50590 and At5g50690(HSD4), At5g50770(HSD6) (Plant Cell Physiology 50:1463). Two copies of HSD1 and HSD4 exist due to a gene duplication event. In Plant Physiology 145:87, At5g50690 is HSD7, At4g10020 is HSD5.	hydroxysteroid dehydrogenase 6 (HSD6); FUNCTIONS IN: oxidoreductase activity, binding, catalytic activity; INVOLVED IN: oxidation reduction, metabolic process; LOCATED IN: endomembrane system; EXPRESSED IN: 12 plant structures; EXPRESSED DURING: 8 growth stages; CONTAINS InterPro DOMAIN/s: Short-chain dehydrogenase/reductase, conserved site (InterPro:IPR020904), NAD(P)-binding domain (InterPro:IP…	glutamic_acid
20697344_5	8.12878	5	20650269	20655212	+	AT5G50780	Histidine kinase-, DNA gyrase B-, and HSP90-like ATPase family protein	NA	Histidine kinase-, DNA gyrase B-, and HSP90-like ATPase family protein; FUNCTIONS IN: ATP binding; INVOLVED IN: biological_process unknown; LOCATED IN: cellular_component unknown; EXPRESSED IN: 20 plant structures; EXPRESSED DURING: 12 growth stages; CONTAINS InterPro DOMAIN/s: ATPase-like, ATP-binding domain (InterPro:IPR003594); BEST Arabidopsis thaliana protein match is: Histidine kinase-, DNA…	glutamic_acid
20697344_5	8.12878	5	20656253	20658001	-	AT5G50790	Nodulin MtN3 family protein	Encodes a member of the SWEET sucrose efflux transporter family proteins.	Nodulin MtN3 family protein; FUNCTIONS IN: molecular_function unknown; INVOLVED IN: biological_process unknown; LOCATED IN: endomembrane system, integral to membrane, membrane; EXPRESSED IN: 13 plant structures; EXPRESSED DURING: 6 growth stages; CONTAINS InterPro DOMAIN/s: MtN3/saliva-related transmembrane protein, conserved region (InterPro:IPR018169), RAG1-activating protein 1 homologue (Inter…	glutamic_acid
20697344_5	8.12878	5	20665077	20667304	-	AT5G50800	Nodulin MtN3 family protein	Encodes a member of the SWEET sucrose efflux transporter family proteins.	Nodulin MtN3 family protein; LOCATED IN: endomembrane system, integral to membrane, membrane; EXPRESSED IN: 14 plant structures; EXPRESSED DURING: 9 growth stages; CONTAINS InterPro DOMAIN/s: MtN3/saliva-related transmembrane protein, conserved region (InterPro:IPR018169), RAG1-activating protein 1 homologue (InterPro:IPR018179), RAG1-activating protein-1-related (InterPro:IPR004316); BEST Arabid…	glutamic_acid
20697344_5	8.12878	5	20668113	20668268	-	AT5G50801	NA	This gene encodes a small protein and has either evidence of transcription or purifying selection.	unknown protein; Has 30201 Blast hits to 17322 proteins in 780 species: Archae - 12; Bacteria - 1396; Metazoa - 17338; Fungi - 3422; Plants - 5037; Viruses - 0; Other Eukaryotes - 2996 (source: NCBI BLink).	glutamic_acid
20697344_5	8.12878	5	20675222	20675293	+	AT5G50805	pre-tRNA	NA	tRNA-Gln (anticodon: TTG)	glutamic_acid
20697344_5	8.12878	5	20675634	20676612	-	AT5G50810	translocase inner membrane subunit 8	Encodes a small zinc finger-like protein that is a component of the mitochondrial protein import apparatus.	translocase inner membrane subunit 8 (TIM8); FUNCTIONS IN: P-P-bond-hydrolysis-driven protein transmembrane transporter activity; INVOLVED IN: protein targeting to mitochondrion, protein import into mitochondrial inner membrane; LOCATED IN: mitochondrion, mitochondrial inner membrane, mitochondrial intermembrane space; EXPRESSED IN: 23 plant structures; EXPRESSED DURING: 13 growth stages; CONTAIN…	glutamic_acid
20697344_5	8.12878	5	20679225	20680125	+	AT5G50820	NAC domain containing protein 97	NA	NAC domain containing protein 97 (NAC097); FUNCTIONS IN: sequence-specific DNA binding transcription factor activity; INVOLVED IN: multicellular organismal development, regulation of transcription; LOCATED IN: cellular_component unknown; EXPRESSED IN: 9 plant structures; EXPRESSED DURING: 6 growth stages; CONTAINS InterPro DOMAIN/s: No apical meristem (NAM) protein (InterPro:IPR003441); BEST Arab…	glutamic_acid
20697344_5	8.12878	5	20683279	20684855	+	AT5G50830	NA	NA	unknown protein; FUNCTIONS IN: molecular_function unknown; INVOLVED IN: N-terminal protein myristoylation; LOCATED IN: cellular_component unknown; EXPRESSED IN: 11 plant structures; EXPRESSED DURING: L mature pollen stage, M germinated pollen stage, 4 anthesis, C globular stage, petal differentiation and expansion stage; Has 4984 Blast hits to 3288 proteins in 342 species: Archae - 12; Bacteria -…	glutamic_acid
20697344_5	8.12878	5	20685820	20688918	+	AT5G50840	NA	NA	CONTAINS InterPro DOMAIN/s: Taxilin (InterPro:IPR019132); Has 30201 Blast hits to 17322 proteins in 780 species: Archae - 12; Bacteria - 1396; Metazoa - 17338; Fungi - 3422; Plants - 5037; Viruses - 0; Other Eukaryotes - 2996 (source: NCBI BLink).	glutamic_acid
20697344_5	8.12878	5	20689390	20693285	+	AT5G50850	Transketolase family protein	NA	MACCI-BOU (MAB1); FUNCTIONS IN: pyruvate dehydrogenase (acetyl-transferring) activity, catalytic activity; INVOLVED IN: defense response to bacterium; LOCATED IN: mitochondrion, nucleolus, plasma membrane; EXPRESSED IN: 25 plant structures; EXPRESSED DURING: 17 growth stages; CONTAINS InterPro DOMAIN/s: Transketolase, C-terminal (InterPro:IPR005476), Transketolase-like, C-terminal (InterPro:IPR01…	glutamic_acid
20697344_5	8.12878	5	20693463	20697039	-	AT5G50860	Protein kinase superfamily protein	NA	Protein kinase superfamily protein; FUNCTIONS IN: protein serine/threonine kinase activity, protein kinase activity, ATP binding; INVOLVED IN: N-terminal protein myristoylation, protein amino acid phosphorylation; LOCATED IN: plasma membrane; EXPRESSED IN: 21 plant structures; EXPRESSED DURING: 13 growth stages; CONTAINS InterPro DOMAIN/s: Protein kinase, ATP binding site (InterPro:IPR017441), Pr…	glutamic_acid
20697344_5	8.12878	5	20699433	20701206	-	AT5G50870	ubiquitin-conjugating enzyme 27	NA	ubiquitin-conjugating enzyme 27 (UBC27); FUNCTIONS IN: ubiquitin-protein ligase activity; INVOLVED IN: ubiquitin-dependent protein catabolic process; LOCATED IN: cellular_component unknown; EXPRESSED IN: 24 plant structures; EXPRESSED DURING: 14 growth stages; CONTAINS InterPro DOMAIN/s: Ubiquitin-conjugating enzyme/RWD-like (InterPro:IPR016135), Ubiquitin-associated/translation elongation factor…	glutamic_acid
20697344_5	8.12878	5	20701366	20701644	-	AT5G50880	NA	NA	unknown protein; Has 1 Blast hits to 1 proteins in 1 species: Archae - 0; Bacteria - 0; Metazoa - 0; Fungi - 0; Plants - 1; Viruses - 0; Other Eukaryotes - 0 (source: NCBI BLink).	glutamic_acid
20697344_5	8.12878	5	20702684	20704235	+	AT5G50890	alpha/beta-Hydrolases superfamily protein	NA	alpha/beta-Hydrolases superfamily protein; BEST Arabidopsis thaliana protein match is: alpha/beta-Hydrolases superfamily protein (TAIR:AT2G05260.1); Has 209 Blast hits to 209 proteins in 14 species: Archae - 0; Bacteria - 0; Metazoa - 0; Fungi - 0; Plants - 209; Viruses - 0; Other Eukaryotes - 0 (source: NCBI BLink).	glutamic_acid
20697344_5	8.12878	5	20704804	20706778	-	AT5G50900	ARM repeat superfamily protein	NA	ARM repeat superfamily protein; FUNCTIONS IN: binding; INVOLVED IN: biological_process unknown; LOCATED IN: cellular_component unknown; EXPRESSED IN: 23 plant structures; EXPRESSED DURING: 13 growth stages; CONTAINS InterPro DOMAIN/s: Armadillo-like helical (InterPro:IPR011989), Armadillo (InterPro:IPR000225), Armadillo-type fold (InterPro:IPR016024); BEST Arabidopsis thaliana protein match is: A…	glutamic_acid
20697344_5	8.12878	5	20708409	20709282	-	AT5G50910	NA	NA	unknown protein; Has 1 Blast hits to 1 proteins in 1 species: Archae - 0; Bacteria - 0; Metazoa - 0; Fungi - 0; Plants - 1; Viruses - 0; Other Eukaryotes - 0 (source: NCBI BLink).	glutamic_acid
20697344_5	8.12878	5	20710209	20712315	-	AT5G50915	basic helix-loop-helix (bHLH) DNA-binding superfamily protein	NA	basic helix-loop-helix (bHLH) DNA-binding superfamily protein; FUNCTIONS IN: DNA binding, sequence-specific DNA binding transcription factor activity; INVOLVED IN: response to gibberellin stimulus; LOCATED IN: nucleus; EXPRESSED IN: 23 plant structures; EXPRESSED DURING: 13 growth stages; CONTAINS InterPro DOMAIN/s: Helix-loop-helix DNA-binding domain (InterPro:IPR001092), Helix-loop-helix DNA-bi…	glutamic_acid
20697344_5	8.12878	5	20715469	20720374	-	AT5G50920	CLPC homologue 1	Encodes a protein that is similar to ATP-dependent Clp protease ATP-binding subunit / ClpC. Involved in protein import into the chloroplast. May provide ATP source that drives the TIC (Translocon at the Inner envelope membrane of Chloroplasts) translocation machinery. Association of Hsp93 with the inner envelope membrane through its N domain is important for the functions of Hsp93 in vivo.	CLPC homologue 1 (CLPC1); FUNCTIONS IN: ATP-dependent peptidase activity, ATPase activity, ATP binding; INVOLVED IN: protein import into chloroplast stroma, regulation of chlorophyll biosynthetic process, protein targeting to chloroplast, chloroplast organization; LOCATED IN: in 8 components; EXPRESSED IN: 25 plant structures; EXPRESSED DURING: 15 growth stages; CONTAINS InterPro DOMAIN/s: Clp AT…	glutamic_acid
20697344_5	8.12878	5	20722069	20724440	+	AT5G50930	Histone superfamily protein	NA	Histone superfamily protein; FUNCTIONS IN: DNA binding; INVOLVED IN: biological_process unknown; LOCATED IN: endomembrane system; EXPRESSED IN: 24 plant structures; EXPRESSED DURING: 15 growth stages; CONTAINS InterPro DOMAIN/s: Histone-fold (InterPro:IPR009072); Has 147 Blast hits to 147 proteins in 72 species: Archae - 0; Bacteria - 0; Metazoa - 59; Fungi - 65; Plants - 16; Viruses - 0; Other E…	glutamic_acid
20697344_5	8.12878	5	20724578	20726479	+	AT5G50940	RNA-binding KH domain-containing protein	NA	RNA-binding KH domain-containing protein; FUNCTIONS IN: DNA binding; INVOLVED IN: transcription from RNA polymerase II promoter; LOCATED IN: DNA-directed RNA polymerase II, core complex; EXPRESSED IN: 13 plant structures; EXPRESSED DURING: 7 growth stages; CONTAINS InterPro DOMAIN/s: RNA polymerase II, heptapeptide repeat, eukaryotic (InterPro:IPR000684); BEST Arabidopsis thaliana protein match i…	glutamic_acid
20697344_5	8.12878	5	20729612	20733926	+	AT5G50950	FUMARASE 2	Encodes a fumarase enzyme initially shown to be in the mitochondria through proteomic studies but later shown to be present in the cytosol using an RFP fluorescent protein tag. It appears to be important for the accumulation of fumarate from malate in leaves in the light, and helps to promote nitrogen assimilation under high nitrogen conditions. It does not appear to be necessary for lipid metabo…	FUMARASE 2 (FUM2); FUNCTIONS IN: fumarate hydratase activity, protein binding; INVOLVED IN: nitrate assimilation, response to salt stress, fumarate metabolic process; LOCATED IN: cytosol, mitochondrion; EXPRESSED IN: male gametophyte, guard cell, root, pollen tube; EXPRESSED DURING: L mature pollen stage, M germinated pollen stage; CONTAINS InterPro DOMAIN/s: Fumarate hydratase, class II (InterPr…	glutamic_acid
20697344_5	8.12878	5	20734167	20736055	+	AT5G50960	nucleotide binding protein 35	Highly similar to Saccharomyces cerevisiae NBP35, locus YGL091C. Cytosolic protein that homodimerizes and can assemble both 4Fe-4S - type and 2Fe-2S - type clusters on its amino terminal and carboxy therminal respectively. Null mutants are embryo lethal.	nucleotide binding protein 35 (NBP35); CONTAINS InterPro DOMAIN/s: Mrp, conserved site (InterPro:IPR000808), ATPase-like, ParA/MinD (InterPro:IPR019591); BEST Arabidopsis thaliana protein match is: IND1(iron-sulfur protein required for NADH dehydrogenase)-like (TAIR:AT4G19540.1); Has 30201 Blast hits to 17322 proteins in 780 species: Archae - 12; Bacteria - 1396; Metazoa - 17338; Fungi - 3422; Pl…	glutamic_acid
20697344_5	8.12878	5	20736337	20739295	+	AT5G50970	transducin family protein / WD-40 repeat family protein	NA	transducin family protein / WD-40 repeat family protein; CONTAINS InterPro DOMAIN/s: WD40 repeat-like-containing domain (InterPro:IPR011046), WD40 repeat 2 (InterPro:IPR019782), WD40-repeat-containing domain (InterPro:IPR017986), WD40 repeat (InterPro:IPR001680), WD40/YVTN repeat-like-containing domain (InterPro:IPR015943), WD40 repeat, subgroup (InterPro:IPR019781); BEST Arabidopsis thaliana pro…	glutamic_acid
20697344_5	8.12878	5	20739419	20741281	+	AT5G50990	Tetratricopeptide repeat (TPR)-like superfamily protein	NA	Tetratricopeptide repeat (TPR)-like superfamily protein; CONTAINS InterPro DOMAIN/s: Pentatricopeptide repeat (InterPro:IPR002885); BEST Arabidopsis thaliana protein match is: Pentatricopeptide repeat (PPR) superfamily protein (TAIR:AT3G62890.1); Has 34988 Blast hits to 13414 proteins in 253 species: Archae - 0; Bacteria - 0; Metazoa - 67; Fungi - 109; Plants - 34373; Viruses - 0; Other Eukaryote…	glutamic_acid
20697344_5	8.12878	5	20741678	20741714	-	AT5G50995	pre-tRNA	NA	tRNA-Tyr (anticodon: GTA)	glutamic_acid
20697344_5	8.12878	5	20742533	20743669	-	AT5G51000	F-box and associated interaction domains-containing protein	NA	F-box and associated interaction domains-containing protein; CONTAINS InterPro DOMAIN/s: F-box domain, cyclin-like (InterPro:IPR001810), F-box domain, Skp2-like (InterPro:IPR022364), F-box associated domain, type 1 (InterPro:IPR006527), F-box associated interaction domain (InterPro:IPR017451); BEST Arabidopsis thaliana protein match is: F-box family protein (TAIR:AT3G19560.1); Has 1178 Blast hits…	glutamic_acid
20697344_5	8.12878	5	20744566	20745703	+	AT5G51010	Rubredoxin-like superfamily protein	NA	Rubredoxin-like superfamily protein; FUNCTIONS IN: electron carrier activity, metal ion binding; EXPRESSED IN: 22 plant structures; EXPRESSED DURING: 13 growth stages; CONTAINS InterPro DOMAIN/s: Rubredoxin-type Fe(Cys)4 protein (InterPro:IPR004039); BEST Arabidopsis thaliana protein match is: rubredoxin family protein (TAIR:AT5G17170.1); Has 30201 Blast hits to 17322 proteins in 780 species: Arc…	glutamic_acid
20697344_5	8.12878	5	20745349	20747277	-	AT5G51020	crumpled leaf	Encodes CRL (CRUMPLED LEAF), a protein localized in the outer envelope membrane of plastids. Mutation in this gene affects the pattern of cell division, cell differentiation and plastid division.	CRUMPLED LEAF (CRL); CONTAINS InterPro DOMAIN/s: Protein of unknown function DUF1001 (InterPro:IPR010404); Has 109 Blast hits to 109 proteins in 37 species: Archae - 0; Bacteria - 64; Metazoa - 0; Fungi - 0; Plants - 31; Viruses - 0; Other Eukaryotes - 14 (source: NCBI BLink).	glutamic_acid
7889917_5	8.07292	5	7838906	7841026	+	AT5G23270	sugar transporter 11	NA	sugar transporter 11 (STP11); FUNCTIONS IN: carbohydrate transmembrane transporter activity, sugar:hydrogen symporter activity; INVOLVED IN: transport, transmembrane transport; LOCATED IN: integral to membrane, membrane; EXPRESSED IN: 23 plant structures; EXPRESSED DURING: 13 growth stages; CONTAINS InterPro DOMAIN/s: Sugar transporter, conserved site (InterPro:IPR005829), Major facilitator super…	DGDG.36.4..1.
7889917_5	8.07292	5	7842971	7844275	+	AT5G23280	TCP family transcription factor	NA	TCP family transcription factor ; CONTAINS InterPro DOMAIN/s: Transcription factor, TCP (InterPro:IPR005333), Transcription factor TCP subgroup (InterPro:IPR017887); BEST Arabidopsis thaliana protein match is: TCP family transcription factor (TAIR:AT5G08330.1); Has 1807 Blast hits to 1807 proteins in 277 species: Archae - 0; Bacteria - 0; Metazoa - 736; Fungi - 347; Plants - 385; Viruses - 0; Oth…	DGDG.36.4..1.
7889917_5	8.07292	5	7846081	7847643	+	AT5G23290	prefoldin 5	NA	prefoldin 5 (PFD5); FUNCTIONS IN: unfolded protein binding; INVOLVED IN: protein folding; LOCATED IN: prefoldin complex; EXPRESSED IN: 22 plant structures; EXPRESSED DURING: 13 growth stages; CONTAINS InterPro DOMAIN/s: Prefoldin alpha-like (InterPro:IPR004127), Prefoldin (InterPro:IPR009053), Prefoldin alpha subunit (InterPro:IPR011599); Has 1807 Blast hits to 1807 proteins in 277 species: Archa…	DGDG.36.4..1.
7889917_5	8.07292	5	7847587	7850404	-	AT5G23300	pyrimidine d	dihydroorotate dehydrogenase, catalyses fourth step of pyrimidine biosynthesis	pyrimidine d (PYRD); FUNCTIONS IN: dihydroorotate dehydrogenase activity; INVOLVED IN: 'de novo' pyrimidine base biosynthetic process, pyrimidine ribonucleotide biosynthetic process; LOCATED IN: mitochondrion; EXPRESSED IN: 21 plant structures; EXPRESSED DURING: 11 growth stages; CONTAINS InterPro DOMAIN/s: Dihydroorotate dehydrogenase, conserved site (InterPro:IPR001295), Aldolase-type TIM barre…	DGDG.36.4..1.
7889917_5	8.07292	5	7850523	7852532	+	AT5G23310	Fe superoxide dismutase 3	Fe superoxide dismutase	Fe superoxide dismutase 3 (FSD3); FUNCTIONS IN: superoxide dismutase activity; INVOLVED IN: removal of superoxide radicals; LOCATED IN: chloroplast, nucleoid; EXPRESSED IN: 21 plant structures; EXPRESSED DURING: 13 growth stages; CONTAINS InterPro DOMAIN/s: Manganese/iron superoxide dismutase, N-terminal (InterPro:IPR019831), Manganese/iron superoxide dismutase (InterPro:IPR001189), Manganese/iro…	DGDG.36.4..1.
7889917_5	8.07292	5	7853368	7853961	+	AT5G23320	homolog of yeast STE14 A	Encodes a prenylcysteine alpha-carboxyl methyltransferase involved in methylation of isoprenylated proteins. This protein appears to have lower catalytic activity and a lower transcript expression level than the other ICMT present in Arabidopsis (At5g08335). Analysis of ICMT RNAi lines suggests that this protein may be involved in flower and stem development.	homolog of yeast STE14 A (STE14A); CONTAINS InterPro DOMAIN/s: Isoprenylcysteine carboxyl methyltransferase (InterPro:IPR007269); BEST Arabidopsis thaliana protein match is: Isoprenylcysteine carboxyl methyltransferase (ICMT) family (TAIR:AT5G08335.1); Has 1807 Blast hits to 1807 proteins in 277 species: Archae - 0; Bacteria - 0; Metazoa - 736; Fungi - 347; Plants - 385; Viruses - 0; Other Eukary…	DGDG.36.4..1.
7889917_5	8.07292	5	7854129	7855813	+	AT5G23330	Nucleotidylyl transferase superfamily protein	NA	Nucleotidylyl transferase superfamily protein; FUNCTIONS IN: FMN adenylyltransferase activity; INVOLVED IN: riboflavin biosynthetic process; EXPRESSED IN: 13 plant structures; EXPRESSED DURING: 4 anthesis, F mature embryo stage, petal differentiation and expansion stage, E expanded cotyledon stage, D bilateral stage; CONTAINS InterPro DOMAIN/s: Rossmann-like alpha/beta/alpha sandwich fold (InterP…	DGDG.36.4..1.
7889917_5	8.07292	5	7856189	7858319	+	AT5G23340	RNI-like superfamily protein	NA	RNI-like superfamily protein; CONTAINS InterPro DOMAIN/s: Leucine-rich repeat, cysteine-containing subtype (InterPro:IPR006553); BEST Arabidopsis thaliana protein match is: F-box/RNI-like superfamily protein (TAIR:AT4G15475.1); Has 1807 Blast hits to 1807 proteins in 277 species: Archae - 0; Bacteria - 0; Metazoa - 736; Fungi - 347; Plants - 385; Viruses - 0; Other Eukaryotes - 339 (source: NCBI …	DGDG.36.4..1.
7889917_5	8.07292	5	7858253	7859387	-	AT5G23350	GRAM domain-containing protein / ABA-responsive protein-related	NA	GRAM domain-containing protein / ABA-responsive protein-related; CONTAINS InterPro DOMAIN/s: GRAM (InterPro:IPR004182); BEST Arabidopsis thaliana protein match is: GRAM domain-containing protein / ABA-responsive protein-related (TAIR:AT5G23370.1); Has 1807 Blast hits to 1807 proteins in 277 species: Archae - 0; Bacteria - 0; Metazoa - 736; Fungi - 347; Plants - 385; Viruses - 0; Other Eukaryotes …	DGDG.36.4..1.
7889917_5	8.07292	5	7861740	7862697	+	AT5G23360	GRAM domain-containing protein / ABA-responsive protein-related	NA	GRAM domain-containing protein / ABA-responsive protein-related; CONTAINS InterPro DOMAIN/s: GRAM (InterPro:IPR004182); BEST Arabidopsis thaliana protein match is: GRAM domain-containing protein / ABA-responsive protein-related (TAIR:AT5G23350.1); Has 1807 Blast hits to 1807 proteins in 277 species: Archae - 0; Bacteria - 0; Metazoa - 736; Fungi - 347; Plants - 385; Viruses - 0; Other Eukaryotes …	DGDG.36.4..1.
7889917_5	8.07292	5	7863331	7864271	-	AT5G23370	GRAM domain-containing protein / ABA-responsive protein-related	NA	GRAM domain-containing protein / ABA-responsive protein-related; CONTAINS InterPro DOMAIN/s: GRAM (InterPro:IPR004182); BEST Arabidopsis thaliana protein match is: GRAM domain-containing protein / ABA-responsive protein-related (TAIR:AT5G23350.1); Has 1807 Blast hits to 1807 proteins in 277 species: Archae - 0; Bacteria - 0; Metazoa - 736; Fungi - 347; Plants - 385; Viruses - 0; Other Eukaryotes …	DGDG.36.4..1.
7889917_5	8.07292	5	7866742	7870302	+	AT5G23380	Protein of unknown function (DUF789)	NA	Protein of unknown function (DUF789); FUNCTIONS IN: molecular_function unknown; INVOLVED IN: biological_process unknown; LOCATED IN: membrane; EXPRESSED IN: 15 plant structures; EXPRESSED DURING: M germinated pollen stage, 4 anthesis, petal differentiation and expansion stage, E expanded cotyledon stage, D bilateral stage; CONTAINS InterPro DOMAIN/s: Protein of unknown function DUF789 (InterPro:I…	DGDG.36.4..1.
7889917_5	8.07292	5	7870513	7874505	-	AT5G23390	Plant protein of unknown function (DUF639)	NA	Plant protein of unknown function (DUF639); CONTAINS InterPro DOMAIN/s: Protein of unknown function DUF639 (InterPro:IPR006927); BEST Arabidopsis thaliana protein match is: Plant protein of unknown function (DUF639) (TAIR:AT1G48840.1); Has 1807 Blast hits to 1807 proteins in 277 species: Archae - 0; Bacteria - 0; Metazoa - 736; Fungi - 347; Plants - 385; Viruses - 0; Other Eukaryotes - 339 (sourc…	DGDG.36.4..1.
7889917_5	8.07292	5	7874672	7876427	-	AT5G23395	Cox19-like CHCH family protein	Encodes Mia40, a component of the mitochondrial intermembrane space assembly machinery involved in the import pathway of the small intermembrane space proteins.	Cox19-like CHCH family protein; FUNCTIONS IN: molecular_function unknown; INVOLVED IN: biological_process unknown; LOCATED IN: chloroplast; CONTAINS InterPro DOMAIN/s: CHCH (InterPro:IPR010625); Has 30201 Blast hits to 17322 proteins in 780 species: Archae - 12; Bacteria - 1396; Metazoa - 17338; Fungi - 3422; Plants - 5037; Viruses - 0; Other Eukaryotes - 2996 (source: NCBI BLink).	DGDG.36.4..1.
7889917_5	8.07292	5	7880335	7882634	+	AT5G23400	Leucine-rich repeat (LRR) family protein	NA	Leucine-rich repeat (LRR) family protein; INVOLVED IN: signal transduction, defense response; LOCATED IN: cell wall; EXPRESSED IN: 17 plant structures; EXPRESSED DURING: 10 growth stages; CONTAINS InterPro DOMAIN/s: Leucine-rich repeat-containing N-terminal domain, type 2 (InterPro:IPR013210), Leucine-rich repeat (InterPro:IPR001611); BEST Arabidopsis thaliana protein match is: Leucine-rich repea…	DGDG.36.4..1.
7889917_5	8.07292	5	7882848	7884360	-	AT5G23405	HMG-box (high mobility group) DNA-binding family protein	NA	HMG-box (high mobility group) DNA-binding family protein; FUNCTIONS IN: DNA binding; INVOLVED IN: regulation of transcription, DNA-dependent; LOCATED IN: nucleus; EXPRESSED IN: 21 plant structures; EXPRESSED DURING: 13 growth stages; CONTAINS InterPro DOMAIN/s: High mobility group, superfamily (InterPro:IPR009071), High mobility group, HMG1/HMG2 (InterPro:IPR000910); BEST Arabidopsis thaliana pro…	DGDG.36.4..1.
7889917_5	8.07292	5	7885591	7886785	-	AT5G23410	NA	NA	FUNCTIONS IN: molecular_function unknown; INVOLVED IN: biological_process unknown; LOCATED IN: cellular_component unknown; BEST Arabidopsis thaliana protein match is: FKF1 (FLAVIN-BINDING, KELCH REPEAT, F BOX 1); signal transducer/ two-component sensor/ ubiquitin-protein ligase (TAIR:AT1G68050.1); Has 53 Blast hits to 53 proteins in 8 species: Archae - 0; Bacteria - 0; Metazoa - 0; Fungi - 0; Pla…	DGDG.36.4..1.
7889917_5	8.07292	5	7886644	7886790	+	AT5G23411	NA	This gene encodes a small protein and has either evidence of transcription or purifying selection.	unknown protein; Has 30201 Blast hits to 17322 proteins in 780 species: Archae - 12; Bacteria - 1396; Metazoa - 17338; Fungi - 3422; Plants - 5037; Viruses - 0; Other Eukaryotes - 2996 (source: NCBI BLink).	DGDG.36.4..1.
7889917_5	8.07292	5	7886971	7887685	-	AT5G23413	NA	unknown pseudogene	NA	DGDG.36.4..1.
7889917_5	8.07292	5	7888513	7890180	-	AT5G23420	high-mobility group box 6	Encodes HMGB6, a protein belonging to the subgroup of HMGB (high mobility group B) proteins. Localized in the nucleus. Binds to supercoiled DNA in vitro. HMGB6 is phosphorylated by protein kinase CK2alpha within its acidic C-terminal domain.	high-mobility group box 6 (HMGB6); CONTAINS InterPro DOMAIN/s: High mobility group, superfamily (InterPro:IPR009071), High mobility group, HMG1/HMG2 (InterPro:IPR000910); BEST Arabidopsis thaliana protein match is: HMG-box (high mobility group) DNA-binding family protein (TAIR:AT5G23405.1); Has 30201 Blast hits to 17322 proteins in 780 species: Archae - 12; Bacteria - 1396; Metazoa - 17338; Fungi…	DGDG.36.4..1.
7889917_5	8.07292	5	7893671	7900387	-	AT5G23430	Transducin/WD40 repeat-like superfamily protein	NA	Transducin/WD40 repeat-like superfamily protein; CONTAINS InterPro DOMAIN/s: WD40 repeat 2 (InterPro:IPR019782), WD40 repeat, conserved site (InterPro:IPR019775), WD40 repeat (InterPro:IPR001680), G-protein beta WD-40 repeat, region (InterPro:IPR020472), WD40 repeat-like-containing domain (InterPro:IPR011046), WD40-repeat-containing domain (InterPro:IPR017986), WD40/YVTN repeat-like-containing do…	DGDG.36.4..1.
7889917_5	8.07292	5	7903045	7903845	-	AT5G23440	ferredoxin/thioredoxin reductase subunit A (variable subunit) 1	NA	ferredoxin/thioredoxin reductase subunit A (variable subunit) 1 (FTRA1); FUNCTIONS IN: ferredoxin:thioredoxin reductase activity, catalytic activity, ferredoxin reductase activity; INVOLVED IN: photosynthesis, light reaction, photosynthesis; LOCATED IN: chloroplast; EXPRESSED IN: 22 plant structures; EXPRESSED DURING: 13 growth stages; CONTAINS InterPro DOMAIN/s: Ferredoxin thioredoxin reductase,…	DGDG.36.4..1.
7889917_5	8.07292	5	7904708	7909585	-	AT5G23450	long-chain base (LCB) kinase 1	Encodes a sphingosine kinase that specifically phosphorylates D-erythro-dihydrosphingosine (DHS), but not N-acetyl-DHS or D-threo-DHS. It also also phosphorylates D-erythro-sphingosine, trans-4, trans-8-sphingadienine and phytosphingosine.	long-chain base (LCB) kinase 1 (LCBK1); FUNCTIONS IN: diacylglycerol kinase activity, D-erythro-sphingosine kinase activity; INVOLVED IN: activation of protein kinase C activity by G-protein coupled receptor protein signaling pathway, sphingolipid biosynthetic process; LOCATED IN: plasma membrane; EXPRESSED IN: 23 plant structures; EXPRESSED DURING: 15 growth stages; CONTAINS InterPro DOMAIN/s: D…	DGDG.36.4..1.
7889917_5	8.07292	5	7912769	7913505	+	AT5G23460	NA	NA	unknown protein; Has 30201 Blast hits to 17322 proteins in 780 species: Archae - 12; Bacteria - 1396; Metazoa - 17338; Fungi - 3422; Plants - 5037; Viruses - 0; Other Eukaryotes - 2996 (source: NCBI BLink).	DGDG.36.4..1.
7889917_5	8.07292	5	7913861	7914769	+	AT5G23470	Haloacid dehalogenase-like hydrolase (HAD) superfamily protein	NA	Haloacid dehalogenase-like hydrolase (HAD) superfamily protein; FUNCTIONS IN: phosphoprotein phosphatase activity; INVOLVED IN: biological_process unknown; LOCATED IN: nucleus; CONTAINS InterPro DOMAIN/s: FCP1-like phosphatase, phosphatase domain (InterPro:IPR011947), NLI interacting factor (InterPro:IPR004274); BEST Arabidopsis thaliana protein match is: Haloacid dehalogenase-like hydrolase (HAD…	DGDG.36.4..1.
7889917_5	8.07292	5	7916314	7919278	+	AT5G23480	SWIB/MDM2 domain;Plus-3;GYF	NA	SWIB/MDM2 domain;Plus-3;GYF; FUNCTIONS IN: DNA binding; INVOLVED IN: histone modification, transcription initiation; LOCATED IN: nucleus; EXPRESSED IN: 12 plant structures; EXPRESSED DURING: 6 growth stages; CONTAINS InterPro DOMAIN/s: Plus-3 domain, subgroup (InterPro:IPR018144), SWIB/MDM2 domain (InterPro:IPR003121), Plus-3 (InterPro:IPR004343), GYF (InterPro:IPR003169); BEST Arabidopsis thalia…	DGDG.36.4..1.
7889917_5	8.07292	5	7919438	7926628	+	AT5G23490	NA	NA	unknown protein; BEST Arabidopsis thaliana protein match is: unknown protein (TAIR:AT5G08440.1); Has 202 Blast hits to 197 proteins in 48 species: Archae - 0; Bacteria - 13; Metazoa - 25; Fungi - 9; Plants - 109; Viruses - 0; Other Eukaryotes - 46 (source: NCBI BLink).	DGDG.36.4..1.
7889917_5	8.07292	5	7926945	7929338	+	AT5G23510	NA	NA	unknown protein; BEST Arabidopsis thaliana protein match is: unknown protein (TAIR:AT5G23490.1); Has 35333 Blast hits to 34131 proteins in 2444 species: Archae - 798; Bacteria - 22429; Metazoa - 974; Fungi - 991; Plants - 531; Viruses - 0; Other Eukaryotes - 9610 (source: NCBI BLink).	DGDG.36.4..1.
7889917_5	8.07292	5	7929351	7931793	-	AT5G23520	smr (Small MutS Related) domain-containing protein	NA	smr (Small MutS Related) domain-containing protein; CONTAINS InterPro DOMAIN/s: Smr protein/MutS2 C-terminal (InterPro:IPR002625), Domain of unknown function DUF1771 (InterPro:IPR013899); Has 1807 Blast hits to 1807 proteins in 277 species: Archae - 0; Bacteria - 0; Metazoa - 736; Fungi - 347; Plants - 385; Viruses - 0; Other Eukaryotes - 339 (source: NCBI BLink).	DGDG.36.4..1.
7889917_5	8.07292	5	7932966	7934436	-	AT5G23530	carboxyesterase 18	NA	carboxyesterase 18 (CXE18); CONTAINS InterPro DOMAIN/s: Alpha/beta hydrolase fold-3 (InterPro:IPR013094); BEST Arabidopsis thaliana protein match is: alpha/beta-Hydrolases superfamily protein (TAIR:AT5G27320.1); Has 1807 Blast hits to 1807 proteins in 277 species: Archae - 0; Bacteria - 0; Metazoa - 736; Fungi - 347; Plants - 385; Viruses - 0; Other Eukaryotes - 339 (source: NCBI BLink).	DGDG.36.4..1.
7889917_5	8.07292	5	7935401	7937372	+	AT5G23535	KOW domain-containing protein	NA	KOW domain-containing protein; FUNCTIONS IN: structural constituent of ribosome; INVOLVED IN: translation; LOCATED IN: ribosome, intracellular, large ribosomal subunit; CONTAINS InterPro DOMAIN/s: Translation protein SH3-like (InterPro:IPR008991), Ribosomal protein L24/L26, conserved site (InterPro:IPR005825), KOW (InterPro:IPR005824), Ribosomal protein L24 (InterPro:IPR003256); BEST Arabidopsis …	DGDG.36.4..1.
7889917_5	8.07292	5	7937669	7939575	+	AT5G23540	Mov34/MPN/PAD-1 family protein	NA	Mov34/MPN/PAD-1 family protein; INVOLVED IN: response to salt stress, protein catabolic process, ubiquitin-dependent protein catabolic process; LOCATED IN: proteasome complex, nucleus, proteasome regulatory particle, lid subcomplex; EXPRESSED IN: 25 plant structures; EXPRESSED DURING: 14 growth stages; CONTAINS InterPro DOMAIN/s: Mov34/MPN/PAD-1 (InterPro:IPR000555); BEST Arabidopsis thaliana pro…	DGDG.36.4..1.
7889917_5	8.07292	5	7939611	7941628	-	AT5G23550	Got1/Sft2-like vescicle transport protein family	NA	Got1/Sft2-like vescicle transport protein family; FUNCTIONS IN: molecular_function unknown; INVOLVED IN: vesicle-mediated transport; LOCATED IN: cellular_component unknown; EXPRESSED IN: 22 plant structures; EXPRESSED DURING: 13 growth stages; CONTAINS InterPro DOMAIN/s: Vesicle transport protein, Got1/SFT2-like (InterPro:IPR007305), Vesicle transport protein, SFT2-like (InterPro:IPR011691); BEST…	DGDG.36.4..1.
1261816_3	8.03134	3	1211762	1213855	-	AT3G04500	RNA-binding (RRM/RBD/RNP motifs) family protein	NA	RNA-binding (RRM/RBD/RNP motifs) family protein; FUNCTIONS IN: RNA binding, nucleotide binding, nucleic acid binding; INVOLVED IN: biological_process unknown; EXPRESSED IN: 24 plant structures; EXPRESSED DURING: 15 growth stages; CONTAINS InterPro DOMAIN/s: RNA recognition motif, RNP-1 (InterPro:IPR000504), Nucleotide-binding, alpha-beta plait (InterPro:IPR012677), RNA recognition motif-related (…	tryptophan
1261816_3	8.03134	3	1215636	1216958	-	AT3G04510	Protein of unknown function (DUF640)	NA	LIGHT SENSITIVE HYPOCOTYLS 2 (LSH2); FUNCTIONS IN: molecular_function unknown; INVOLVED IN: biological_process unknown; LOCATED IN: chloroplast; EXPRESSED IN: 12 plant structures; EXPRESSED DURING: 4 leaf senescence stage, petal differentiation and expansion stage; CONTAINS InterPro DOMAIN/s: Protein of unknown function DUF640 (InterPro:IPR006936); BEST Arabidopsis thaliana protein match is: Prot…	tryptophan
1261816_3	8.03134	3	1217239	1219771	-	AT3G04520	threonine aldolase 2	Encodes a threonine aldolase, involved in threonine degradation to glycine. Expressed in vascular tissue through out the plant.	threonine aldolase 2 (THA2); CONTAINS InterPro DOMAIN/s: Pyridoxal phosphate-dependent transferase, major domain (InterPro:IPR015424), Aromatic amino acid beta-eliminating lyase/threonine aldolase (InterPro:IPR001597), Pyridoxal phosphate-dependent transferase, major region, subdomain 1 (InterPro:IPR015421), Pyridoxal phosphate-dependent transferase, major region, subdomain 2 (InterPro:IPR015422)…	tryptophan
1261816_3	8.03134	3	1220229	1220301	+	AT3G04525	pre-tRNA	NA	tRNA-Arg (anticodon: CCG)	tryptophan
1261816_3	8.03134	3	1221546	1222655	+	AT3G04530	phosphoenolpyruvate carboxylase kinase 2	Encodes a second Arabidopsis phosphoenolpyruvate carboxylase kinase gene product with a different expression pattern from PPCK1. Expression of the gene is upregulated by exposure of the plant to light.	phosphoenolpyruvate carboxylase kinase 2 (PPCK2); CONTAINS InterPro DOMAIN/s: Protein kinase, ATP binding site (InterPro:IPR017441), Serine/threonine-protein kinase domain (InterPro:IPR002290), Serine/threonine-protein kinase-like domain (InterPro:IPR017442), Protein kinase-like domain (InterPro:IPR011009), Serine/threonine-protein kinase, active site (InterPro:IPR008271), Protein kinase, catalyt…	tryptophan
1261816_3	8.03134	3	1223251	1223714	+	AT3G04540	Cysteine-rich protein	Encodes a defensin-like (DEFL) family protein.	Cysteine-rich protein; LOCATED IN: endomembrane system; EXPRESSED IN: central cell, embryo, sepal; EXPRESSED DURING: 4 anthesis, C globular stage; BEST Arabidopsis thaliana protein match is: Cysteine-rich protein (TAIR:AT1G32763.1); Has 28 Blast hits to 28 proteins in 3 species: Archae - 0; Bacteria - 0; Metazoa - 0; Fungi - 0; Plants - 28; Viruses - 0; Other Eukaryotes - 0 (source: NCBI BLink).	tryptophan
1261816_3	8.03134	3	1224966	1225325	+	AT3G04545	Cysteine-rich protein	Encodes a defensin-like (DEFL) family protein.	Cysteine-rich protein; LOCATED IN: endomembrane system; BEST Arabidopsis thaliana protein match is: Cysteine-rich protein (TAIR:AT3G04540.1); Has 35333 Blast hits to 34131 proteins in 2444 species: Archae - 798; Bacteria - 22429; Metazoa - 974; Fungi - 991; Plants - 531; Viruses - 0; Other Eukaryotes - 9610 (source: NCBI BLink).	tryptophan
1261816_3	8.03134	3	1225922	1227436	+	AT3G04550	NA	NA	unknown protein; INVOLVED IN: biological_process unknown; LOCATED IN: chloroplast stroma, chloroplast; EXPRESSED IN: 22 plant structures; EXPRESSED DURING: 13 growth stages; BEST Arabidopsis thaliana protein match is: unknown protein (TAIR:AT5G28500.1); Has 110 Blast hits to 110 proteins in 51 species: Archae - 0; Bacteria - 67; Metazoa - 1; Fungi - 0; Plants - 41; Viruses - 0; Other Eukaryotes -…	tryptophan
1261816_3	8.03134	3	1227360	1229408	-	AT3G04560	NA	NA	unknown protein; FUNCTIONS IN: molecular_function unknown; INVOLVED IN: biological_process unknown; EXPRESSED IN: 22 plant structures; EXPRESSED DURING: 16 growth stages; Has 227 Blast hits to 225 proteins in 83 species: Archae - 0; Bacteria - 17; Metazoa - 98; Fungi - 29; Plants - 51; Viruses - 1; Other Eukaryotes - 31 (source: NCBI BLink).	tryptophan
1261816_3	8.03134	3	1230986	1232328	+	AT3G04570	AT-hook motif nuclear-localized protein 19	NA	AT-hook motif nuclear-localized protein 19 (AHL19); CONTAINS InterPro DOMAIN/s: Protein of unknown function DUF296 (InterPro:IPR005175), Predicted AT-hook DNA-binding (InterPro:IPR014476); BEST Arabidopsis thaliana protein match is: AT-hook motif nuclear-localized protein 20 (TAIR:AT4G14465.1); Has 7030 Blast hits to 3903 proteins in 396 species: Archae - 17; Bacteria - 3505; Metazoa - 1173; Fung…	tryptophan
1261816_3	8.03134	3	1235283	1238493	-	AT3G04580	Signal transduction histidine kinase, hybrid-type, ethylene sensor	Ethylene receptor, subfamily 2. Has serine kinase activity.	ETHYLENE INSENSITIVE 4 (EIN4); FUNCTIONS IN: ethylene binding, protein histidine kinase activity, receptor activity, glycogen synthase kinase 3 activity; INVOLVED IN: negative regulation of ethylene mediated signaling pathway; LOCATED IN: endomembrane system, endoplasmic reticulum membrane, membrane; EXPRESSED IN: 22 plant structures; EXPRESSED DURING: 13 growth stages; CONTAINS InterPro DOMAIN/s…	tryptophan
1261816_3	8.03134	3	1238853	1241640	-	AT3G04590	AT hook motif DNA-binding family protein	NA	AT hook motif DNA-binding family protein; FUNCTIONS IN: DNA binding; INVOLVED IN: biological_process unknown; LOCATED IN: cellular_component unknown; EXPRESSED IN: 22 plant structures; EXPRESSED DURING: 13 growth stages; CONTAINS InterPro DOMAIN/s: Protein of unknown function DUF296 (InterPro:IPR005175), AT hook, DNA-binding motif (InterPro:IPR017956); BEST Arabidopsis thaliana protein match is: …	tryptophan
1261816_3	8.03134	3	1242973	1246211	+	AT3G04600	Nucleotidylyl transferase superfamily protein	NA	Nucleotidylyl transferase superfamily protein; FUNCTIONS IN: tryptophan-tRNA ligase activity, nucleotide binding, aminoacyl-tRNA ligase activity, ATP binding; INVOLVED IN: tRNA aminoacylation for protein translation, tryptophanyl-tRNA aminoacylation; LOCATED IN: cytosol; EXPRESSED IN: 24 plant structures; EXPRESSED DURING: 14 growth stages; CONTAINS InterPro DOMAIN/s: Aminoacyl-tRNA synthetase, c…	tryptophan
1261816_3	8.03134	3	1246669	1250395	+	AT3G04605	NA	Encodes a member of a domesticated transposable element gene family MUSTANG. Members of this family are derived from transposable elements genes but gained function in plant fitness and flower development. Known members include: AT3G04605 (MUG1), AT2G30640 (MUG2), AT1G06740 (MUG3), AT5G16505 (MUG4), AT3G06940 (MUG5), AT5G48965 (MUG6), AT3G05850 (MUG7) and AT5G34853 (MUG8).	Mutator-like transposase family, has a 5.9e-64 P-value blast match to GB:AAA21566 mudrA of transposon="MuDR" (MuDr-element) (Zea mays)	tryptophan
1261816_3	8.03134	3	1250553	1254873	-	AT3G04610	RNA-binding KH domain-containing protein	NA	flowering locus KH domain (FLK); FUNCTIONS IN: RNA binding, nucleic acid binding; INVOLVED IN: positive regulation of flower development; LOCATED IN: nucleus; EXPRESSED IN: 23 plant structures; EXPRESSED DURING: 13 growth stages; CONTAINS InterPro DOMAIN/s: K Homology, type 1, subgroup (InterPro:IPR018111), K Homology (InterPro:IPR004087), K Homology, type 1 (InterPro:IPR004088); BEST Arabidopsis…	tryptophan
1261816_3	8.03134	3	1255526	1256869	-	AT3G04620	Alba DNA/RNA-binding protein	Target promoter of the male germline-specific transcription factor DUO1.	Alba DNA/RNA-binding protein; FUNCTIONS IN: nucleic acid binding; INVOLVED IN: biological_process unknown; EXPRESSED IN: 16 plant structures; EXPRESSED DURING: 8 growth stages; CONTAINS InterPro DOMAIN/s: Alba, DNA/RNA-binding protein (InterPro:IPR002775), Uncharacterised conserved protein UCP030333, DNA/RNA-binding Alba-related (InterPro:IPR014560); BEST Arabidopsis thaliana protein match is: Al…	tryptophan
1261816_3	8.03134	3	1258545	1260871	+	AT3G04630	WVD2-like 1	Member of a small gene family which have a KLEEK domain which may be involved in protein- protein interactions. Over expression of WDL1 results in abnormal root development.	WVD2-like 1 (WDL1); FUNCTIONS IN: molecular_function unknown; INVOLVED IN: circumnutation, root morphogenesis; LOCATED IN: cytoplasm; EXPRESSED IN: 25 plant structures; EXPRESSED DURING: 15 growth stages; CONTAINS InterPro DOMAIN/s: Xklp2 targeting protein (InterPro:IPR009675); BEST Arabidopsis thaliana protein match is: TPX2 (targeting protein for Xklp2) protein family (TAIR:AT5G28646.2); Has 55…	tryptophan
1261816_3	8.03134	3	1260906	1261683	-	AT3G04640	glycine-rich protein	NA	glycine-rich protein; Has 42937 Blast hits to 13549 proteins in 1124 species: Archae - 42; Bacteria - 16604; Metazoa - 12821; Fungi - 2296; Plants - 5249; Viruses - 609; Other Eukaryotes - 5316 (source: NCBI BLink).	tryptophan
1261816_3	8.03134	3	1261984	1264622	+	AT3G04650	FAD/NAD(P)-binding oxidoreductase family protein	NA	FAD/NAD(P)-binding oxidoreductase family protein; LOCATED IN: chloroplast; EXPRESSED IN: 19 plant structures; EXPRESSED DURING: 12 growth stages; BEST Arabidopsis thaliana protein match is: FAD/NAD(P)-binding oxidoreductase family protein (TAIR:AT1G56000.1); Has 902 Blast hits to 899 proteins in 231 species: Archae - 14; Bacteria - 382; Metazoa - 7; Fungi - 2; Plants - 133; Viruses - 0; Other Euk…	tryptophan
1261816_3	8.03134	3	1264726	1265966	+	AT3G04660	F-box and associated interaction domains-containing protein	NA	F-box and associated interaction domains-containing protein; CONTAINS InterPro DOMAIN/s: F-box domain, cyclin-like (InterPro:IPR001810), F-box domain, Skp2-like (InterPro:IPR022364), F-box associated domain, type 3 (InterPro:IPR013187), F-box associated interaction domain (InterPro:IPR017451); BEST Arabidopsis thaliana protein match is: F-box associated ubiquitination effector family protein (TAI…	tryptophan
1261816_3	8.03134	3	1266242	1268350	-	AT3G04670	WRKY DNA-binding protein 39	member of WRKY Transcription Factor; Group II-d	WRKY DNA-binding protein 39 (WRKY39); FUNCTIONS IN: calmodulin binding, sequence-specific DNA binding transcription factor activity; INVOLVED IN: regulation of transcription, DNA-dependent, regulation of transcription; LOCATED IN: nucleus; EXPRESSED IN: 22 plant structures; EXPRESSED DURING: 13 growth stages; CONTAINS InterPro DOMAIN/s: DNA-binding WRKY (InterPro:IPR003657), Transcription factor,…	tryptophan
1261816_3	8.03134	3	1269853	1272962	-	AT3G04680	CLP-similar protein 3	Encodes a nuclear protein that functions in mRNA processing. Mutations in this gene cause embryo lethality and reduced transmission through the female gametophyte. Over-expression of a CLPS3:TAP protein changes the relative levels of two alternatively processed FCA transcripts. It also causes abnormal phyllotaxy and flower development, early flowering under long and short days, and increased leve…	CLP-similar protein 3 (CLPS3); CONTAINS InterPro DOMAIN/s: Pre-mRNA cleavage complex II Clp1 (InterPro:IPR010655); BEST Arabidopsis thaliana protein match is: CLP1-similar protein 5 (TAIR:AT5G39930.1); Has 879 Blast hits to 856 proteins in 281 species: Archae - 107; Bacteria - 16; Metazoa - 235; Fungi - 297; Plants - 73; Viruses - 0; Other Eukaryotes - 151 (source: NCBI BLink).	tryptophan
1261816_3	8.03134	3	1273172	1276008	-	AT3G04690	Malectin/receptor-like protein kinase family protein	Receptor-like kinase required for maintenance of pollen tube growth. Display polar localization at the plasma membrane of the pollen tube tip.	ANXUR1 (ANX1); FUNCTIONS IN: protein serine/threonine kinase activity, protein kinase activity, kinase activity, ATP binding; INVOLVED IN: pollen tube growth; LOCATED IN: apical plasma membrane; EXPRESSED IN: 8 plant structures; EXPRESSED DURING: L mature pollen stage, M germinated pollen stage, 4 anthesis, petal differentiation and expansion stage; CONTAINS InterPro DOMAIN/s: Protein kinase, ATP…	tryptophan
1261816_3	8.03134	3	1276668	1277824	+	AT3G04700	Protein of unknown function (DUF1685)	NA	CONTAINS InterPro DOMAIN/s: Protein of unknown function DUF1685 (InterPro:IPR012881); BEST Arabidopsis thaliana protein match is: ankyrin repeat family protein (TAIR:AT3G04710.3); Has 200 Blast hits to 200 proteins in 14 species: Archae - 0; Bacteria - 0; Metazoa - 0; Fungi - 0; Plants - 200; Viruses - 0; Other Eukaryotes - 0 (source: NCBI BLink).	tryptophan
1261816_3	8.03134	3	1276668	1281118	+	AT3G04710	ankyrin repeat family protein	Encodes one of the 36 carboxylate clamp (CC)-tetratricopeptide repeat (TPR) proteins (Prasad 2010, Pubmed ID: 20856808) with potential to interact with Hsp90/Hsp70 as co-chaperones.	ankyrin repeat family protein; FUNCTIONS IN: binding; INVOLVED IN: biological_process unknown; LOCATED IN: cellular_component unknown; EXPRESSED IN: 22 plant structures; EXPRESSED DURING: 14 growth stages; CONTAINS InterPro DOMAIN/s: Tetratricopeptide-like helical (InterPro:IPR011990), Ankyrin repeat-containing domain (InterPro:IPR020683), Tetratricopeptide repeat-containing (InterPro:IPR013026),…	tryptophan
1261816_3	8.03134	3	1281643	1282551	-	AT3G04715	NA	Based on qRT-PCR data, this annotated pseudogene is expressed and upregulated in response to infection with the yellow strain of Cucumber mosaic virus in C24 and Col-0. Exhibited higher levels of H3K27me3; H3K27me3 was significantly decreased (fourfold) in response to infection with CMV(Y).	pseudogene, similar to MAP3K alpha 1 protein kinase, similar to putative serine/threonine protein kinase GB:AAB87581 (Arabidopsis thaliana),; blastp match of 32% identity and 3.4e-21 P-value to GP|3688193|emb|CAA08995.1||AJ010091 MAP3K alpha 1 protein kinase {Brassica napus}	tryptophan
1261816_3	8.03134	3	1284851	1285293	-	AT3G04717	NA	Based on qRT-PCR data, this annotated pseudogene is expressed and upregulated in response to infection with the yellow strain of Cucumber mosaic virus in C24 and Col-0.	pseudogene, similar to pathogen- and wound-inducible antifungal protein CBP20 precursor, similar to pathogen- and wound-inducible antifungal protein (CBP20) GB:AAB29959 (Nicotiana tabacum); blastp match of 72% identity and 1.5e-32 P-value to GP|7547630|gb|AAB29959.2||S72452 pathogen- and wound-inducible antifungal protein CBP20 precursor {Nicotiana tabacum}	tryptophan
1261816_3	8.03134	3	1285524	1286562	-	AT3G04720	pathogenesis-related 4	Encodes a protein similar to the antifungal chitin-binding protein hevein from rubber tree latex. mRNA levels increase in response to ethylene and turnip crinkle virus infection.	pathogenesis-related 4 (PR4); FUNCTIONS IN: chitin binding; INVOLVED IN: in 6 processes; LOCATED IN: endomembrane system; EXPRESSED IN: 20 plant structures; EXPRESSED DURING: 10 growth stages; CONTAINS InterPro DOMAIN/s: Barwin (InterPro:IPR001153), Glycoside hydrolase, family 19, catalytic (InterPro:IPR000726), Barwin-related endoglucanase (InterPro:IPR009009), Chitin-binding, type 1, conserved …	tryptophan
1261816_3	8.03134	3	1286927	1287097	-	AT3G04721	NA	NA	unknown protein; Has 30201 Blast hits to 17322 proteins in 780 species: Archae - 12; Bacteria - 1396; Metazoa - 17338; Fungi - 3422; Plants - 5037; Viruses - 0; Other Eukaryotes - 2996 (source: NCBI BLink).	tryptophan
1261816_3	8.03134	3	1288612	1290602	-	AT3G04730	indoleacetic acid-induced protein 16	early auxin-induced (IAA16)	indoleacetic acid-induced protein 16 (IAA16); FUNCTIONS IN: sequence-specific DNA binding transcription factor activity; INVOLVED IN: response to auxin stimulus; LOCATED IN: nucleus; EXPRESSED IN: 22 plant structures; EXPRESSED DURING: 13 growth stages; CONTAINS InterPro DOMAIN/s: Aux/IAA-ARF-dimerisation (InterPro:IPR011525), AUX/IAA protein (InterPro:IPR003311); BEST Arabidopsis thaliana protei…	tryptophan
1261816_3	8.03134	3	1291616	1291774	+	AT3G04732	NA	NA	unknown protein; Has 30201 Blast hits to 17322 proteins in 780 species: Archae - 12; Bacteria - 1396; Metazoa - 17338; Fungi - 3422; Plants - 5037; Viruses - 0; Other Eukaryotes - 2996 (source: NCBI BLink).	tryptophan
1261816_3	8.03134	3	1292408	1292725	-	AT3G04735	RALF-like 21	Rapid alkalinization factor (RALF) family protein. Member of a diversely expressed predicted peptide family showing sequence similarity to tobacco Rapid Alkalinization Factor (RALF), and is believed to play an essential role in the physiology of Arabidopsis. Consists of a single exon and is characterized by a conserved C-terminal motif and N-terminal signal peptide.	RALF-like 21 (RALFL21); CONTAINS InterPro DOMAIN/s: Rapid ALkalinization Factor (InterPro:IPR008801); BEST Arabidopsis thaliana protein match is: ralf-like 28 (TAIR:AT4G11510.1); Has 28 Blast hits to 28 proteins in 3 species: Archae - 0; Bacteria - 0; Metazoa - 0; Fungi - 0; Plants - 28; Viruses - 0; Other Eukaryotes - 0 (source: NCBI BLink).	tryptophan
1261816_3	8.03134	3	1293807	1300714	+	AT3G04740	RNA polymerase II transcription mediators	encodes a protein with similarities to subunits of the Mediator complex, required for RNA polymerase II recruitment at target promoters in response to specific activators. Lines carrying loss of function mutations in the gene have reduced cell numbers in aerial organs. On the other hand, lines overexpressing the gene have increased number of small cells in clusters, suggesting cell division is mo…	STRUWWELPETER (SWP); FUNCTIONS IN: RNA polymerase II transcription mediator activity; INVOLVED IN: positive regulation of transcription, positive regulation of cell proliferation; LOCATED IN: mediator complex; EXPRESSED IN: 25 plant structures; EXPRESSED DURING: 15 growth stages; CONTAINS InterPro DOMAIN/s: Mediator complex, subunit Med14 (InterPro:IPR013947); Has 940 Blast hits to 375 proteins i…	tryptophan
1261816_3	8.03134	3	1301391	1303376	-	AT3G04750	Tetratricopeptide repeat (TPR)-like superfamily protein	NA	Tetratricopeptide repeat (TPR)-like superfamily protein; FUNCTIONS IN: molecular_function unknown; INVOLVED IN: biological_process unknown; LOCATED IN: mitochondrion; EXPRESSED IN: 21 plant structures; EXPRESSED DURING: 11 growth stages; CONTAINS InterPro DOMAIN/s: Pentatricopeptide repeat (InterPro:IPR002885); BEST Arabidopsis thaliana protein match is: Tetratricopeptide repeat (TPR)-like superf…	tryptophan
1261816_3	8.03134	3	1303575	1305878	-	AT3G04760	Pentatricopeptide repeat (PPR-like) superfamily protein	NA	Pentatricopeptide repeat (PPR-like) superfamily protein; INVOLVED IN: biological_process unknown; LOCATED IN: chloroplast; EXPRESSED IN: 21 plant structures; EXPRESSED DURING: 13 growth stages; CONTAINS InterPro DOMAIN/s: Pentatricopeptide repeat (InterPro:IPR002885); BEST Arabidopsis thaliana protein match is: Pentatricopeptide repeat (PPR-like) superfamily protein (TAIR:AT1G09900.1); Has 62164 …	tryptophan
1261816_3	8.03134	3	1306622	1306781	-	AT3G04765	MIR167C; miRNA	Encodes a microRNA that targets ARF family members ARF6 and ARF8. MicroRNAs are regulatory RNAs with a mature length of ~21-nucleotides that are processed from hairpin precursors by Dicer-like enzymes. MicroRNAs can negatively regulate gene expression by attenuating translation or by directing mRNA cleavage.Mature sequence: UAAGCUGCCAGCAUGAUCUUG	NA	tryptophan
1261816_3	8.03134	3	1309294	1310887	-	AT3G04770	40s ribosomal protein SA B	NA	40s ribosomal protein SA B (RPSAb); FUNCTIONS IN: structural constituent of ribosome; INVOLVED IN: translation; LOCATED IN: cytosolic small ribosomal subunit, cytosolic ribosome, chloroplast, membrane; EXPRESSED IN: 25 plant structures; EXPRESSED DURING: 15 growth stages; CONTAINS InterPro DOMAIN/s: Ribosomal protein S2 (InterPro:IPR001865), Ribosomal protein S2, conserved site (InterPro:IPR01813…	tryptophan
1261816_3	8.03134	3	1311247	1313090	-	AT3G04780	Protein of unknown function (DUF1000)	Encodes a protein with little sequence identity with any other protein of known structure or function. Part of this protein shows a 42% sequence identity with the C-terminal domain of the 32-kD human thioredoxin-like protein.	CONTAINS InterPro DOMAIN/s: Thioredoxin, core (InterPro:IPR015467), Proteasome-interacting thioredoxin-like domain, C-terminal (InterPro:IPR010400); BEST Arabidopsis thaliana protein match is: Protein of unknown function (DUF1000) (TAIR:AT2G25950.1); Has 606 Blast hits to 606 proteins in 196 species: Archae - 0; Bacteria - 0; Metazoa - 245; Fungi - 186; Plants - 75; Viruses - 0; Other Eukaryotes …	tryptophan
22818328_1	8.00855	1	22767663	22768501	+	AT1G61667	Protein of unknown function, DUF538	NA	Protein of unknown function, DUF538; FUNCTIONS IN: molecular_function unknown; INVOLVED IN: biological_process unknown; LOCATED IN: endomembrane system; EXPRESSED IN: 23 plant structures; EXPRESSED DURING: 13 growth stages; CONTAINS InterPro DOMAIN/s: Protein of unknown function DUF538 (InterPro:IPR007493); BEST Arabidopsis thaliana protein match is: Protein of unknown function, DUF538 (TAIR:AT5G…	DGDG.34.1
22818328_1	8.00855	1	22770029	22772426	+	AT1G61670	Lung seven transmembrane receptor family protein	NA	Lung seven transmembrane receptor family protein; FUNCTIONS IN: molecular_function unknown; LOCATED IN: endomembrane system, integral to membrane; CONTAINS InterPro DOMAIN/s: Transmembrane receptor, eukaryota (InterPro:IPR009637); BEST Arabidopsis thaliana protein match is: Lung seven transmembrane receptor family protein (TAIR:AT1G10980.1); Has 653 Blast hits to 651 proteins in 175 species: Arch…	DGDG.34.1
22818328_1	8.00855	1	22772315	22774720	-	AT1G61680	terpene synthase 14	NA	terpene synthase 14 (TPS14); CONTAINS InterPro DOMAIN/s: Terpene synthase, metal-binding domain (InterPro:IPR005630), Terpenoid synthase (InterPro:IPR008949), Terpenoid cylases/protein prenyltransferase alpha-alpha toroid (InterPro:IPR008930), Terpene synthase-like (InterPro:IPR001906); BEST Arabidopsis thaliana protein match is: terpene synthase 02 (TAIR:AT4G16730.1); Has 1701 Blast hits to 1676…	DGDG.34.1
22818328_1	8.00855	1	22778207	22778323	-	AT1G61685	NA	Encodes a defensin-like (DEFL) family protein.	NA	DGDG.34.1
22818328_1	8.00855	1	22780733	22781388	-	AT1G61688	Defensin-like (DEFL) family protein	Encodes a defensin-like (DEFL) family protein.	Defensin-like (DEFL) family protein; LOCATED IN: endomembrane system; BEST Arabidopsis thaliana protein match is: Molecular chaperone Hsp40/DnaJ family protein (TAIR:AT1G15757.1); Has 35 Blast hits to 35 proteins in 2 species: Archae - 0; Bacteria - 0; Metazoa - 0; Fungi - 0; Plants - 35; Viruses - 0; Other Eukaryotes - 0 (source: NCBI BLink).	DGDG.34.1
22818328_1	8.00855	1	22782607	22786859	-	AT1G61690	phosphoinositide binding	NA	phosphoinositide binding; FUNCTIONS IN: phosphoinositide binding; INVOLVED IN: signal transduction; EXPRESSED IN: 24 plant structures; EXPRESSED DURING: 15 growth stages; CONTAINS InterPro DOMAIN/s: Zinc finger, FYVE-type (InterPro:IPR000306), Zinc finger, FYVE-related (InterPro:IPR017455), Zinc finger, FYVE/PHD-type (InterPro:IPR011011), Tetratricopeptide repeat (InterPro:IPR019734); BEST Arabid…	DGDG.34.1
22818328_1	8.00855	1	22787012	22788333	+	AT1G61700	RNA polymerases N / 8 kDa subunit	Protein of unknown function that is homologous to the At1g11475 locus that encodes a non-catalytic subunit common to nuclear DNA-dependent RNA polymerases II, IV and V. Homologous to budding yeast RPB10.	RNA polymerases N / 8 kDa subunit; FUNCTIONS IN: DNA-directed RNA polymerase activity, DNA binding, zinc ion binding; INVOLVED IN: transcription, DNA-dependent, transcription, regulation of transcription; LOCATED IN: cellular_component unknown; EXPRESSED IN: 7 plant structures; EXPRESSED DURING: L mature pollen stage, 4 anthesis, petal differentiation and expansion stage; CONTAINS InterPro DOMAIN…	DGDG.34.1
22818328_1	8.00855	1	22788859	22790576	-	AT1G61710	Cysteine/Histidine-rich C1 domain family protein	NA	Cysteine/Histidine-rich C1 domain family protein; CONTAINS InterPro DOMAIN/s: DC1 (InterPro:IPR004146); BEST Arabidopsis thaliana protein match is: Cysteine/Histidine-rich C1 domain family protein (TAIR:AT1G61840.1); Has 735 Blast hits to 396 proteins in 7 species: Archae - 0; Bacteria - 0; Metazoa - 3; Fungi - 0; Plants - 732; Viruses - 0; Other Eukaryotes - 0 (source: NCBI BLink).	DGDG.34.1
22818328_1	8.00855	1	22791168	22792800	-	AT1G61720	NAD(P)-binding Rossmann-fold superfamily protein	Negative regulator of flavonoid biosynthesis, mutants accumulate flavonoid pigments in their seed coat, putative oxidoreductase. It is thought that a ternary complex composed of TT2, TT8 and TTG1 is necessary for correct expression of BAN in seed endothelium.	BANYULS (BAN); FUNCTIONS IN: oxidoreductase activity, anthocyanidin reductase activity; INVOLVED IN: negative regulation of flavonoid biosynthetic process; EXPRESSED IN: 12 plant structures; EXPRESSED DURING: C globular stage, seed development stages; CONTAINS InterPro DOMAIN/s: NAD-dependent epimerase/dehydratase (InterPro:IPR001509), NAD(P)-binding domain (InterPro:IPR016040); BEST Arabidopsis …	DGDG.34.1
22818328_1	8.00855	1	22793219	22794703	-	AT1G61730	DNA-binding storekeeper protein-related transcriptional regulator	NA	DNA-binding storekeeper protein-related transcriptional regulator; FUNCTIONS IN: transcription regulator activity; INVOLVED IN: biological_process unknown; LOCATED IN: cytosol, nucleolus, chloroplast; EXPRESSED IN: 24 plant structures; EXPRESSED DURING: 13 growth stages; CONTAINS InterPro DOMAIN/s: Protein of unknown function DUF573 (InterPro:IPR007592); BEST Arabidopsis thaliana protein match is…	DGDG.34.1
22818328_1	8.00855	1	22795618	22795735	+	AT1G61732	MIR776a; miRNA	Encodes a microRNA of unknown function. MicroRNAs are regulatory RNAs with a mature length of ~21-nucleotides that are processed from hairpin precursors by Dicer-like enzymes. MicroRNAs can negatively regulate gene expression by attenuating translation or by directing mRNA cleavage. Mature sequence: UCUAAGUCUUCUAUUGAUGUU	NA	DGDG.34.1
22818328_1	8.00855	1	22798069	22801073	-	AT1G61740	Sulfite exporter TauE/SafE family protein	NA	Sulfite exporter TauE/SafE family protein; LOCATED IN: endomembrane system, integral to membrane; EXPRESSED IN: 22 plant structures; EXPRESSED DURING: 13 growth stages; CONTAINS InterPro DOMAIN/s: Protein of unknown function DUF81 (InterPro:IPR002781); BEST Arabidopsis thaliana protein match is: Sulfite exporter TauE/SafE family protein (TAIR:AT1G11540.1); Has 2571 Blast hits to 2364 proteins in …	DGDG.34.1
22818328_1	8.00855	1	22804613	22806318	-	AT1G61750	Receptor-like protein kinase-related family protein	NA	Receptor-like protein kinase-related family protein; FUNCTIONS IN: molecular_function unknown; INVOLVED IN: biological_process unknown; LOCATED IN: endomembrane system; EXPRESSED IN: root; CONTAINS InterPro DOMAIN/s: Protein of unknown function DUF26 (InterPro:IPR002902); BEST Arabidopsis thaliana protein match is: Receptor-like protein kinase-related family protein (TAIR:AT1G63590.1); Has 1543 B…	DGDG.34.1
22818328_1	8.00855	1	22807440	22808114	-	AT1G61760	Late embryogenesis abundant (LEA) hydroxyproline-rich glycoprotein family	NA	Late embryogenesis abundant (LEA) hydroxyproline-rich glycoprotein family; CONTAINS InterPro DOMAIN/s: Late embryogenesis abundant protein, group 2 (InterPro:IPR004864); BEST Arabidopsis thaliana protein match is: Late embryogenesis abundant (LEA) hydroxyproline-rich glycoprotein family (TAIR:AT4G05220.1); Has 824 Blast hits to 824 proteins in 28 species: Archae - 0; Bacteria - 0; Metazoa - 0; Fu…	DGDG.34.1
22818328_1	8.00855	1	22810165	22812607	+	AT1G61770	Chaperone DnaJ-domain superfamily protein	J domain protein.	Chaperone DnaJ-domain superfamily protein; FUNCTIONS IN: unfolded protein binding, heat shock protein binding; INVOLVED IN: protein folding; LOCATED IN: endoplasmic reticulum; EXPRESSED IN: 26 plant structures; EXPRESSED DURING: 15 growth stages; CONTAINS InterPro DOMAIN/s: Molecular chaperone, heat shock protein, Hsp40, DnaJ (InterPro:IPR015609), Heat shock protein DnaJ, N-terminal (InterPro:IPR…	DGDG.34.1
22818328_1	8.00855	1	22812615	22814153	-	AT1G61780	postsynaptic protein-related	NA	postsynaptic protein-related; FUNCTIONS IN: molecular_function unknown; INVOLVED IN: biological_process unknown; LOCATED IN: cellular_component unknown; EXPRESSED IN: 25 plant structures; EXPRESSED DURING: 15 growth stages; CONTAINS InterPro DOMAIN/s: Microtubule-associated protein CRIPT (InterPro:IPR019367); Has 230 Blast hits to 228 proteins in 106 species: Archae - 0; Bacteria - 0; Metazoa - 1…	DGDG.34.1
22818328_1	8.00855	1	22814390	22815430	+	AT1G61790	Oligosaccharyltransferase complex/magnesium transporter family protein	NA	Oligosaccharyltransferase complex/magnesium transporter family protein; FUNCTIONS IN: oligosaccharide transmembrane transporter activity; INVOLVED IN: biological_process unknown; LOCATED IN: endoplasmic reticulum, plasma membrane, chloroplast; EXPRESSED IN: 26 plant structures; EXPRESSED DURING: 15 growth stages; CONTAINS InterPro DOMAIN/s: Magnesium transporter protein 1 (InterPro:IPR006844), Ol…	DGDG.34.1
22818328_1	8.00855	1	22819632	22821029	+	AT1G61795	PAK-box/P21-Rho-binding family protein	NA	PAK-box/P21-Rho-binding family protein; FUNCTIONS IN: molecular_function unknown; INVOLVED IN: biological_process unknown; LOCATED IN: cellular_component unknown; CONTAINS InterPro DOMAIN/s: PAK-box/P21-Rho-binding (InterPro:IPR000095); BEST Arabidopsis thaliana protein match is: ROP-interactive CRIB motif-containing protein 10 (TAIR:AT4G04900.1); Has 175 Blast hits to 175 proteins in 15 species:…	DGDG.34.1
22818328_1	8.00855	1	22824440	22826774	+	AT1G61800	glucose-6-phosphate/phosphate translocator 2	glucose6-Phosphate/phosphate transporter 2. Expression is upregulated in the shoot of cax1/cax3 mutant.	glucose-6-phosphate/phosphate translocator 2 (GPT2); FUNCTIONS IN: antiporter activity, glucose-6-phosphate transmembrane transporter activity; INVOLVED IN: in 7 processes; LOCATED IN: plasma membrane; EXPRESSED IN: 16 plant structures; EXPRESSED DURING: 10 growth stages; CONTAINS InterPro DOMAIN/s: Tpt phosphate/phosphoenolpyruvate translocator (InterPro:IPR004696), Protein of unknown function D…	DGDG.34.1
22818328_1	8.00855	1	22830015	22834728	+	AT1G61810	beta-glucosidase 45	NA	beta-glucosidase 45 (BGLU45); FUNCTIONS IN: cation binding, hydrolase activity, hydrolyzing O-glycosyl compounds, catalytic activity; INVOLVED IN: lignin biosynthetic process; LOCATED IN: endomembrane system; EXPRESSED IN: 18 plant structures; EXPRESSED DURING: 9 growth stages; CONTAINS InterPro DOMAIN/s: Glycoside hydrolase, family 1 (InterPro:IPR001360), Glycoside hydrolase, family 1, active si…	DGDG.34.1
22818328_1	8.00855	1	22835078	22838615	+	AT1G61820	beta glucosidase 46	NA	beta glucosidase 46 (BGLU46); FUNCTIONS IN: cation binding, hydrolase activity, hydrolyzing O-glycosyl compounds, catalytic activity; INVOLVED IN: lignin biosynthetic process; LOCATED IN: endomembrane system; EXPRESSED IN: 12 plant structures; EXPRESSED DURING: 4 anthesis, F mature embryo stage, petal differentiation and expansion stage, E expanded cotyledon stage, D bilateral stage; CONTAINS Int…	DGDG.34.1
22818328_1	8.00855	1	22839992	22841860	+	AT1G61830	NA	NA	pseudogene, CHP-rich zinc finger protein, putative, similar to putative CHP-rich zinc finger protein GI:9293934 from (Arabidopsis thaliana)	DGDG.34.1
22818328_1	8.00855	1	22847389	22849833	+	AT1G61840	Cysteine/Histidine-rich C1 domain family protein	NA	Cysteine/Histidine-rich C1 domain family protein; FUNCTIONS IN: zinc ion binding; INVOLVED IN: intracellular signaling pathway; LOCATED IN: cellular_component unknown; CONTAINS InterPro DOMAIN/s: Protein kinase C-like, phorbol ester/diacylglycerol binding (InterPro:IPR002219), DC1 (InterPro:IPR004146), Zinc finger, PHD-type (InterPro:IPR001965), C1-like (InterPro:IPR011424); BEST Arabidopsis thal…	DGDG.34.1
22818328_1	8.00855	1	22856188	22862359	+	AT1G61850	phospholipases;galactolipases	Encodes a non-specific lipase that hydrolyzes phospholipids as well as galactolipids, at both sn-1 and sn-2 positions. Involved in basal jasmonic acid biosynthesis by releasing the precursor fatty acid from membrane lipids. Mutant plants were impacted in resistance to fungus B. cinerea.	phospholipases;galactolipases; FUNCTIONS IN: phospholipase activity, galactolipase activity; INVOLVED IN: response to fungus, jasmonic acid biosynthetic process; LOCATED IN: cellular_component unknown; EXPRESSED IN: 24 plant structures; EXPRESSED DURING: 15 growth stages; CONTAINS InterPro DOMAIN/s: Acyl transferase/acyl hydrolase/lysophospholipase (InterPro:IPR016035), Armadillo-like helical (In…	DGDG.34.1
22818328_1	8.00855	1	22862857	22864619	-	AT1G61860	Protein kinase superfamily protein	NA	Protein kinase superfamily protein; FUNCTIONS IN: protein serine/threonine kinase activity, protein kinase activity, kinase activity, ATP binding; INVOLVED IN: protein amino acid phosphorylation; LOCATED IN: cellular_component unknown; EXPRESSED IN: 12 plant structures; EXPRESSED DURING: L mature pollen stage, M germinated pollen stage, 4 anthesis, C globular stage, petal differentiation and expa…	DGDG.34.1
22818328_1	8.00855	1	22865004	22866615	-	AT1G61870	pentatricopeptide repeat 336	NA	pentatricopeptide repeat 336 (PPR336); LOCATED IN: mitochondrion, membrane; EXPRESSED IN: 22 plant structures; EXPRESSED DURING: 13 growth stages; CONTAINS InterPro DOMAIN/s: Pentatricopeptide repeat (InterPro:IPR002885); BEST Arabidopsis thaliana protein match is: Tetratricopeptide repeat (TPR)-like superfamily protein (TAIR:AT1G11630.1); Has 31000 Blast hits to 9550 proteins in 270 species: Arc…	DGDG.34.1
22818328_1	8.00855	1	22866758	22866829	-	AT1G61880	pre-tRNA	NA	tRNA-Trp (anticodon: CCA)	DGDG.34.1
22818328_1	8.00855	1	22867770	22871280	-	AT1G61890	MATE efflux family protein	NA	MATE efflux family protein; FUNCTIONS IN: antiporter activity, drug transmembrane transporter activity, transporter activity; INVOLVED IN: response to karrikin; LOCATED IN: membrane; EXPRESSED IN: 22 plant structures; EXPRESSED DURING: 13 growth stages; CONTAINS InterPro DOMAIN/s: Multi antimicrobial extrusion protein MatE (InterPro:IPR002528); BEST Arabidopsis thaliana protein match is: MATE eff…	DGDG.34.1
13904002_5	7.99943	5	13856103	13858059	+	AT5G35670	IQ-domain 33	NA	IQ-domain 33 (iqd33); CONTAINS InterPro DOMAIN/s: IQ calmodulin-binding region (InterPro:IPR000048); BEST Arabidopsis thaliana protein match is: IQ-domain 3 (TAIR:AT3G52290.1); Has 30201 Blast hits to 17322 proteins in 780 species: Archae - 12; Bacteria - 1396; Metazoa - 17338; Fungi - 3422; Plants - 5037; Viruses - 0; Other Eukaryotes - 2996 (source: NCBI BLink).	malic_acid._2.methyl
13904002_5	7.99943	5	13857921	13859013	-	AT5G35680	Nucleic acid-binding, OB-fold-like protein	NA	Nucleic acid-binding, OB-fold-like protein; FUNCTIONS IN: RNA binding, translation initiation factor activity; INVOLVED IN: translational initiation; LOCATED IN: cellular_component unknown; EXPRESSED IN: 24 plant structures; EXPRESSED DURING: 15 growth stages; CONTAINS InterPro DOMAIN/s: Nucleic acid-binding, OB-fold-like (InterPro:IPR016027), Nucleic acid-binding, OB-fold (InterPro:IPR012340), S…	malic_acid._2.methyl
13904002_5	7.99943	5	13864215	13864367	-	AT5G35688	NA	This gene encodes a small protein and has either evidence of transcription or purifying selection.	unknown protein; Has 30201 Blast hits to 17322 proteins in 780 species: Archae - 12; Bacteria - 1396; Metazoa - 17338; Fungi - 3422; Plants - 5037; Viruses - 0; Other Eukaryotes - 2996 (source: NCBI BLink).	malic_acid._2.methyl
13904002_5	7.99943	5	13864852	13868238	-	AT5G35690	NA	NA	CONTAINS InterPro DOMAIN/s: WLM (InterPro:IPR013536), PUB domain (InterPro:IPR018997), PUG domain (InterPro:IPR006567); BEST Arabidopsis thaliana protein match is: zinc ion binding (TAIR:AT1G55915.1); Has 30201 Blast hits to 17322 proteins in 780 species: Archae - 12; Bacteria - 1396; Metazoa - 17338; Fungi - 3422; Plants - 5037; Viruses - 0; Other Eukaryotes - 2996 (source: NCBI BLink).	malic_acid._2.methyl
13904002_5	7.99943	5	13869120	13869941	+	AT5G35695	NA	NA	CONTAINS InterPro DOMAIN/s: Putative harbinger transposase-derived nuclease (InterPro:IPR006912); BEST Arabidopsis thaliana protein match is: unknown protein (TAIR:AT5G41980.1); Has 30201 Blast hits to 17322 proteins in 780 species: Archae - 12; Bacteria - 1396; Metazoa - 17338; Fungi - 3422; Plants - 5037; Viruses - 0; Other Eukaryotes - 2996 (source: NCBI BLink).	malic_acid._2.methyl
13904002_5	7.99943	5	13871715	13871948	+	AT5G35698	Plant thionin family protein	Encodes a Plant thionin family protein	Plant thionin family protein; LOCATED IN: endomembrane system; Has 4 Blast hits to 4 proteins in 1 species: Archae - 0; Bacteria - 0; Metazoa - 0; Fungi - 0; Plants - 4; Viruses - 0; Other Eukaryotes - 0 (source: NCBI BLink).	malic_acid._2.methyl
13904002_5	7.99943	5	13872535	13876857	-	AT5G35700	fimbrin-like protein 2	Encodes FIMBRIN5, an actin bundling factor required for pollen germination and pollen tube growth.	fimbrin-like protein 2 (FIM2); FUNCTIONS IN: actin binding; INVOLVED IN: biological_process unknown; LOCATED IN: cellular_component unknown; EXPRESSED IN: 24 plant structures; EXPRESSED DURING: 15 growth stages; CONTAINS InterPro DOMAIN/s: Actinin-type, actin-binding, conserved site (InterPro:IPR001589), Calponin-homology (InterPro:IPR016146), Calponin-like actin-binding (InterPro:IPR001715); BES…	malic_acid._2.methyl
13904002_5	7.99943	5	13877523	13878400	+	AT5G35710	transposable element gene	NA	copia-like retrotransposon family, has a 2.5e-48 P-value blast match to dbj|BAA78425.1| polyprotein (Arabidopsis thaliana) (AtRE1) (Ty1_Copia-element)	malic_acid._2.methyl
13904002_5	7.99943	5	13881222	13882937	+	AT5G35715	cytochrome P450, family 71, subfamily B, polypeptide 8	encodes a protein with cytochrome P450 domain	cytochrome P450, family 71, subfamily B, polypeptide 8 (CYP71B8); FUNCTIONS IN: electron carrier activity, monooxygenase activity, iron ion binding, oxygen binding, heme binding; INVOLVED IN: oxidation reduction; LOCATED IN: cellular_component unknown; CONTAINS InterPro DOMAIN/s: Cytochrome P450 (InterPro:IPR001128), Cytochrome P450, E-class, group I (InterPro:IPR002401), Cytochrome P450, conserv…	malic_acid._2.methyl
13904002_5	7.99943	5	13884063	13885277	-	AT5G35720	transposable element gene	NA	non-LTR retrotransposon family (LINE), has a 6.9e-12 P-value blast match to GB:AAB41224 ORF2 (LINE-element) (Rattus norvegicus)	malic_acid._2.methyl
13904002_5	7.99943	5	13885445	13890247	+	AT5G35725	transposable element gene	NA	non-LTR retrotransposon family (LINE), has a 4.2e-39 P-value blast match to GB:AAB41224 ORF2 (LINE-element) (Rattus norvegicus)	malic_acid._2.methyl
13904002_5	7.99943	5	13893707	13896974	+	AT5G35730	EXS (ERD1/XPR1/SYG1) family protein	NA	EXS (ERD1/XPR1/SYG1) family protein; FUNCTIONS IN: molecular_function unknown; INVOLVED IN: biological_process unknown; LOCATED IN: integral to membrane; EXPRESSED IN: 24 plant structures; EXPRESSED DURING: 15 growth stages; CONTAINS InterPro DOMAIN/s: EXS, C-terminal (InterPro:IPR004342); BEST Arabidopsis thaliana protein match is: EXS (ERD1/XPR1/SYG1) family protein (TAIR:AT2G32295.1); Has 3020…	malic_acid._2.methyl
13904002_5	7.99943	5	13897940	13898387	+	AT5G35732	NA	NA	unknown protein; BEST Arabidopsis thaliana protein match is: unknown protein (TAIR:AT2G04795.1); Has 35333 Blast hits to 34131 proteins in 2444 species: Archae - 798; Bacteria - 22429; Metazoa - 974; Fungi - 991; Plants - 531; Viruses - 0; Other Eukaryotes - 9610 (source: NCBI BLink).	malic_acid._2.methyl
13904002_5	7.99943	5	13900752	13902997	-	AT5G35735	Auxin-responsive family protein	NA	Auxin-responsive family protein; LOCATED IN: plasma membrane, membrane; EXPRESSED IN: 21 plant structures; EXPRESSED DURING: 12 growth stages; CONTAINS InterPro DOMAIN/s: Cytochrome b561, eukaryote (InterPro:IPR004877), Uncharacterised conserved protein UCP037471 (InterPro:IPR017214), Protein of unknown function DUF568, DOMON-like (InterPro:IPR007613), DOMON related (InterPro:IPR005018), Cytochro…	malic_acid._2.methyl
13904002_5	7.99943	5	13905836	13906798	+	AT5G35736	transposable element gene	NA	pseudogene, hypothetical protein	malic_acid._2.methyl
13904002_5	7.99943	5	13907164	13907535	+	AT5G35737	NA	NA	unknown protein; BEST Arabidopsis thaliana protein match is: unknown protein (TAIR:AT2G13450.1); Has 35333 Blast hits to 34131 proteins in 2444 species: Archae - 798; Bacteria - 22429; Metazoa - 974; Fungi - 991; Plants - 531; Viruses - 0; Other Eukaryotes - 9610 (source: NCBI BLink).	malic_acid._2.methyl
13904002_5	7.99943	5	13909371	13909688	+	AT5G35738	NA	NA	pseudogene, similar to transcription factor NtWRKY4, blastp match of 60% identity and 4.4e-08 P-value to GP|6174838|dbj|BAA86031.1||AB026890 transcription factor NtWRKY4 {Nicotiana tabacum}	malic_acid._2.methyl
13904002_5	7.99943	5	13910418	13911160	-	AT5G35740	Carbohydrate-binding X8 domain superfamily protein	NA	Carbohydrate-binding X8 domain superfamily protein; FUNCTIONS IN: molecular_function unknown; INVOLVED IN: biological_process unknown; LOCATED IN: endomembrane system; EXPRESSED IN: 18 plant structures; EXPRESSED DURING: 10 growth stages; CONTAINS InterPro DOMAIN/s: X8 (InterPro:IPR012946); BEST Arabidopsis thaliana protein match is: Carbohydrate-binding X8 domain superfamily protein (TAIR:AT2G04…	malic_acid._2.methyl
13904002_5	7.99943	5	13911371	13916337	-	AT5G35750	histidine kinase 2	Encodes histidine kinase AHK2.	histidine kinase 2 (HK2); FUNCTIONS IN: osmosensor activity, cytokinin receptor activity, protein histidine kinase activity; INVOLVED IN: in 8 processes; LOCATED IN: membrane; EXPRESSED IN: 23 plant structures; EXPRESSED DURING: 13 growth stages; CONTAINS InterPro DOMAIN/s: Signal transduction histidine kinase, homodimeric (InterPro:IPR009082), CHASE (InterPro:IPR006189), Signal transduction hist…	malic_acid._2.methyl
13904002_5	7.99943	5	13922569	13925272	-	AT5G35753	Domain of unknown function (DUF3444)	NA	CONTAINS InterPro DOMAIN/s: Molecular chaperone, heat shock protein, Hsp40, DnaJ (InterPro:IPR015609); BEST Arabidopsis thaliana protein match is: DNAJ heat shock N-terminal domain-containing protein (TAIR:AT2G05230.1); Has 30201 Blast hits to 17322 proteins in 780 species: Archae - 12; Bacteria - 1396; Metazoa - 17338; Fungi - 3422; Plants - 5037; Viruses - 0; Other Eukaryotes - 2996 (source: NC…	malic_acid._2.methyl
13904002_5	7.99943	5	13926081	13931885	-	AT5G35756	transposable element gene	NA	copia-like retrotransposon family, has a 9.3e-30 P-value blast match to GB:AAA57005 Hopscotch polyprotein (Ty1_Copia-element) (Zea mays)	malic_acid._2.methyl
13904002_5	7.99943	5	13934108	13934782	+	AT5G35760	Beta-galactosidase related protein	NA	Beta-galactosidase related protein; FUNCTIONS IN: hydrolase activity, hydrolyzing O-glycosyl compounds; INVOLVED IN: carbohydrate metabolic process; CONTAINS InterPro DOMAIN/s: Glycoside hydrolase, family 35 (InterPro:IPR001944); BEST Arabidopsis thaliana protein match is: Beta-galactosidase related protein (TAIR:AT5G01080.1); Has 1807 Blast hits to 1807 proteins in 277 species: Archae - 0; Bacte…	malic_acid._2.methyl
13904002_5	7.99943	5	13936086	13940867	-	AT5G35770	Transducin/WD40 repeat-like superfamily protein	A recessive mutation in the Arabidopsis STERILE APETALA (SAP) causes severe aberrations in inflorescence and flower and ovule development.	STERILE APETALA (SAP); FUNCTIONS IN: transcription regulator activity, sequence-specific DNA binding transcription factor activity; INVOLVED IN: flower development, megasporogenesis; EXPRESSED IN: 7 plant structures; EXPRESSED DURING: petal differentiation and expansion stage, E expanded cotyledon stage, D bilateral stage; CONTAINS InterPro DOMAIN/s: WD40 repeat-like-containing domain (InterPro:I…	malic_acid._2.methyl
13904002_5	7.99943	5	13945014	13947770	+	AT5G35775	transposable element gene	NA	pseudogene, hypothetical protein	malic_acid._2.methyl
13904002_5	7.99943	5	13949228	13953802	+	AT5G35777	transposable element gene	NA	copia-like retrotransposon family, has a 2.0e-67 P-value blast match to GB:CAA72989 open reading frame 1 (Ty1_Copia-element) (Brassica oleracea)	malic_acid._2.methyl
13904002_5	7.99943	5	13955413	13956421	+	AT5G35780	NA	NA	pseudogene, hypothetical protein, contains Pfam profile PF03754: Domain of unknown function (DUF313)	malic_acid._2.methyl
13904002_5	7.99943	5	13956690	13959753	-	AT5G35790	glucose-6-phosphate dehydrogenase 1	Encodes a plastidic glucose-6-phosphate dehydrogenase that is sensitive to reduction by DTT and whose mRNA is more prevalent in developing organs but absent in the root.	glucose-6-phosphate dehydrogenase 1 (G6PD1); FUNCTIONS IN: glucose-6-phosphate dehydrogenase activity, protein binding; INVOLVED IN: pentose-phosphate shunt, oxidative branch, glucose metabolic process; LOCATED IN: chloroplast; EXPRESSED IN: 22 plant structures; EXPRESSED DURING: 13 growth stages; CONTAINS InterPro DOMAIN/s: Glucose-6-phosphate dehydrogenase, C-terminal (InterPro:IPR022675), Gluc…	malic_acid._2.methyl
13904002_5	7.99943	5	13961411	13963498	+	AT5G35791	transposable element gene	NA	Mutator-like transposase family, has a 1.8e-59 P-value blast match to O80466 /172-336 Pfam PF03108 MuDR family transposase (MuDr-element domain)	malic_acid._2.methyl
13904002_5	7.99943	5	13964643	13965218	+	AT5G35792	transposable element gene	NA	similar to unknown protein [Arabidopsis thaliana] (TAIR:AT3G29700.1)	malic_acid._2.methyl
13904002_5	7.99943	5	13965556	13968112	-	AT5G35794	transposable element gene	NA	similar to unknown protein [Arabidopsis thaliana] (TAIR:AT2G23480.1); similar to unknown protein [Arabidopsis thaliana] (TAIR:AT3G29710.1); similar to unknown protein [Arabidopsis thaliana] (TAIR:AT2G04330.1); similar to NF-180 (GB:AAA80106.1); contains InterPro domain Protein of unknown function DUF287; (InterPro:IPR005048)	malic_acid._2.methyl
13904002_5	7.99943	5	13968537	13969932	-	AT5G35796	NA	NA	pseudogene, similar to Putative protein kinase, blastp match of 29% identity and 1.6e-16 P-value to GP|21671940|gb|AAM74302.1|AC083944_20|AC083944 Putative protein kinase {Oryza sativa (japonica cultivar-group)}	malic_acid._2.methyl
13904002_5	7.99943	5	13972007	13972578	-	AT5G35798	transposable element gene	NA	Mariner-like transposase family, has a 1.9e-52 P-value blast match to GB:AAC28384 mariner transposase (Mariner_TC1-element) (Glycine max)	malic_acid._2.methyl
13904002_5	7.99943	5	13975327	13975854	-	AT5G35800	transposable element gene	NA	pseudogene, similar to simiar to ribosomal protein, similar to unknown protein (gb|AAD32760.1); blastp match of 50% identity and 1.1e-27 P-value to GP|19571128|dbj|BAB86552.1||AP003566 simiar to ribosomal protein {Oryza sativa (japonica cultivar-group)}	malic_acid._2.methyl
13904002_5	7.99943	5	13978447	13980051	-	AT5G35802	transposable element gene	NA	non-LTR retrotransposon family (LINE), has a 5.6e-27 P-value blast match to GB:NP_038605 L1 repeat, Tf subfamily, member 30 (LINE-element) (Mus musculus)	malic_acid._2.methyl
13904002_5	7.99943	5	13983310	13983651	-	AT5G35805	transposable element gene	NA	similar to unknown protein [Arabidopsis thaliana] (TAIR:AT2G01700.1); contains InterPro domain Polynucleotidyl transferase, Ribonuclease H fold; (InterPro:IPR012337)	malic_acid._2.methyl
13904002_5	7.99943	5	13993428	13994549	-	AT5G35810	Ankyrin repeat family protein	NA	Ankyrin repeat family protein; FUNCTIONS IN: molecular_function unknown; INVOLVED IN: biological_process unknown; LOCATED IN: endomembrane system; CONTAINS InterPro DOMAIN/s: Ankyrin repeat-containing domain (InterPro:IPR020683); BEST Arabidopsis thaliana protein match is: Ankyrin repeat family protein (TAIR:AT3G54070.1); Has 1807 Blast hits to 1807 proteins in 277 species: Archae - 0; Bacteria -…	malic_acid._2.methyl
13904002_5	7.99943	5	13995483	13999511	+	AT5G35820	transposable element gene	NA	copia-like retrotransposon family, has a 0. P-value blast match to GB:CAA31653 polyprotein (Ty1_Copia-element) (Arabidopsis thaliana)	malic_acid._2.methyl
13904002_5	7.99943	5	14000313	14001416	-	AT5G35830	Ankyrin repeat family protein	NA	Ankyrin repeat family protein; CONTAINS InterPro DOMAIN/s: Ankyrin repeat-containing domain (InterPro:IPR020683), Ankyrin repeat (InterPro:IPR002110); BEST Arabidopsis thaliana protein match is: Ankyrin repeat family protein (TAIR:AT3G54070.1); Has 1807 Blast hits to 1807 proteins in 277 species: Archae - 0; Bacteria - 0; Metazoa - 736; Fungi - 347; Plants - 385; Viruses - 0; Other Eukaryotes - 3…	malic_acid._2.methyl
13904002_5	7.99943	5	14007826	14011764	+	AT5G35840	phytochrome C	Encodes the apoprotein of phytochrome;one of a family of photoreceptors that modulate plant growth and development.	phytochrome C (PHYC); FUNCTIONS IN: protein histidine kinase activity; INVOLVED IN: in 8 processes; LOCATED IN: membrane; EXPRESSED IN: 22 plant structures; EXPRESSED DURING: 13 growth stages; CONTAINS InterPro DOMAIN/s: PAC motif (InterPro:IPR001610), Phytochrome, central region (InterPro:IPR013515), Signal transduction histidine kinase, core (InterPro:IPR005467), PAS fold (InterPro:IPR013767), …	malic_acid._2.methyl
13904002_5	7.99943	5	14018386	14018925	-	AT5G35860	transposable element gene	NA	similar to unknown protein [Arabidopsis thaliana] (TAIR:AT5G38037.1); similar to hypothetical protein RcasDRAFT_0417 [Roseiflexus castenholzii DSM 13941] (GB:ZP_01531042.1); contains InterPro domain Galactose oxidase, central; (InterPro:IPR011043); contains InterPro domain Protein of unknown function DUF321; (InterPro:IPR005529)	malic_acid._2.methyl
13904002_5	7.99943	5	14021022	14021612	+	AT5G35870	NA	NA	unknown protein; BEST Arabidopsis thaliana protein match is: unknown protein (TAIR:AT2G04480.1); Has 1807 Blast hits to 1807 proteins in 277 species: Archae - 0; Bacteria - 0; Metazoa - 736; Fungi - 347; Plants - 385; Viruses - 0; Other Eukaryotes - 339 (source: NCBI BLink).	malic_acid._2.methyl
13904002_5	7.99943	5	14022866	14023024	-	AT5G35880	transposable element gene	NA	similar to unknown protein [Arabidopsis thaliana] (TAIR:AT1G32680.1)	malic_acid._2.methyl
13904002_5	7.99943	5	14025863	14026726	-	AT5G35890	Beta-galactosidase related protein	NA	Beta-galactosidase related protein; FUNCTIONS IN: hydrolase activity, hydrolyzing O-glycosyl compounds; INVOLVED IN: carbohydrate metabolic process; LOCATED IN: anchored to membrane; CONTAINS InterPro DOMAIN/s: Glycoside hydrolase, family 35 (InterPro:IPR001944); BEST Arabidopsis thaliana protein match is: Beta-galactosidase related protein (TAIR:AT2G15025.1); Has 1807 Blast hits to 1807 proteins…	malic_acid._2.methyl
13904002_5	7.99943	5	14028682	14029426	+	AT5G35900	LOB domain-containing protein 35	NA	LOB domain-containing protein 35 (LBD35); INVOLVED IN: biological_process unknown; LOCATED IN: endomembrane system; CONTAINS InterPro DOMAIN/s: Lateral organ boundaries, LOB (InterPro:IPR004883); BEST Arabidopsis thaliana protein match is: LOB domain-containing protein 32 (TAIR:AT4G22700.1); Has 1807 Blast hits to 1807 proteins in 277 species: Archae - 0; Bacteria - 0; Metazoa - 736; Fungi - 347;…	malic_acid._2.methyl
13904002_5	7.99943	5	14029686	14035493	-	AT5G35910	Polynucleotidyl transferase, ribonuclease H fold protein with HRDC domain	NA	Polynucleotidyl transferase, ribonuclease H fold protein with HRDC domain; FUNCTIONS IN: 3'-5' exonuclease activity, nucleic acid binding; INVOLVED IN: nucleobase, nucleoside, nucleotide and nucleic acid metabolic process; LOCATED IN: intracellular; EXPRESSED IN: 25 plant structures; EXPRESSED DURING: 13 growth stages; CONTAINS InterPro DOMAIN/s: Polynucleotidyl transferase, ribonuclease H fold (…	malic_acid._2.methyl
13904002_5	7.99943	5	14037231	14038922	-	AT5G35912	transposable element gene	NA	hAT-like transposase family (hobo/Ac/Tam3), has a 4.3e-120 P-value blast match to GB:AAD24567 transposase Tag2 (hAT-element) (Arabidopsis thaliana)	malic_acid._2.methyl
13904002_5	7.99943	5	14042641	14043894	+	AT5G35914	transposable element gene	NA	pseudogene, similar to Unknown protein, similar to En/Spm-like transposon protein; blastp match of 37% identity and 1.2e-29 P-value to GP|21397269|gb|AAM51833.1|AC105730_7|AC105730 Unknown protein {Oryza sativa (japonica cultivar-group)}	malic_acid._2.methyl
18708322_5	7.91623	5	18513431	18518868	-	AT5G45650	subtilase family protein	NA	subtilase family protein; FUNCTIONS IN: identical protein binding, serine-type endopeptidase activity; INVOLVED IN: proteolysis, negative regulation of catalytic activity; LOCATED IN: endomembrane system; EXPRESSED IN: 23 plant structures; EXPRESSED DURING: 13 growth stages; CONTAINS InterPro DOMAIN/s: Protease-associated PA (InterPro:IPR003137), Proteinase inhibitor, propeptide (InterPro:IPR0090…	putrescine
18708322_5	7.91623	5	18525071	18527007	+	AT5G45660	NA	NA	unknown protein; FUNCTIONS IN: molecular_function unknown; INVOLVED IN: biological_process unknown; LOCATED IN: endomembrane system; Has 35333 Blast hits to 34131 proteins in 2444 species: Archae - 798; Bacteria - 22429; Metazoa - 974; Fungi - 991; Plants - 531; Viruses - 0; Other Eukaryotes - 9610 (source: NCBI BLink).	putrescine
18708322_5	7.91623	5	18528494	18530450	+	AT5G45670	GDSL-like Lipase/Acylhydrolase superfamily protein	NA	GDSL-like Lipase/Acylhydrolase superfamily protein; FUNCTIONS IN: hydrolase activity, acting on ester bonds, carboxylesterase activity; INVOLVED IN: lipid metabolic process; LOCATED IN: endomembrane system; EXPRESSED IN: 19 plant structures; EXPRESSED DURING: 13 growth stages; CONTAINS InterPro DOMAIN/s: Lipase, GDSL (InterPro:IPR001087); BEST Arabidopsis thaliana protein match is: GDSL-like Lipa…	putrescine
18708322_5	7.91623	5	18530880	18532337	+	AT5G45680	FK506-binding protein 13	Peptidyl-Prolyl Isomerase located in chloroplast thylakoid lumen	FK506-binding protein 13 (FKBP13); FUNCTIONS IN: FK506 binding, peptidyl-prolyl cis-trans isomerase activity; INVOLVED IN: protein folding; LOCATED IN: thylakoid lumen, chloroplast thylakoid lumen, chloroplast; EXPRESSED IN: 22 plant structures; EXPRESSED DURING: 14 growth stages; CONTAINS InterPro DOMAIN/s: Peptidyl-prolyl cis-trans isomerase, FKBP-type (InterPro:IPR001179); BEST Arabidopsis tha…	putrescine
18708322_5	7.91623	5	18534999	18536316	-	AT5G45690	Protein of unknown function (DUF1264)	NA	Protein of unknown function (DUF1264); FUNCTIONS IN: molecular_function unknown; INVOLVED IN: biological_process unknown; LOCATED IN: cellular_component unknown; EXPRESSED IN: seed, leaf; EXPRESSED DURING: seedling growth; CONTAINS InterPro DOMAIN/s: Protein of unknown function DUF1264 (InterPro:IPR010686); BEST Arabidopsis thaliana protein match is: Protein of unknown function (DUF1264) (TAIR:AT…	putrescine
18708322_5	7.91623	5	18537349	18538196	+	AT5G45700	Haloacid dehalogenase-like hydrolase (HAD) superfamily protein	NA	Haloacid dehalogenase-like hydrolase (HAD) superfamily protein; FUNCTIONS IN: phosphatase activity; EXPRESSED IN: 19 plant structures; EXPRESSED DURING: 10 growth stages; CONTAINS InterPro DOMAIN/s: Dullard-like phosphatase domain (InterPro:IPR011948), NLI interacting factor (InterPro:IPR004274); BEST Arabidopsis thaliana protein match is: Haloacid dehalogenase-like hydrolase (HAD) superfamily pr…	putrescine
18708322_5	7.91623	5	18540850	18542863	+	AT5G45710	winged-helix DNA-binding transcription factor family protein	member of Heat Stress Transcription Factor (Hsf) family	ROOT HANDEDNESS 1 (RHA1); FUNCTIONS IN: DNA binding, sequence-specific DNA binding transcription factor activity; INVOLVED IN: in 6 processes; LOCATED IN: nucleus; EXPRESSED IN: 23 plant structures; EXPRESSED DURING: 15 growth stages; CONTAINS InterPro DOMAIN/s: Winged helix-turn-helix transcription repressor DNA-binding (InterPro:IPR011991), Heat shock factor (HSF)-type, DNA-binding (InterPro:IP…	putrescine
18708322_5	7.91623	5	18542980	18543051	-	AT5G45715	pre-tRNA	NA	tRNA-Glu (anticodon: TTC)	putrescine
18708322_5	7.91623	5	18542973	18547205	-	AT5G45720	AAA-type ATPase family protein	NA	AAA-type ATPase family protein; FUNCTIONS IN: nucleoside-triphosphatase activity, DNA binding, DNA-directed DNA polymerase activity, nucleotide binding, ATP binding; INVOLVED IN: DNA replication; LOCATED IN: DNA polymerase III complex; CONTAINS InterPro DOMAIN/s: ATPase, AAA+ type, core (InterPro:IPR003593), ATPase, AAA-type, core (InterPro:IPR003959), DNA polymerase III, clamp loader complex, ga…	putrescine
18708322_5	7.91623	5	18551947	18553658	+	AT5G45730	Cysteine/Histidine-rich C1 domain family protein	NA	Cysteine/Histidine-rich C1 domain family protein; FUNCTIONS IN: zinc ion binding; INVOLVED IN: biological_process unknown; LOCATED IN: cellular_component unknown; CONTAINS InterPro DOMAIN/s: Zinc finger, PHD-type, conserved site (InterPro:IPR019786), DC1 (InterPro:IPR004146), Zinc finger, PHD-type (InterPro:IPR001965), C1-like (InterPro:IPR011424); BEST Arabidopsis thaliana protein match is: Cyst…	putrescine
18708322_5	7.91623	5	18556975	18558097	-	AT5G45740	Ubiquitin domain-containing protein	NA	Ubiquitin domain-containing protein; BEST Arabidopsis thaliana protein match is: Ubiquitin domain-containing protein (TAIR:AT1G53400.1); Has 30201 Blast hits to 17322 proteins in 780 species: Archae - 12; Bacteria - 1396; Metazoa - 17338; Fungi - 3422; Plants - 5037; Viruses - 0; Other Eukaryotes - 2996 (source: NCBI BLink).	putrescine
18708322_5	7.91623	5	18558845	18558916	+	AT5G45745	pre-tRNA	NA	tRNA-Gly (anticodon: TCC)	putrescine
18708322_5	7.91623	5	18559116	18560842	+	AT5G45750	RAB GTPase homolog A1C	NA	RAB GTPase homolog A1C (RABA1c); FUNCTIONS IN: GTP binding; INVOLVED IN: protein transport, small GTPase mediated signal transduction; LOCATED IN: plasma membrane, nucleus, vacuole; EXPRESSED IN: 26 plant structures; EXPRESSED DURING: 14 growth stages; CONTAINS InterPro DOMAIN/s: Ras GTPase (InterPro:IPR001806), Small GTP-binding protein (InterPro:IPR005225), Small GTPase (InterPro:IPR020851), Ra…	putrescine
18708322_5	7.91623	5	18561111	18563195	+	AT5G45760	Transducin/WD40 repeat-like superfamily protein	NA	Transducin/WD40 repeat-like superfamily protein; CONTAINS InterPro DOMAIN/s: WD40 repeat-like-containing domain (InterPro:IPR011046), WD40 repeat 2 (InterPro:IPR019782), WD40 repeat, conserved site (InterPro:IPR019775), WD40-repeat-containing domain (InterPro:IPR017986), WD40 repeat (InterPro:IPR001680), WD40/YVTN repeat-like-containing domain (InterPro:IPR015943), WD40 repeat, subgroup (InterPro…	putrescine
18708322_5	7.91623	5	18563568	18564921	+	AT5G45770	receptor like protein 55	NA	receptor like protein 55 (RLP55); CONTAINS InterPro DOMAIN/s: Leucine-rich repeat (InterPro:IPR001611); BEST Arabidopsis thaliana protein match is: receptor like protein 51 (TAIR:AT4G18760.1); Has 93706 Blast hits to 31251 proteins in 1137 species: Archae - 18; Bacteria - 5828; Metazoa - 23619; Fungi - 1040; Plants - 57482; Viruses - 11; Other Eukaryotes - 5708 (source: NCBI BLink).	putrescine
18708322_5	7.91623	5	18565062	18566569	-	AT5G45775	Ribosomal L5P family protein	NA	Ribosomal L5P family protein; FUNCTIONS IN: structural constituent of ribosome; INVOLVED IN: translation; LOCATED IN: cytosolic large ribosomal subunit, vacuole; EXPRESSED IN: male gametophyte, leaf; CONTAINS InterPro DOMAIN/s: Ribosomal protein L5 (InterPro:IPR002132), Ribosomal protein L5, conserved site (InterPro:IPR020929), Ribosomal protein L5, C-terminal (InterPro:IPR020928), Ribosomal prot…	putrescine
18708322_5	7.91623	5	18566812	18569625	-	AT5G45780	Leucine-rich repeat protein kinase family protein	NA	Leucine-rich repeat protein kinase family protein; FUNCTIONS IN: protein serine/threonine kinase activity, kinase activity, ATP binding; INVOLVED IN: transmembrane receptor protein tyrosine kinase signaling pathway, protein amino acid phosphorylation; LOCATED IN: endomembrane system; EXPRESSED IN: 6 plant structures; EXPRESSED DURING: F mature embryo stage, petal differentiation and expansion sta…	putrescine
18708322_5	7.91623	5	18572301	18573664	+	AT5G45790	Ubiquitin carboxyl-terminal hydrolase family protein	NA	Ubiquitin carboxyl-terminal hydrolase family protein; CONTAINS InterPro DOMAIN/s: RNA recognition domain, plant (InterPro:IPR021099); BEST Arabidopsis thaliana protein match is: Ubiquitin carboxyl-terminal hydrolase family protein (TAIR:AT4G33495.1); Has 30201 Blast hits to 17322 proteins in 780 species: Archae - 12; Bacteria - 1396; Metazoa - 17338; Fungi - 3422; Plants - 5037; Viruses - 0; Othe…	putrescine
18708322_5	7.91623	5	18575536	18579107	-	AT5G45800	Leucine-rich repeat protein kinase family protein	NA	maternal effect embryo arrest 62 (MEE62); FUNCTIONS IN: protein serine/threonine kinase activity, protein kinase activity, ATP binding; INVOLVED IN: protein amino acid phosphorylation, transmembrane receptor protein tyrosine kinase signaling pathway, embryo development ending in seed dormancy; EXPRESSED IN: 22 plant structures; EXPRESSED DURING: 13 growth stages; CONTAINS InterPro DOMAIN/s: Prote…	putrescine
18708322_5	7.91623	5	18584942	18586393	+	AT5G45810	CBL-interacting protein kinase 19	Encodes a member of the SNF1-related kinase (SnRK) gene family (SnRK3.5), which has also been reported as a member of the CBL-interacting protein kinases (CIPK19).	CBL-interacting protein kinase 19 (CIPK19); FUNCTIONS IN: protein serine/threonine kinase activity, protein kinase activity, kinase activity, ATP binding; INVOLVED IN: signal transduction, protein amino acid phosphorylation; EXPRESSED IN: petal, male gametophyte, flower, pollen tube; EXPRESSED DURING: L mature pollen stage, M germinated pollen stage, 4 anthesis, petal differentiation and expansio…	putrescine
18708322_5	7.91623	5	18586980	18588543	-	AT5G45820	CBL-interacting protein kinase 20	Encodes a CBL-interacting serine/threonine protein kinase comprised of an N-terminal kinase catalytic domain similar to SNF1/AMPK and a unique C-terminal regulatory domain.	CBL-interacting protein kinase 20 (CIPK20); CONTAINS InterPro DOMAIN/s: Protein kinase, ATP binding site (InterPro:IPR017441), Serine/threonine-protein kinase domain (InterPro:IPR002290), NAF/FISL domain (InterPro:IPR018451), Serine/threonine-protein kinase-like domain (InterPro:IPR017442), Protein kinase-like domain (InterPro:IPR011009), Serine/threonine-protein kinase, active site (InterPro:IPR…	putrescine
18708322_5	7.91623	5	18589482	18591400	-	AT5G45830	delay of germination 1	Encodes DOG1 (DELAY OF GERMINATION 1). A quantitative trait locus involved in the control of seed dormancy. Belongs to a novel plant-specific gene family whose members include: DOG1-like 1-4 (DOGL1-4, At4g18660, At4g18680, At4g18690, At4g18650 respectively) and DOG1. DOG1 expression is seed-specific.	DELAY OF GERMINATION 1 (DOG1); BEST Arabidopsis thaliana protein match is: unknown protein (TAIR:AT4G18690.1); Has 412 Blast hits to 412 proteins in 33 species: Archae - 0; Bacteria - 0; Metazoa - 0; Fungi - 0; Plants - 412; Viruses - 0; Other Eukaryotes - 0 (source: NCBI BLink).	putrescine
18708322_5	7.91623	5	18593917	18597995	-	AT5G45840	Leucine-rich repeat protein kinase family protein	NA	Leucine-rich repeat protein kinase family protein; FUNCTIONS IN: protein serine/threonine kinase activity, protein kinase activity, ATP binding; INVOLVED IN: transmembrane receptor protein tyrosine kinase signaling pathway, protein amino acid phosphorylation; LOCATED IN: endomembrane system; EXPRESSED IN: 22 plant structures; EXPRESSED DURING: 13 growth stages; CONTAINS InterPro DOMAIN/s: Protein…	putrescine
18708322_5	7.91623	5	18599759	18601570	-	AT5G45850	Protein of unknown function (DUF688)	NA	Protein of unknown function (DUF688); CONTAINS InterPro DOMAIN/s: Protein of unknown function DUF688 (InterPro:IPR007789); BEST Arabidopsis thaliana protein match is: Protein of unknown function (DUF688) (TAIR:AT4G18630.1); Has 103 Blast hits to 72 proteins in 14 species: Archae - 0; Bacteria - 0; Metazoa - 3; Fungi - 1; Plants - 89; Viruses - 0; Other Eukaryotes - 10 (source: NCBI BLink).	putrescine
18708322_5	7.91623	5	18604101	18604586	-	AT5G45860	PYR1-like 11	Encodes a member of the PYR (pyrabactin resistance )/PYL(PYR1-like)/RCAR (regulatory components of ABA receptor) family proteins with 14 members. PYR/PYL/RCAR family proteins function as abscisic acid sensors. Mediate ABA-dependent regulation of protein phosphatase 2Cs ABI1 and ABI2.	PYR1-like 11 (PYL11); CONTAINS InterPro DOMAIN/s: Polyketide cyclase/dehydrase (InterPro:IPR019587); BEST Arabidopsis thaliana protein match is: PYR1-like 12 (TAIR:AT5G45870.1); Has 514 Blast hits to 514 proteins in 53 species: Archae - 0; Bacteria - 8; Metazoa - 2; Fungi - 2; Plants - 502; Viruses - 0; Other Eukaryotes - 0 (source: NCBI BLink).	putrescine
18708322_5	7.91623	5	18606564	18607043	-	AT5G45870	PYR1-like 12	Encodes a member of the PYR (pyrabactin resistance )/PYL(PYR1-like)/RCAR (regulatory components of ABA receptor) family proteins with 14 members. PYR/PYL/RCAR family proteins function as abscisic acid sensors. Mediate ABA-dependent regulation of protein phosphatase 2Cs ABI1 and ABI2.	PYR1-like 12 (PYL12); CONTAINS InterPro DOMAIN/s: Polyketide cyclase/dehydrase (InterPro:IPR019587); BEST Arabidopsis thaliana protein match is: PYR1-like 11 (TAIR:AT5G45860.1); Has 430 Blast hits to 430 proteins in 36 species: Archae - 0; Bacteria - 2; Metazoa - 0; Fungi - 2; Plants - 426; Viruses - 0; Other Eukaryotes - 0 (source: NCBI BLink).	putrescine
18708322_5	7.91623	5	18608457	18608911	-	AT5G45875	SCR-like 27	Encodes a member of a family of small, secreted, cysteine rich proteins with sequence similarity to SCR (S locus cysteine-rich protein).	SCR-like 27 (SCRL27); INVOLVED IN: signal transduction; LOCATED IN: endomembrane system; CONTAINS InterPro DOMAIN/s: Plant self-incompatibility response (InterPro:IPR010682); BEST Arabidopsis thaliana protein match is: SCR-like 26 (TAIR:AT4G22105.1); Has 64 Blast hits to 64 proteins in 6 species: Archae - 0; Bacteria - 0; Metazoa - 0; Fungi - 0; Plants - 64; Viruses - 0; Other Eukaryotes - 0 (sou…	putrescine
18708322_5	7.91623	5	18609664	18611166	-	AT5G45880	Pollen Ole e 1 allergen and extensin family protein	NA	Pollen Ole e 1 allergen and extensin family protein; FUNCTIONS IN: molecular_function unknown; INVOLVED IN: biological_process unknown; LOCATED IN: extracellular space, endomembrane system; EXPRESSED IN: 11 plant structures; EXPRESSED DURING: L mature pollen stage, M germinated pollen stage, 4 anthesis, C globular stage, petal differentiation and expansion stage; CONTAINS InterPro DOMAIN/s: Polle…	putrescine
18708322_5	7.91623	5	18613259	18614930	+	AT5G45890	senescence-associated gene 12	Senescence-associated gene 12 (SAG12) encoding a cysteine protease influenced by cytokinin, auxin, and sugars.Localized to special vacuole found during senescence called senescence associated vacuoles which are different from central vacuole in the tonoplast composition and pH.	senescence-associated gene 12 (SAG12); CONTAINS InterPro DOMAIN/s: Peptidase C1A, papain (InterPro:IPR013128), Proteinase inhibitor I29, cathepsin propeptide (InterPro:IPR013201), Peptidase C1A, papain C-terminal (InterPro:IPR000668), Peptidase, cysteine peptidase active site (InterPro:IPR000169); BEST Arabidopsis thaliana protein match is: Cysteine proteinases superfamily protein (TAIR:AT3G49340…	putrescine
18708322_5	7.91623	5	18615222	18618560	+	AT5G45900	ThiF family protein	Component of autophagy conjugation pathway. Required for proper senescence. Contributes to plant basal immunity towards fungal infection.	AUTOPHAGY 7 (APG7); FUNCTIONS IN: APG8 activating enzyme activity; INVOLVED IN: autophagy, protein amino acid lipidation, leaf senescence, aging; LOCATED IN: cytoplasm; EXPRESSED IN: 23 plant structures; EXPRESSED DURING: 15 growth stages; CONTAINS InterPro DOMAIN/s: E1-like protein-activating enzyme Gsa7p/Apg7p (InterPro:IPR006285), UBA/THIF-type NAD/FAD binding fold (InterPro:IPR000594), Molybd…	putrescine
18708322_5	7.91623	5	18619461	18619870	+	AT5G45905	NA	Encodes a defensin-like (DEFL) family protein.	NA	putrescine
18708322_5	7.91623	5	18620299	18622301	-	AT5G45910	GDSL-like Lipase/Acylhydrolase superfamily protein	NA	GDSL-like Lipase/Acylhydrolase superfamily protein; FUNCTIONS IN: hydrolase activity, acting on ester bonds, carboxylesterase activity; INVOLVED IN: lipid metabolic process; LOCATED IN: endomembrane system; EXPRESSED IN: 9 plant structures; EXPRESSED DURING: 4 anthesis, C globular stage, D bilateral stage; CONTAINS InterPro DOMAIN/s: Lipase, GDSL (InterPro:IPR001087); BEST Arabidopsis thaliana pr…	putrescine
18708322_5	7.91623	5	18622759	18624785	+	AT5G45920	SGNH hydrolase-type esterase superfamily protein	NA	SGNH hydrolase-type esterase superfamily protein; FUNCTIONS IN: hydrolase activity, hydrolase activity, acting on ester bonds, carboxylesterase activity; INVOLVED IN: lipid metabolic process; LOCATED IN: cellular_component unknown; EXPRESSED IN: 14 plant structures; EXPRESSED DURING: 6 growth stages; CONTAINS InterPro DOMAIN/s: Esterase, SGNH hydrolase-type, subgroup (InterPro:IPR013831), Lipase,…	putrescine
18708322_5	7.91623	5	18628007	18629697	+	AT5G45930	magnesium chelatase i2	encodes a second Chl I gene (CHLI2), a subunit of magnesium chelatase which is required for chlorophyll biosynthesis. Has ATPase activity, regulated by TRX-f. Involved in the assembly of the Mg chelatase complex.	magnesium chelatase i2 (CHLI2); FUNCTIONS IN: magnesium chelatase activity, ATPase activity; INVOLVED IN: chlorophyll biosynthetic process; LOCATED IN: magnesium chelatase complex, chloroplast stroma, chloroplast; EXPRESSED IN: 23 plant structures; EXPRESSED DURING: 13 growth stages; CONTAINS InterPro DOMAIN/s: ATPase, AAA+ type, core (InterPro:IPR003593), Magnesium chelatase, ChlI subunit (Inter…	putrescine
18708322_5	7.91623	5	18629562	18630706	-	AT5G45940	nudix hydrolase homolog 11	Encodes a CoA pyrophosphatase, also has ppGpp pyrophosphohydrolase and exhibits minor activity of NADH pyrophosphatase. Most strongly expressed in embryo cotyledon and hypocotyl, flower, and phloem of vascular tissue. Over-expression mutant had a bigger plant with wider rosette.	nudix hydrolase homolog 11 (NUDT11); FUNCTIONS IN: hydrolase activity, NAD+ diphosphatase activity, CoA pyrophosphatase activity; INVOLVED IN: multicellular organismal development; LOCATED IN: cytosol; EXPRESSED IN: 27 plant structures; EXPRESSED DURING: 13 growth stages; CONTAINS InterPro DOMAIN/s: NUDIX hydrolase domain-like (InterPro:IPR015797), NUDIX hydrolase domain (InterPro:IPR000086); BES…	putrescine
18708322_5	7.91623	5	18634079	18636699	+	AT5G45950	GDSL-like Lipase/Acylhydrolase superfamily protein	NA	GDSL-like Lipase/Acylhydrolase superfamily protein; FUNCTIONS IN: hydrolase activity, acting on ester bonds, carboxylesterase activity; INVOLVED IN: lipid metabolic process; LOCATED IN: endomembrane system; EXPRESSED IN: 20 plant structures; EXPRESSED DURING: 13 growth stages; CONTAINS InterPro DOMAIN/s: Lipase, GDSL (InterPro:IPR001087); BEST Arabidopsis thaliana protein match is: GDSL-like Lipa…	putrescine
18708322_5	7.91623	5	18637023	18640361	-	AT5G45960	GDSL-like Lipase/Acylhydrolase superfamily protein	NA	GDSL-like Lipase/Acylhydrolase superfamily protein; FUNCTIONS IN: lipase activity, hydrolase activity, acting on ester bonds, carboxylesterase activity; INVOLVED IN: lipid metabolic process; LOCATED IN: endomembrane system; EXPRESSED IN: 11 plant structures; EXPRESSED DURING: 6 growth stages; CONTAINS InterPro DOMAIN/s: Lipase, GDSL (InterPro:IPR001087); BEST Arabidopsis thaliana protein match is…	putrescine
18708322_5	7.91623	5	18643734	18645966	+	AT5G45970	RAC-like 2	Encodes a Rac-like protein ARAC2. A member of ROP GTPase gene family.	RAC-like 2 (RAC2); FUNCTIONS IN: GTP binding; INVOLVED IN: small GTPase mediated signal transduction; LOCATED IN: intracellular; EXPRESSED IN: 7 plant structures; EXPRESSED DURING: 4 anthesis, petal differentiation and expansion stage; CONTAINS InterPro DOMAIN/s: Ras GTPase (InterPro:IPR001806), Small GTP-binding protein (InterPro:IPR005225), Ras (InterPro:IPR013753), Small GTPase, Rho type (Inte…	putrescine
18708322_5	7.91623	5	18646928	18647038	-	AT5G45973	NA	This gene encodes a small protein and has either evidence of transcription or purifying selection.	unknown protein; Has 30201 Blast hits to 17322 proteins in 780 species: Archae - 12; Bacteria - 1396; Metazoa - 17338; Fungi - 3422; Plants - 5037; Viruses - 0; Other Eukaryotes - 2996 (source: NCBI BLink).	putrescine
18708322_5	7.91623	5	18648909	18650836	+	AT5G45980	WUSCHEL related homeobox 8	Arabidopsis thaliana WOX8 protein. Contains similarity to homeodomain transcription factor. Positively regulates early embryonic growth. Together with CLE8 it forms a signaling module that promotes seed growth and overall seed size.	WUSCHEL related homeobox 8 (WOX8); CONTAINS InterPro DOMAIN/s: Homeobox (InterPro:IPR001356), Homeodomain-like (InterPro:IPR009057); BEST Arabidopsis thaliana protein match is: homeobox-3 (TAIR:AT2G33880.1); Has 568 Blast hits to 538 proteins in 48 species: Archae - 0; Bacteria - 0; Metazoa - 0; Fungi - 0; Plants - 568; Viruses - 0; Other Eukaryotes - 0 (source: NCBI BLink).	putrescine
18708322_5	7.91623	5	18651324	18653892	+	AT5G45990	crooked neck protein, putative / cell cycle protein, putative	NA	crooked neck protein, putative / cell cycle protein, putative; FUNCTIONS IN: binding; INVOLVED IN: mRNA processing, RNA processing; LOCATED IN: intracellular, nucleus; CONTAINS InterPro DOMAIN/s: RNA-processing protein, HAT helix (InterPro:IPR003107), Tetratricopeptide-like helical (InterPro:IPR011990), Tetratricopeptide repeat-containing (InterPro:IPR013026), Suppressor of forked (InterPro:IPR00…	putrescine
18708322_5	7.91623	5	18654319	18656376	-	AT5G46000	Mannose-binding lectin superfamily protein	NA	Mannose-binding lectin superfamily protein; CONTAINS InterPro DOMAIN/s: Mannose-binding lectin (InterPro:IPR001229); BEST Arabidopsis thaliana protein match is: jacalin-related lectin 23 (TAIR:AT2G39330.1); Has 1807 Blast hits to 1807 proteins in 277 species: Archae - 0; Bacteria - 0; Metazoa - 736; Fungi - 347; Plants - 385; Viruses - 0; Other Eukaryotes - 339 (source: NCBI BLink).	putrescine
18708322_5	7.91623	5	18660584	18661183	+	AT5G46010	Homeodomain-like superfamily protein	NA	Homeodomain-like superfamily protein; FUNCTIONS IN: sequence-specific DNA binding transcription factor activity; INVOLVED IN: regulation of transcription; LOCATED IN: vacuole; CONTAINS InterPro DOMAIN/s: Homeobox (InterPro:IPR001356); BEST Arabidopsis thaliana protein match is: WUSCHEL related homeobox 8 (TAIR:AT5G45980.1); Has 1807 Blast hits to 1807 proteins in 277 species: Archae - 0; Bacteria…	putrescine
18708322_5	7.91623	5	18661760	18661909	-	AT5G46013	NA	NA	unknown protein; LOCATED IN: endomembrane system; Has 30201 Blast hits to 17322 proteins in 780 species: Archae - 12; Bacteria - 1396; Metazoa - 17338; Fungi - 3422; Plants - 5037; Viruses - 0; Other Eukaryotes - 2996 (source: NCBI BLink).	putrescine
18708322_5	7.91623	5	18662846	18664874	-	AT5G46020	NA	NA	CONTAINS InterPro DOMAIN/s: Casein kinase substrate, phosphoprotein PP28 (InterPro:IPR019380); Has 30201 Blast hits to 17322 proteins in 780 species: Archae - 12; Bacteria - 1396; Metazoa - 17338; Fungi - 3422; Plants - 5037; Viruses - 0; Other Eukaryotes - 2996 (source: NCBI BLink).	putrescine
18708322_5	7.91623	5	18665255	18665596	-	AT5G46025	Ras-related small GTP-binding family protein	NA	Ras-related small GTP-binding family protein; FUNCTIONS IN: GTP binding; INVOLVED IN: small GTPase mediated signal transduction; LOCATED IN: mitochondrion; CONTAINS InterPro DOMAIN/s: Ras GTPase (InterPro:IPR001806), Small GTPase (InterPro:IPR020851), Ras (InterPro:IPR013753); BEST Arabidopsis thaliana protein match is: RAB GTPase homolog A1E (TAIR:AT4G18430.1); Has 30201 Blast hits to 17322 prot…	putrescine
18708322_5	7.91623	5	18670117	18671373	+	AT5G46030	NA	NA	unknown protein; CONTAINS InterPro DOMAIN/s: Protein of unknown function DUF701, zinc-binding putative (InterPro:IPR007808); Has 30201 Blast hits to 17322 proteins in 780 species: Archae - 12; Bacteria - 1396; Metazoa - 17338; Fungi - 3422; Plants - 5037; Viruses - 0; Other Eukaryotes - 2996 (source: NCBI BLink).	putrescine
18708322_5	7.91623	5	18671397	18673551	-	AT5G46040	Major facilitator superfamily protein	NA	Major facilitator superfamily protein; FUNCTIONS IN: transporter activity; INVOLVED IN: oligopeptide transport, response to nematode; LOCATED IN: membrane; EXPRESSED IN: root; CONTAINS InterPro DOMAIN/s: Oligopeptide transporter (InterPro:IPR000109), Major facilitator superfamily, general substrate transporter (InterPro:IPR016196); BEST Arabidopsis thaliana protein match is: peptide transporter 3…	putrescine
18708322_5	7.91623	5	18675035	18679146	-	AT5G46050	peptide transporter 3	Encodes a di- and tri-peptide transporter involved in responses to wounding, virulent bacterial pathogens, and high NaCl concentrations. The protein is predicted to have 12 transmembrane helicies.	peptide transporter 3 (PTR3); FUNCTIONS IN: dipeptide transporter activity, tripeptide transporter activity, transporter activity; INVOLVED IN: in 12 processes; LOCATED IN: membrane; EXPRESSED IN: 10 plant structures; EXPRESSED DURING: LP.06 six leaves visible, LP.04 four leaves visible, 4 anthesis, C globular stage, petal differentiation and expansion stage; CONTAINS InterPro DOMAIN/s: Oligopept…	putrescine
18708322_5	7.91623	5	18681326	18682630	+	AT5G46060	Protein of unknown function, DUF599	NA	Protein of unknown function, DUF599; FUNCTIONS IN: molecular_function unknown; INVOLVED IN: biological_process unknown; LOCATED IN: endomembrane system; CONTAINS InterPro DOMAIN/s: Protein of unknown function DUF599 (InterPro:IPR006747); BEST Arabidopsis thaliana protein match is: Protein of unknown function, DUF599 (TAIR:AT5G24600.2); Has 1807 Blast hits to 1807 proteins in 277 species: Archae -…	putrescine
18708322_5	7.91623	5	18683364	18688707	+	AT5G46070	Guanylate-binding family protein	NA	Guanylate-binding family protein; FUNCTIONS IN: GTP binding, GTPase activity; INVOLVED IN: immune response; LOCATED IN: nucleolus, chloroplast; EXPRESSED IN: 24 plant structures; EXPRESSED DURING: 14 growth stages; CONTAINS InterPro DOMAIN/s: Guanylate-binding protein, N-terminal (InterPro:IPR015894), Guanylate-binding protein, C-terminal (InterPro:IPR003191); BEST Arabidopsis thaliana protein ma…	putrescine
18708322_5	7.91623	5	18689542	18690857	-	AT5G46080	Protein kinase superfamily protein	NA	Protein kinase superfamily protein; FUNCTIONS IN: protein kinase activity, kinase activity, ATP binding; INVOLVED IN: protein amino acid phosphorylation; LOCATED IN: endomembrane system; EXPRESSED IN: 22 plant structures; EXPRESSED DURING: 12 growth stages; CONTAINS InterPro DOMAIN/s: Protein kinase, catalytic domain (InterPro:IPR000719), Serine-threonine/tyrosine-protein kinase (InterPro:IPR0012…	putrescine
18708322_5	7.91623	5	18693485	18694129	+	AT5G46090	Protein of unknown function (DUF679)	NA	Protein of unknown function (DUF679); FUNCTIONS IN: molecular_function unknown; INVOLVED IN: biological_process unknown; LOCATED IN: chloroplast; CONTAINS InterPro DOMAIN/s: Protein of unknown function DUF679 (InterPro:IPR007770); BEST Arabidopsis thaliana protein match is: Protein of unknown function (DUF679) (TAIR:AT4G18425.1); Has 1807 Blast hits to 1807 proteins in 277 species: Archae - 0; Ba…	putrescine
18708322_5	7.91623	5	18694316	18695734	-	AT5G46100	Pentatricopeptide repeat (PPR) superfamily protein	NA	Pentatricopeptide repeat (PPR) superfamily protein; CONTAINS InterPro DOMAIN/s: Pentatricopeptide repeat (InterPro:IPR002885); BEST Arabidopsis thaliana protein match is: Pentatricopeptide repeat (PPR) superfamily protein (TAIR:AT5G64320.1); Has 1807 Blast hits to 1807 proteins in 277 species: Archae - 0; Bacteria - 0; Metazoa - 736; Fungi - 347; Plants - 385; Viruses - 0; Other Eukaryotes - 339 …	putrescine
18708322_5	7.91623	5	18698662	18698733	-	AT5G46105	pre-tRNA	NA	tRNA-Pro (anticodon: TGG)	putrescine
18708322_5	7.91623	5	18697235	18700656	+	AT5G46110	Glucose-6-phosphate/phosphate translocator-related	Encodes a chloroplast triose phosphate / 3-phosphoglycerate translocator that transports triose phosphates derived from the Calvin cycle in the stroma to the cytosol for use in sucrose synthesis and other biosynthetic processes. A tpt mutant has altered acclimation responses.	ACCLIMATION OF PHOTOSYNTHESIS TO ENVIRONMENT 2 (APE2); FUNCTIONS IN: antiporter activity; INVOLVED IN: transport; LOCATED IN: chloroplast, membrane, chloroplast envelope; EXPRESSED IN: 25 plant structures; EXPRESSED DURING: 13 growth stages; CONTAINS InterPro DOMAIN/s: Tpt phosphate/phosphoenolpyruvate translocator (InterPro:IPR004696), Protein of unknown function DUF250 (InterPro:IPR004853); BES…	putrescine
18708322_5	7.91623	5	18701320	18701740	+	AT5G46115	NA	NA	unknown protein; Has 30201 Blast hits to 17322 proteins in 780 species: Archae - 12; Bacteria - 1396; Metazoa - 17338; Fungi - 3422; Plants - 5037; Viruses - 0; Other Eukaryotes - 2996 (source: NCBI BLink).	putrescine
18708322_5	7.91623	5	18702624	18702875	-	AT5G46120	transposable element gene	NA	similar to unknown protein [Arabidopsis thaliana] (TAIR:AT4G05145.1); similar to hypothetical protein 23.t00046 [Brassica oleracea] (GB:ABD65629.1); contains domain REVERSE TRANSCRIPTASES (PTHR19446); contains domain gb def: Arabidopsis thaliana genomic DNA, chromosome 5, P1 clone:MCL19 (PTHR19446:SF30)	putrescine
18708322_5	7.91623	5	18702914	18704484	-	AT5G46130	Protein of unknown function (DUF295)	NA	Protein of unknown function (DUF295); CONTAINS InterPro DOMAIN/s: Protein of unknown function DUF295 (InterPro:IPR005174); BEST Arabidopsis thaliana protein match is: Protein of unknown function (DUF295) (TAIR:AT5G46140.1); Has 1807 Blast hits to 1807 proteins in 277 species: Archae - 0; Bacteria - 0; Metazoa - 736; Fungi - 347; Plants - 385; Viruses - 0; Other Eukaryotes - 339 (source: NCBI BLin…	putrescine
18708322_5	7.91623	5	18704997	18706708	-	AT5G46140	Protein of unknown function (DUF295)	NA	Protein of unknown function (DUF295); CONTAINS InterPro DOMAIN/s: Protein of unknown function DUF295 (InterPro:IPR005174); BEST Arabidopsis thaliana protein match is: Protein of unknown function (DUF295) (TAIR:AT5G46130.1); Has 273 Blast hits to 271 proteins in 11 species: Archae - 0; Bacteria - 0; Metazoa - 0; Fungi - 0; Plants - 273; Viruses - 0; Other Eukaryotes - 0 (source: NCBI BLink).	putrescine
18708322_5	7.91623	5	18707646	18710593	-	AT5G46150	LEM3 (ligand-effect modulator 3) family protein / CDC50 family protein	NA	LEM3 (ligand-effect modulator 3) family protein / CDC50 family protein; FUNCTIONS IN: molecular_function unknown; INVOLVED IN: biological_process unknown; LOCATED IN: membrane; EXPRESSED IN: 22 plant structures; EXPRESSED DURING: 13 growth stages; CONTAINS InterPro DOMAIN/s: Protein of unknown function DUF284, transmembrane eukaryotic (InterPro:IPR005045); BEST Arabidopsis thaliana protein match …	putrescine
18708322_5	7.91623	5	18711160	18712532	-	AT5G46160	Ribosomal protein L14p/L23e family protein	NA	Ribosomal protein L14p/L23e family protein; FUNCTIONS IN: structural constituent of ribosome; INVOLVED IN: translation; LOCATED IN: ribosome, intracellular, large ribosomal subunit; EXPRESSED IN: 22 plant structures; EXPRESSED DURING: 13 growth stages; CONTAINS InterPro DOMAIN/s: Ribosomal protein L14, bacterial-type (InterPro:IPR005745), Ribosomal protein L14b/L23e (InterPro:IPR000218), Ribosoma…	putrescine
18708322_5	7.91623	5	18714965	18716953	-	AT5G46170	F-box family protein	NA	F-box family protein; CONTAINS InterPro DOMAIN/s: F-box domain, Skp2-like (InterPro:IPR022364); BEST Arabidopsis thaliana protein match is: F-box family protein (TAIR:AT4G18380.2); Has 1807 Blast hits to 1807 proteins in 277 species: Archae - 0; Bacteria - 0; Metazoa - 736; Fungi - 347; Plants - 385; Viruses - 0; Other Eukaryotes - 339 (source: NCBI BLink).	putrescine
18708322_5	7.91623	5	18718475	18721375	-	AT5G46180	ornithine-delta-aminotransferase	Encodes an ornithine delta-aminotransferase that is transcriptionally up-regulated in young seedlings and in response to salt stress. It is unlikely to play a role in salt-stress-induced proline accumulation, however, it appears to participate in arginine and ornithine catabolism.	ornithine-delta-aminotransferase (DELTA-OAT); FUNCTIONS IN: ornithine-oxo-acid transaminase activity, zinc ion binding; INVOLVED IN: ornithine catabolic process, hyperosmotic salinity response, proline biosynthetic process, arginine catabolic process to glutamate; LOCATED IN: mitochondrion; EXPRESSED IN: 24 plant structures; EXPRESSED DURING: 15 growth stages; CONTAINS InterPro DOMAIN/s: Pyridoxa…	putrescine
18708322_5	7.91623	5	18723116	18726200	-	AT5G46190	RNA-binding KH domain-containing protein	NA	RNA-binding KH domain-containing protein; FUNCTIONS IN: RNA binding, nucleic acid binding; INVOLVED IN: biological_process unknown; EXPRESSED IN: 22 plant structures; EXPRESSED DURING: 13 growth stages; CONTAINS InterPro DOMAIN/s: K Homology, type 1, subgroup (InterPro:IPR018111), K Homology (InterPro:IPR004087), K Homology, type 1 (InterPro:IPR004088); BEST Arabidopsis thaliana protein match is:…	putrescine
18708322_5	7.91623	5	18726804	18727439	+	AT5G46195	transposable element gene	NA	hAT-like transposase family (hobo/Ac/Tam3), has a 8.8e-38 P-value blast match to GB:AAD24567 transposase Tag2 (hAT-element) (Arabidopsis thaliana)	putrescine
18708322_5	7.91623	5	18727802	18730331	-	AT5G46200	Protein of Unknown Function (DUF239)	NA	Protein of Unknown Function (DUF239); FUNCTIONS IN: molecular_function unknown; INVOLVED IN: biological_process unknown; LOCATED IN: endomembrane system; EXPRESSED IN: petal, leaf whorl, male gametophyte, flower, pollen tube; EXPRESSED DURING: L mature pollen stage, M germinated pollen stage, 4 anthesis, petal differentiation and expansion stage; CONTAINS InterPro DOMAIN/s: Protein of unknown fun…	putrescine
18708322_5	7.91623	5	18731418	18736810	-	AT5G46210	cullin4	Arabidopsis CULLIN4 (CUL4) forms an E3 ubiquitin ligase with the CDD complex and a common catalytic subunit RBX1 in mediating light control of development. This CUL4-based E3 ligase is essential for the repression of photomorphogenesis. The partial loss of CUL4 function resulted in a constitutive photomorphogenic phenotype with respect to morphogenesis and light-regulated gene expression. CUL4 ex…	cullin4 (CUL4); CONTAINS InterPro DOMAIN/s: Winged helix-turn-helix transcription repressor DNA-binding (InterPro:IPR011991), Cullin homology (InterPro:IPR016158), Cullin protein, neddylation domain (InterPro:IPR019559), Cullin, N-terminal (InterPro:IPR001373), Cullin, conserved site (InterPro:IPR016157), Cullin repeat-like-containing domain (InterPro:IPR016159); BEST Arabidopsis thaliana protein…	putrescine
18708322_5	7.91623	5	18738749	18742011	+	AT5G46220	Protein of unknown function (DUF616)	NA	Protein of unknown function (DUF616); FUNCTIONS IN: molecular_function unknown; INVOLVED IN: biological_process unknown; LOCATED IN: endomembrane system; CONTAINS InterPro DOMAIN/s: Protein of unknown function DUF616 (InterPro:IPR006852); BEST Arabidopsis thaliana protein match is: Protein of unknown function (DUF616) (TAIR:AT4G38500.1); Has 226 Blast hits to 226 proteins in 19 species: Archae - …	putrescine
18708322_5	7.91623	5	18742440	18743045	-	AT5G46230	Protein of unknown function, DUF538	NA	Protein of unknown function, DUF538; CONTAINS InterPro DOMAIN/s: Protein of unknown function DUF538 (InterPro:IPR007493); BEST Arabidopsis thaliana protein match is: Protein of unknown function, DUF538 (TAIR:AT1G09310.1); Has 30201 Blast hits to 17322 proteins in 780 species: Archae - 12; Bacteria - 1396; Metazoa - 17338; Fungi - 3422; Plants - 5037; Viruses - 0; Other Eukaryotes - 2996 (source: …	putrescine
18708322_5	7.91623	5	18743566	18746730	-	AT5G46240	potassium channel in Arabidopsis thaliana 1	Encodes a potassium channel protein (KAT1). ABA triggers KAT1 endocytosis both in epidermal cells as well as guard cells. Upon removal of ABA, KAT1 is recycled back to the plasma membrane. KAT1 is localized within 0.5?0.6 &#956;m diameter microdomains at the plasma membrane surface. KAT1 belongs to the Shaker family K+ channel. This family includes five groups based on phylogenetic analysis (FEBS…	potassium channel in Arabidopsis thaliana 1 (KAT1); CONTAINS InterPro DOMAIN/s: Cyclic nucleotide-binding (InterPro:IPR000595), Cyclic nucleotide-binding-like (InterPro:IPR018490), Ion transport (InterPro:IPR005821), Potassium channel, voltage-dependent, EAG/ELK/ERG (InterPro:IPR003938), RmlC-like jelly roll fold (InterPro:IPR014710), Protein of unknown function DUF3354 (InterPro:IPR021789); BEST…	putrescine
18708322_5	7.91623	5	18755311	18758281	+	AT5G46250	RNA-binding protein	NA	RNA-binding protein; FUNCTIONS IN: RNA binding, nucleotide binding, nucleic acid binding; INVOLVED IN: RNA processing; LOCATED IN: ribonucleoprotein complex, nucleus; EXPRESSED IN: 24 plant structures; EXPRESSED DURING: 15 growth stages; CONTAINS InterPro DOMAIN/s: Winged helix-turn-helix transcription repressor DNA-binding (InterPro:IPR011991), RNA-binding protein Lupus La (InterPro:IPR006630), …	putrescine
18708322_5	7.91623	5	18759102	18763358	-	AT5G46260	disease resistance protein (TIR-NBS-LRR class) family	NA	disease resistance protein (TIR-NBS-LRR class) family; FUNCTIONS IN: transmembrane receptor activity, nucleoside-triphosphatase activity, nucleotide binding, ATP binding; INVOLVED IN: signal transduction, defense response, apoptosis, innate immune response; LOCATED IN: intrinsic to membrane; CONTAINS InterPro DOMAIN/s: ATPase, AAA+ type, core (InterPro:IPR003593), NB-ARC (InterPro:IPR002182), Tol…	putrescine
18708322_5	7.91623	5	18764349	18769090	-	AT5G46270	Disease resistance protein (TIR-NBS-LRR class) family	NA	Disease resistance protein (TIR-NBS-LRR class) family; FUNCTIONS IN: transmembrane receptor activity, nucleoside-triphosphatase activity, nucleotide binding, ATP binding; INVOLVED IN: signal transduction, apoptosis, defense response, innate immune response; LOCATED IN: intrinsic to membrane; EXPRESSED IN: 17 plant structures; EXPRESSED DURING: 10 growth stages; CONTAINS InterPro DOMAIN/s: ATPase,…	putrescine
18708322_5	7.91623	5	18769697	18773658	-	AT5G46280	Minichromosome maintenance (MCM2/3/5) family protein	NA	MINICHROMOSOME MAINTENANCE 3 (MCM3); FUNCTIONS IN: nucleoside-triphosphatase activity, DNA-dependent ATPase activity, DNA binding, nucleotide binding, ATP binding; INVOLVED IN: cell proliferation, DNA-dependent DNA replication initiation, DNA unwinding involved in replication; LOCATED IN: nuclear chromatin; EXPRESSED IN: 23 plant structures; EXPRESSED DURING: 16 growth stages; CONTAINS InterPro D…	putrescine
18708322_5	7.91623	5	18774086	18776742	-	AT5G46290	3-ketoacyl-acyl carrier protein synthase I	Encodes beta-ketoacyl-[acyl carrier protein] synthase I (KASI). Crucial for fatty acid synthesis. Plays a role in chloroplast division and embryo development.	3-ketoacyl-acyl carrier protein synthase I (KAS I); FUNCTIONS IN: transferase activity, transferring acyl groups other than amino-acyl groups, fatty acid synthase activity, catalytic activity; INVOLVED IN: biosynthetic process, metabolic process, fatty acid biosynthetic process; LOCATED IN: chloroplast, chloroplast stroma, membrane, chloroplast envelope; EXPRESSED IN: 23 plant structures; EXPRESS…	putrescine
18411068_2	7.77114	2	18359734	18363088	+	AT2G44480	beta glucosidase 17	NA	beta glucosidase 17 (BGLU17); FUNCTIONS IN: cation binding, hydrolase activity, hydrolyzing O-glycosyl compounds, catalytic activity; INVOLVED IN: carbohydrate metabolic process; LOCATED IN: endomembrane system; EXPRESSED IN: stem, hypocotyl, sepal, male gametophyte, root; EXPRESSED DURING: 4 anthesis; CONTAINS InterPro DOMAIN/s: Glycoside hydrolase, family 1 (InterPro:IPR001360), Glycoside hydro…	PC.32.3..1.
[truncated: 3,722 more rows]

## Sheet: 3 d
Supplemental data, Zhu et al. (2022). Time-resolved mGWAS of dark-induced senescence. Plant Cell
[truncated: 5,861 more rows]

## Sheet: 6 d
Supplemental data, Zhu et al. (2022). Time-resolved mGWAS of dark-induced senescence. Plant Cell
[truncated: 4,892 more rows]

[truncated: 2 more sheets: Chlorophyll and Fv-Fm, candidate genes of metabolism ]
