# Supplementary material for: Genome-wide association of the metabolic shifts underpinning dark-induced senescence in Arabidopsis
Source: Plant Cell. 2021 Oct 8;34(1):557–78. doi: 10.1093/plcell/koab251 (PMC8774053; doi:10.1093/plcell/koab251)
Supplement: koab251_Supplementary_Data [file koab251_supplementary_data.zip › Supplemental Data Sets S5S9.xlsx]

## Sheet: Suppl DS5
Supplemental data, Zhu et al. (2022). Time-resolved mGWAS of dark-induced senescence. Plant Cell
Supplementary Data Set S5. CV (coefficient of variation) and H2 of metabolites
Metabolites	CV (coefficient of variation）			H2
	0 d	3 d	6 d
Chlorophyll	0.073827	0.0699737	0.091141	0.0970795
Fv/Fm	0.00820993	0.0182299	0.0677496	0.0295771
Adenine	0.222675	0.0722606	0.0639979	0.0814049
Alanine	0.98985	0.53243	0.233158	0.0959563
β-alanine	0.12211	0.264189	1.63277	0.0394705
Arginine	0.164798	0.204956	0.132538	0.0283704
Ascorbic acid	0.629345	0.190655	0.119833	0.0480959
Asparagine	0.418642	0.155496	0.117988	0.0401899
Aspartic acid	0.292284	0.235364	0.168858	0.165841
Benzoic acid	0.110328	0.249273	0.131244	0.476608
Citric acid	0.209569	0.144639	0.151033	0.75948
Ethanolamine	0.0315088	0.193384	0.370597	0.454388
Fructose	0.218308	0.0461121	0.0235124	0.00309876
Fucose	0.144296	0.131265	0.147554	0.260457
Fumaric acid	0.846112	0.345998	0.298168	0.474619
GABA	0.106378	0.578408	1.07104	0.0988576
Galactinol	0.208222	0.123416	0.106769	0.0540839
Glucose	0.602152	0.141986	0.0692946	0.0159405
Glucose-6-phosphate	0.214564	0.0869282	0.0958306	0.051332
Glutamic acid	0.15687	0.229474	0.275609	0.415173
Glutamine	0.106061	0.359857	0.784692	0.264156
Glyceric acid	0.566419	0.0232577	0.0322714	0.0114052
Glycerol	0.0548446	0.0243216	0.0311938	0.00565994
Glycine	0.494223	0.154552	0.111202	0.0523636
Guanidine	0.148773	0.178801	0.30271	0.182294
Myo-inositol	0.292216	0.220212	0.156496	0.0951147
Isocitric acid	0.178339	0.286915	0.570891	0.451633
Isoleucine	0.110715	0.0823327	0.159928	0.00970218
Leucine	0.110029	0.169651	0.299368	0.0285236
Lysine	0.0992252	0.120918	0.149054	0.0144378
2-methyl-malic acid	0.933256	0.185204	0.175209	0.164638
Malic acid	0.447252	0.166823	0.286068	0.19398
Methionine	0.244724	0.236555	0.141305	0.0285422
Nicotinic acid	0.619769	0.555554	0.449981	0.200101
Ornithine	0.133428	0.150785	0.129713	0.0182848
Pantethaine	0.117612	0.62832	0.652344	5.68874e-10
Phenylalanine	0.496782	0.0472752	0.0268355	0.00361072
Phosphoric acid	0.809706	0.254198	0.349778	0.465301
Proline	0.4361	0.235743	0.0891003	0.114739
Putrescine	0.184866	0.140416	0.133231	0.743557
Pyroglutamic acid	0.131123	0.193366	0.279685	0.249508
Pyruvic acid	4.9198	0.0332832	0.0539026	0.0116349
Serine	0.168301	0.279791	0.383754	0.136909
Serine-o	0.233095	0.191148	0.366005	0.368787
Spermidine	0.0983836	0.0512258	0.0835552	0.255488
Succinic acid	0.381552	0.525917	0.274785	0.512974
Sucrose	0.482723	0.118189	0.129803	0.0178032
Trehalose	0.233431	0.097988	0.0765465	0.296719
Threonine	0.165551	2.0235	2.04783	0.184008
Tryptophan	0.591869	0.102367	0.0578791	0.0245902
Tyramine	1.10464	0.337084	0.240508	0.18394
Tyrosine	0.236128	0.0991214	0.109751	0.0131573
Urea	0.390056	0.184282	0.101557	0.0375372
Valine	0.142215	0.0690329	0.15539	0.00856233
DAG 34:2	0.137707	0.110118	0.0416077	0.0783932
DAG 34:3	NA	0.14076	0.129138	0.190665
DAG 36:5	0.00615442	0.0897506	0.0758474	0.0407882
DGDG 32:0	0.161265	0.10764	0.0814156	0.0438514
DGDG 32:3	0.18019	0.131649	0.145838	0.104071
DGDG 34:1	1.4927	0.140774	0.115287	0.0314753
DGDG 34:2	0.166192	0.0883031	0.0722421	0.0177158
DGDG 34:4 (1)	0.194579	0.169242	0.103968	0.0547957
DGDG 34:5	0.0183662	0.047066	0.0674419	0.0243016
DGDG 34:6	NA	0.0667819	0.117155	0.0522294
DGDG 36:3 (2)	0.663207	0.173396	0.146771	0.0662908
DGDG 36:4	0.298966	0.168044	0.148911	0.0901684
DGDG 36:5 (1)	0.0678771	0.0908653	0.159209	0.0628755
DGDG 36:6	0.0477529	0.0692645	0.0952323	0.0265871
DGDG 38:6	0.250876	0.146469	0.127716	0.0741203
MGDG 32:3 (2)	0.264516	0.953767	4.1394	0.260967
MGDG 32:5	0.169857	0.106615	0.0702073	0.0672727
MGDG 32:6	0.121924	0.143332	0.0926928	0.0854438
MGDG 34:2 (1)	33.2166	0.0513259	0.0698696	0.00337758
MGDG 34:3	0.150157	0.15188	0.131118	0.0765496
MGDG 34:4	0.075408	0.050986	0.0185013	0.00461772
MGDG 34:5	0.0136458	0.0474589	0.0366923	0.00835294
MGDG 36:3 (2)	0.510546	0.405801	0.404342	0.430503
MGDG 36:4	0.133928	0.215503	0.125726	0.0816194
MGDG 36:5 (1)	0.209269	0.16144	0.260129	0.182168
MGDG 36:6	0.206544	0.152392	0.111263	0.124579
MGDG 38:4	0.375311	0.167524	0.195976	0.204198
MGDG 38:6	0.398619	0.283122	0.131146	0.141808
PC 32:1 (1)	0.848675	0.3463	0.342082	0.35797
PC 32:1 (2)	0.31223	0.219052	0.207766	0.12017
PC 32:3 (1)	0.687608	0.495583	0.500911	0.194033
PC 32:3 (2)	1.26208	0.162723	0.273137	0.107663
PC 32:3 (4)	NA	0.307262	10.9078	0.0573388
PC 34:2	NA	0.0393018	0.0477193	0.0179982
PC 34:5	0.161322	142.761	2.32779	0.289981
PC 34:6 (1)	0.48826	0.11229	0.110674	0.0337228
PC 34:6 (2)	0.000230204	0.100364	NA	0.0188085
PC 36:2	0.0751127	0.0985868	0.0660626	0.0227642
PC 36:3 (2)	1.72862	0.258032	0.540045	0.29329
PC 36:4	0.0216187	0.0571999	0.0549972	0.0225482
PC 36:5	NA	0.0239534	0.0766245	0.0276909
PC 36:6	0.0655745	0.204432	0.381301	0.0475916
PC 38:3 (2)	0.605733	0.392898	0.18566	0.166783
PC 38:5	0.0404161	0.0922621	0.0642551	0.0424759
PC 38:6	0.0871136	0.116241	0.115019	0.192347
PE 34:1	NA	0.238916	0.256047	0.366445
PE 34:2	NA	0.045896	0.130376	0.0166849
PE 34:3	NA	0.11205	0.859478	0.132398
PE 36:2	NA	0.203315	0.0929443	0.0767716
PE 36:3 (1)	NA	0.124428	0.120629	0.0614847
PE 36:3 (2)	4.31109	5.89774	1.20879	0.680037
PE 36:4	NA	0.0861248	0.0909188	0.0313305
PE 36:5	NA	0.0320724	0.110826	3.08746e-14
PE 36:6	NA	0.0955031	0.259494	0.0921866
PE 40:3	NA	0.453754	0.253671	0.377226
SQDG 34:3	0.0702287	0.0810966	0.0776181	0.0929131
SQDG 36:6	0.494085	0.144476	0.107288	0.10024
TAG 44:0	0.412977	NA	NA	0
TAG 46:0	0.362967	NA	NA	0
TAG 46:1	0.215588	0.0342584	NA	0
TAG 48:0	0.306317	NA	0.135354	0.000660892
TAG 48:1	NA	0.0593407	NA	0
TAG 50:0	0.345652	NA	NA	0
TAG 50:2	NA	0.0521753	NA	0
TAG 52:0	0.56797	NA	NA	0
TAG 52:2	NA	0.0155193	NA	0
TAG 52:3	NA	0.0201784	0.00254742	0
TAG 52:5	0.0049456	3.8727	0.48483	0.0739648
TAG 52:6	0.019387	0.802308	1.00537	0.0584717
TAG 52:7	0.0447197	0.244685	0.149096	0.145887
TAG 52:8 (1)	0.368116	0.259865	0.131118	0.0359785
TAG 52:9 (1)	0.0483765	1.8273	0.850672	0.0452241
TAG 54:0	0.336033	NA	NA	0
TAG 54:1	NA	0.0401761	NA	0
TAG 54:2	NA	0.0656168	NA	0
TAG 54:5	0.00750202	0.0201743	0.0174694	0.0010327
TAG 54:6	0.0198576	0.0743648	0.0773065	0.0427604
TAG 54:7	0.0303287	0.204025	0.164327	0.129912
TAG 54:9	0.0234972	1.07249	0.344061	0.131419
TAG 56:0	0.100614	NA	NA	0
TAG 56:3	NA	0.0122637	NA	0
TAG 56:4	NA	0.0133249	0.00181922	0
TAG 56:6	NA	0.269583	0.133035	0.0966427
TAG 58:0	0.0955621	NA	0.0654619	0.00119574

## Sheet: Suppl DS6
Supplemental data, Zhu et al. (2022). Time-resolved mGWAS of dark-induced senescence. Plant Cell
Supplementary Data Set S6. Cluster information of metabolic shift pattern for three time points
Meatabolites	Cluster No.
Adenine	1
Alanine	1
Ascorbic acid	1
Fumaric acid	1
Galactinol	1
Glucose-6-phosphate	1
Glycine	1
Myo-inositol	1
Proline	1
Spermidine	1
Sucrose	1
Tyramine	1
DAG 34:2	1
DAG 36:5	1
DGDG 32:0	1
DGDG 32:3	1
DGDG 34:1	1
DGDG 34:2	1
DGDG 34:4 (1)	1
DGDG 34:5	1
DGDG 36:6	1
DGDG 38:6	1
MGDG 32:6	1
MGDG 36:3 (2)	1
MGDG 36:6	1
MGDG 38:6	1
PC 36:2	1
PC 36:4	1
PC 38:5	1
PC 38:6	1
SQDG 36:6	1
TAG 54:6	1
Aspartic acid	2
Citric acid	2
Fructose	2
Glucose	2
Glyceric acid	2
Glycerol	2
2-methyl-malic acid	2
Malic acid	2
Pantethaine	2
Putrescine	2
Pyruvic acid	2
Trehalose	2
DGDG 36:3 (2)	2
DGDG 36:4	2
DGDG 36:5 (1)	2
MGDG 32:5	2
MGDG 34:2 (1)	2
MGDG 34:3	2
MGDG 34:4	2
MGDG 34:5	2
MGDG 38:4	2
PC 32:1 (1)	2
PC 32:1 (2)	2
SQDG 34:3	2
TAG 54:5	2
Fucose	3
Succinic acid	3
MGDG 36:4	3
TAG 52:7	3
TAG 54:7	3
Arginine	4
Asparagine	4
Benzoic acid	4
Gaba	4
Glutamic acid	4
Glutamine	4
Guanidine	4
Isocitric acid	4
Methionine	4
Ornithine	4
Phenylalanine	4
Pyroglutamic acid	4
Serine	4
Tryptophan	4
Urea	4
MGDG 32:3 (2)	4
PC 32:3 (1)	4
PC 36:6	4
PC 38:3 (2)	4
PE 36:3 (2)	4
TAG 52:8 (1)	4
β-alanine	5
Isoleucine	5
Leucine	5
Lysine	5
Nicotinic acid	5
Phosphoric acid	5
Threonine	5
Tyrosine	5
Valine	5
PC 32:3 (2)	5
PC 34:5	5
PC 34:6 (1)	5
TAG 52:5	5
TAG 52:6	5
TAG 52:9 (1)	5
TAG 54:9	5
Ethanolamine	6
Serine-o	6
MGDG 36:5 (1)	6
PC 36:3 (2)	6

## Sheet: Suppl DS7 
Supplemental data, Zhu et al. (2022). Time-resolved mGWAS of dark-induced senescence. Plant Cell
Supplementary Data Set S7. Overlap loci information of darkness-related GWAS results
Overlap	SNP numbers	SNP ID	Related Gene
0-3 d 0-6 d 3 d 6 d	3	6714895_1	KCS4
		2725344_1	THA1
		21909782_5	TAT1
3 d 6 d 0-6 d	1	18405754_4	AGT2
3 d 6 d	2	14542999_5	Bglu42
		18166421_3
0-3 d 3 d	9	13313353_2
		9017941_2
		8555864_5
		10341710_2
		10678667_3
		15330349_4	CHY4
		16809444_5
		16008528_1
		17174490_4
0-6 d 6 d	2	20314932_3	Avt1B
		26237084_5	GTE7
0-3 d 0-6 d	3	26666218_5
		12487066_4	TRE1
		10026495_5
3 d	44	12598234_2
		17294108_5
		17780723_4
		2357094_3
		30404850_1
		1812702_5
		28087936_1
		4298360_1
		11370801_1
		7298451_2
		13142224_1
		17841580_3
		17625366_5
		18805654_1
		3058636_1
		1610811_5
		2895602_5
		19321171_5
		7877344_1
		18751422_2
		9742240_2
		11905021_3
		6173474_4
		18200247_2
		16587261_3
		22537715_5
		19978371_3
		27902164_1
		20977783_5
		6055574_4
		10080114_5
		1611015_4
		7889917_5
		28556743_1
		10869763_3
		11714465_3
		19237775_2
		10753353_3
		24250502_1
		17602154_1
		19595797_1
		161770_4
		692304_4
		23706285_1
6 d	46	22004219_1
		12688896_1
		172877_2
		11209084_1
		17384326_5
		9579466_3
		16410272_5
		26227019_5
		21859343_1
		1935205_1
		8810250_4
		13157070_1
		1005534_1
		6942472_1
		12278728_1
		29466232_1
		12491454_4
		19213556_2
		17363240_2
		12984321_4
		6984775_4
		7897448_4
		13579588_3
		9704796_5
		8770149_4
		25650208_1
		22096715_3
		28864763_1
		17382577_1
		10795791_4
		2340973_1
		14163576_3
		6083311_2
		16243625_1
		23236298_1
		24519616_1
		311403_1
		11587335_4
		16687507_3
		7102376_4
		21146948_1
		17166181_4
		3854730_5
		12318757_2
		29868644_1
		27541238_1
0-3 d	10	17207284_1
		25729028_1
		21789217_5
		15970175_3
		13958234_3
		21606798_5
		7149302_4
		8437156_2
		11368985_1
		16352568_3
0-6 d	15	8917424_2
		5046319_3
		3825210_1
		8043848_4
		15796675_5
		7003080_4
		10782394_4
		12521000_1
		16607915_2
		29234947_1
		8637614_4
		8679437_4
		20882460_3
		23459515_1
		4816726_5

## Sheet: Suppl DS8
Supplemental data, Zhu et al. (2022). Time-resolved mGWAS of dark-induced senescence. Plant Cell
Supplementary Data Set S9. List of Arabidopsis accessions and related information
No.	ecotype.name	ABRC.name	name
1	ecotype.1	CS76089	ALL1-2
2	ecotype.104	CS76160	LDV-14
3	ecotype.149	CS76163	LDV-58
4	ecotype.166	CS76181	MIB-15
5	ecotype.1716	CS76151	KBS-Mac-8
6	ecotype.173	CS76182	MIB-22
7	ecotype.178	CS76183	MIB-28
8	ecotype.1867	CS76188	MNF-Pot-68
9	ecotype.1925	CS76185	MNF-Che-2
10	ecotype.1967	CS76186	MNF-Jac-32
11	ecotype.2	CS76090	ALL1-3
12	ecotype.2057	CS76180	Map-42
13	ecotype.223	CS76184	MIB-84
14	ecotype.2274	CS76228	SLSP-30
15	ecotype.2290	CS76232	Ste-3
16	ecotype.258	CS76205	PAR-3
17	ecotype.260	CS76207	PAR-5
18	ecotype.267	CS76221	ROM-1
19	ecotype.281	CS76252	TOU-A1-115
20	ecotype.282	CS76253	TOU-A1-116
21	ecotype.321	CS76255	TOU-A1-43
22	ecotype.328	CS76256	TOU-A1-62
23	ecotype.357	CS76258	TOU-A1-96
24	ecotype.362	CS76259	TOU-C-3
25	ecotype.366	CS76260	TOU-E-11
26	ecotype.373	CS76261	TOU-H-12
27	ecotype.374	CS76262	TOU-H-13
28	ecotype.378	CS76263	TOU-I-17
29	ecotype.379	CS76264	TOU-I-2
30	ecotype.380	CS76265	TOU-I-6
31	ecotype.386	CS76267	TOU-K-3
32	ecotype.390	CS76299	VOU-1
33	ecotype.392	CS76300	VOU-2
34	ecotype.4802	CS76292	UKSW06-202
35	ecotype.5056	CS76281	UKSE06-192
36	ecotype.5122	CS76283	UKSE06-278
37	ecotype.5158	CS76284	UKSE06-349
38	ecotype.5232	CS76288	UKSE06-466
39	ecotype.5245	CS76289	UKSE06-482
40	ecotype.5381	CS76276	UKNW06-060
41	ecotype.5565	CS76277	UKNW06-386
42	ecotype.5606	CS76278	UKNW06-436
43	ecotype.5742	CS76272	UKID37
44	ecotype.5753	CS76273	UKID48
45	ecotype.5785	CS76274	UKID80
46	ecotype.5832	CS76092	App1-16
47	ecotype.5837	CS76099	Bor-1
48	ecotype.5887	CS76120	DraIV1-5
49	ecotype.5896	CS76119	DraIV1-14
50	ecotype.6005	CS76123	DraIV6-35
51	ecotype.6008	CS76124	Duk
52	ecotype.6119	CS76240	T620
53	ecotype.6169	CS76243	Tad01
54	ecotype.6188	CS76245	TDr-1
55	ecotype.6194	CS76249	TDr-8
56	ecotype.6243	CS76251	Tottarp-2
57	ecotype.6318	CS76269	UduI1-34
58	ecotype.6448	CS76307	ZdrI2-24
59	ecotype.66	CS76108	CAM-61
60	ecotype.6709	CS76096	Bg2
61	ecotype.6727	CS28140	CIBC2
62	ecotype.6729	CS28141	CIBC4
63	ecotype.6730	CS28142	CIBC5
64	ecotype.6744	CS28181	Cold Spring Harbor Lab-5
65	ecotype.6810	CS28407	Knox-11
66	ecotype.6847	CS28550	NFC20
67	ecotype.6898	CS76091	An-1
68	ecotype.6899	CS76094	Bay-0
69	ecotype.6903	CS76100	Bor-4
70	ecotype.6905	CS76105	Bur-0
71	ecotype.6906	CS76106	C24
72	ecotype.6907	CS76111	CIBC17
73	ecotype.6909	CS76113	Col-0
74	ecotype.6911	CS76116	Cvi-0
75	ecotype.6914	CS76126	Edi-0
76	ecotype.6916	CS76127	Est-1
77	ecotype.6918	CS76128	Fab-4
78	ecotype.6919	CS76133	Ga-0
79	ecotype.6921	CS76136	Goettingen-7
80	ecotype.6924	CS76144	HR5
81	ecotype.6926	CS76153	Kin-0
82	ecotype.6928	CS76154	Knox-18
83	ecotype.6932	CS76164	Ler-1
84	ecotype.6937	CS76191	Mrk-0
85	ecotype.6939	CS76192	Mt-0
86	ecotype.6940	CS76193	Mz-0
87	ecotype.6942	CS76197	Nd-1
88	ecotype.6943	CS76198	NFA-10
89	ecotype.6946	CS76203	Oy-0
90	ecotype.6951	CS76215	Pu2-23
91	ecotype.6953	CS28663	PUZ24
92	ecotype.6958	CS76216	Ra-0
93	ecotype.6962	CS76227	Sha
94	ecotype.6967	CS76230	Sq-8
95	ecotype.6973	CS76293	Ull2-3
96	ecotype.6976	CS76296	Uod-7
97	ecotype.6977	CS76297	Van-0
98	ecotype.6979	CS76301	Wei-0
99	ecotype.6980	CS76303	Ws-0
100	ecotype.6982	CS76304	Wt-5
101	ecotype.6983	CS76305	Yo-0
102	ecotype.6985	CS76306	Zdr-6
103	ecotype.6988	CS76088	Alc-0
104	ecotype.6989	CS28013	Alst-1
105	ecotype.6990	CS28014	Amel-1
106	ecotype.6992	CS28018	Ang-0
107	ecotype.6994	CS28049	Ann-1
108	ecotype.6996	CS28017	An-2
109	ecotype.7000	CS28007	Aa-0
110	ecotype.7004	CS28097	Bs-2
111	ecotype.7008	CS28064	Benk-1
112	ecotype.7011	CS28063	Be-1
113	ecotype.7014	CS28053	Ba-1
114	ecotype.7026	CS28091	Boot-1
115	ecotype.7031	CS28099	Bsch-0
116	ecotype.7035	CS28090	Blh-2
117	ecotype.7062	CS28128	Ca-0
118	ecotype.7069	CS28133	Cha-0
119	ecotype.7071	CS28135	Chat-1
120	ecotype.7078	CS28163	Co-2
121	ecotype.7080	CS28165	Co-4
122	ecotype.7094	CS28200	Da-0
123	ecotype.7098	CS28208	Di-1
124	ecotype.7100	CS28202	Db-0
125	ecotype.7102	CS28210	Do-0
126	ecotype.7105	CS28214	Dra-2
127	ecotype.7110	CS28217	Ede-1
128	ecotype.7123	CS28236	Ep-0
129	ecotype.7126	CS28241	Es-0
130	ecotype.7128	CS28243	Est-0
131	ecotype.7135	CS28268	Fr-4
132	ecotype.7139	CS28252	Fi-1
133	ecotype.7141	CS28274	Ga-2
134	ecotype.7143	CS28279	Gel-1
135	ecotype.7145	CS28277	Ge-1
136	ecotype.7147	CS28280	Gie-0
137	ecotype.7150	CS28332	G-1
138	ecotype.7151	CS28282	G”-0
139	ecotype.7158	CS28326	Gr-5
140	ecotype.7163	CS28336	Ha-0
141	ecotype.7164	CS28343	Hau-0
142	ecotype.7165	CS28350	Hn-0
143	ecotype.7166	CS28344	Hey-1
144	ecotype.7178	CS28373	Jm-1
145	ecotype.7181	CS28364	Je-0
146	ecotype.7186	CS28395	Kn-0
147	ecotype.7188	CS28382	Kelsterbach -2
148	ecotype.7199	CS28394	Kl-5
149	ecotype.7201	CS28419	Kr-0
150	ecotype.7205	CS28423	Krot-2
151	ecotype.7206	CS28420	Kro-0
152	ecotype.7224	CS28454	Li-3
153	ecotype.7229	CS28459	Li-6
154	ecotype.7231	CS28461	Li-7
155	ecotype.7244	CS28495	Mnz-0
156	ecotype.7252	CS28490	Mc-0
157	ecotype.7258	CS28573	Nw-0
158	ecotype.7260	CS28575	Nw-2
159	ecotype.7263	CS28578	Nz1
160	ecotype.7270	CS28568	Nok-1
161	ecotype.7275	CS28564	No-0
162	ecotype.7277	CS28580	Ob-1
163	ecotype.7280	CS28583	Old-1
164	ecotype.7282	CS28587	Or-0
165	ecotype.7283	CS28848	Ors-1
166	ecotype.7291	CS28595	Pa-2
167	ecotype.7296	CS76211	Petergof
168	ecotype.7300	CS28640	Pla-0
169	ecotype.7306	CS28650	Pog-0
170	ecotype.7307	CS28645	Pn-0
171	ecotype.7316	CS28685	Rhen-1
172	ecotype.7330	CS28724	Sapporo-0
173	ecotype.7331	CS28734	Sh-0
174	ecotype.7333	CS28729	Sei-0
175	ecotype.7337	CS28739	Si-0
176	ecotype.7340	CS28725	Sav-0
177	ecotype.7343	CS28743	Sp-0
178	ecotype.7344	CS28732	Sg-1
179	ecotype.7346	CS28750	Ste-0
180	ecotype.7351	CS28786	Ty-0
181	ecotype.7354	CS28759	Ting-1
182	ecotype.7355	CS28760	Tiv-1
183	ecotype.7372	CS28779	Tscha-1
184	ecotype.7373	CS28780	Tsu-0
185	ecotype.7378	CS28787	Uk-1
186	ecotype.7379	CS28788	Uk-2
187	ecotype.7384	CS28800	Ven-1
188	ecotype.7391	CS28809	Wag-4
189	ecotype.7392	CS28810	Wag-5
190	ecotype.7397	CS28823	Ws
191	ecotype.7405	CS28814	Wc-2
192	ecotype.7408	CS28833	Wt-3
193	ecotype.7411	CS28822	Wl-0
194	ecotype.7418	CS28847	Zu-1
195	ecotype.7430	CS28527	Nc-1
196	ecotype.7438	CS76194	N13
197	ecotype.7446	CS28510	N4
198	ecotype.7460	CS28201	Da(1)-12
199	ecotype.7472	CS28720	S96
200	ecotype.7477	CS28812	WAR
201	ecotype.7479	CS28610	PHW-10
202	ecotype.7490	CS28620	PHW-20
203	ecotype.7492	CS28622	PHW-22
204	ecotype.7496	CS28626	PHW-26
205	ecotype.7502	CS28631	PHW-31
206	ecotype.7507	CS28636	PHW-36
207	ecotype.7508	CS28637	PHW-37
208	ecotype.7515	CS22689	RRS-10
209	ecotype.7516	CS76298	Var2-1
210	ecotype.7518	CS76200	Omo2-1
211	ecotype.7520	CS76176	Lp2-2
212	ecotype.7521	CS76177	Lp2-6
213	ecotype.7522	CS76190	Mr-0
214	ecotype.7525	CS76220	Rmx-A180
215	ecotype.8213	CS76214	Pro-0
216	ecotype.8214	CS76139	Gy-0
217	ecotype.8222	CS76170	Lis-2
218	ecotype.8231	CS76102	Bro1-6
219	ecotype.8235	CS76141	Hod
220	ecotype.8236	CS76146	HSm
221	ecotype.8239	CS76155	PHW-3
222	ecotype.8264	CS76097	Bla-1
223	ecotype.8271	CS76103	Bu-0
224	ecotype.8275	CS76110	Cen-0
225	ecotype.8296	CS76134	Gd-1
226	ecotype.8297	CS76135	Ge-0
227	ecotype.8300	CS76137	Gr-1
228	ecotype.8304	CS76140	Hi-0
229	ecotype.8306	CS76142	Hov4-1
230	ecotype.8310	CS76145	Hs-0
231	ecotype.8314	CS76149	Ka-0
232	ecotype.8323	CS76159	Lc-0
233	ecotype.8325	CS76168	Lip-0
234	ecotype.8326	CS76169	Lis-1
235	ecotype.8329	CS76173	Lm-2
236	ecotype.8335	CS76178	Lund
237	ecotype.8343	CS76195	Na-1
238	ecotype.8365	CS76217	Rak-2
239	ecotype.8374	CS76222	Rsch-4
240	ecotype.8376	CS76223	Sanna-2
241	ecotype.8378	CS76224	Sap-0
242	ecotype.8387	CS76231	St-0
243	ecotype.8389	CS76242	Ta-0
244	ecotype.8412	CS76225	Sav-1
245	ecotype.8420	CS76152	Kelsterbach -4
246	ecotype.8424	CS76150	Kas-2
247	ecotype.8796	CS76084	11PNA4.101
248	ecotype.91	CS76148	JEA
249	ecotype.957	CS76095	Belmonte-4-94
250	ecotype.96	CS76158	LAC-5
251	ecotype.5987	CS76122	DraIV6-16
252	ecotype.7394	CS28804	Wa-1
253	ecotype.116	CS76161	LDV-25
254	ecotype.126	CS76162	LDV-34
255	ecotype.1859	CS76187	MNF-Pot-48
256	ecotype.23	CS76107	CAM-16
257	ecotype.242	CS76189	MOG-37
258	ecotype.5116	CS76282	UKSE06-272
259	ecotype.5264	CS76290	UKSE06-520
260	ecotype.5380	CS76275	UKNW06-059
261	ecotype.5729	CS76271	UKID22
262	ecotype.6039	CS76143	Hovdala-2
263	ecotype.6042	CS76174	Lom1-1
264	ecotype.6190	CS76248	TDr-3
265	ecotype.641	CS76165	LI-OF-095
266	ecotype.6449	CS76308	ZdrI2-25
267	ecotype.6933	CS76172	LL-0
268	ecotype.6936	CS76179	Lz-0
269	ecotype.6944	CS76199	NFA-8
270	ecotype.6959	CS76218	Rennes-1
271	ecotype.6961	CS76226	Se-0
272	ecotype.7002	CS28054	Baa-1
273	ecotype.7227	CS28457	Li-5:2
274	ecotype.7310	CS28651	Pr-0
275	ecotype.7382	CS28795	Utrecht
276	ecotype.7449	CS28513	N7
277	ecotype.8215	CS76129	Fei-0
278	ecotype.8240	CS76156	Kulturen-1
279	ecotype.8241	CS76166	Liarum
280	ecotype.8256	CS76093	Ba1-2
281	ecotype.8265	CS76098	Blh-1
282	ecotype.8610	CS76083	11ME1.32
283	ecotype.8692	CS76085	328PNA054
284	ecotype.94	CS76157	LAC-3
285	ecotype.259	CS76206	PAR-4
286	ecotype.81	CS76115	CUR-3
287	ecotype.5207	CS76287	UKSE06-429
288	ecotype.7092	CS28193	Com-1

## Sheet: Suppl DS9
Supplemental data, Zhu et al. (2022). Time-resolved mGWAS of dark-induced senescence. Plant Cell
Supplementary Data Set S9. Summary of statistical tests.
Figure 3B
	BGLU42 relative expression
Column A	Col-0	Col-0	Col-0
vs.
Column B	bglu42-1	bglu42-2	bglu42-3
Unpaired t test
P value	3.4311e-07	2.4474e-11	2.4775e-07
P value summary	***	***	***
Significantly different (P < 0.05)?	Yes	Yes	Yes
One- or two-tailed P value?	Two-tailed	Two-tailed	Two-tailed
t, df	t= -11.8, df=10	t= 31.5, df=10	t=-12.21, df=10
	Galactinol relative content
	0 d			6 d			15 d
Column A	Col-0	Col-0	Col-0	Col-0	Col-0	Col-0	Col-0	Col-0	Col-0
vs.
Column B	bglu42-1	bglu42-2	bglu42-3	bglu42-1	bglu42-2	bglu42-3	bglu42-1	bglu42-2	bglu42-3
Unpaired t test
P value	0.1632	1.4874e-06	0.0841	0.0143	1.8925e-09	0.0004	0.9907	1.5357e-05	1.6844e-05
P value summary		***		*	***	***		***	***
Significantly different (P < 0.05)?	No	Yes	No	Yes	Yes	Yes	No	Yes	Yes
One- or two-tailed P value?	Two-tailed	Two-tailed	Two-tailed	Two-tailed	Two-tailed	Two-tailed	Two-tailed	Two-tailed	Two-tailed
t, df	t= 1.51, df=10	t= -10.07, df=10	t= 1.92, df=10	t= 2.96, df=10	t= -20.26, df=10	t= 5.47, df=10	t= 0.01, df=10	t= -7.76, df=10	t= 7.68, df=10
	Chlorophyll content
	0 d			6 d			15 d
Column A	Col-0	Col-0	Col-0	Col-0	Col-0	Col-0	Col-0	Col-0	Col-0
vs.
Column B	bglu42-1	bglu42-2	bglu42-3	bglu42-1	bglu42-2	bglu42-3	bglu42-1	bglu42-2	bglu42-3
Unpaired t test
P value	0.5101	0.253	0.9785	0.0005	0.0046	0.0106	0.0183	0.0062	0.0464
P value summary				***	**	*	*	**	*
Significantly different (P < 0.05)?	No	No	No	Yes	Yes	Yes	Yes	Yes	Yes
One- or two-tailed P value?	Two-tailed	Two-tailed	Two-tailed	Two-tailed	Two-tailed	Two-tailed	Two-tailed	Two-tailed	Two-tailed
t, df	t= -0.72, df=4	t= -0.03, df=4	t= 1.33, df=4	t= -10.29, df=4	t= 5.74, df=4	t= -4.53, df=4	t= -3.85, df=4	t= 5.26, df=4	t= -2.85, df=4
Figure 3 d	Glycine relative content					Avt1brelative expression
	0 d		6 d
Column A	Col-0	Col-0	Col-0	Col-0		Col-0	Col-0
vs.
Column B	avt1b-1	avt1b-2	avt1b-1	avt1b-2		avt1b-1	avt1b-2
Unpaired t test
P value	7.1029e-06	0.0005	0.9453	0.9864		2.3006e-06	1.8135e-09
P value summary	***	***				***	***
Significantly different (P < 0.05)?	Yes	Yes	No	No		Yes	Yes
One- or two-tailed P value?	Two-tailed	Two-tailed	Two-tailed	Two-tailed		Two-tailed	Two-tailed
t, df	t= -8.47, df=10	t= -6.15, df=10	t= -0.07, df=10	t=-0.02, df=10		t= 9.6, df=10	t= 20.35, df=10
Figure 3F	Glycine relative content			AVT1b relative expression
Column A	0 d-A	6 d-A		0 d-A	6 d-A
vs.
Column B	0 d-T	6 d-T		0 d-T	6 d-T
Unpaired t test
P value	0.9722	0.0003		0.0988	5.1625e-13
P value summary		***			***
Significantly different (P < 0.05)?	No	Yes		No	Yes
One- or two-tailed P value?	Two-tailed	Two-tailed		Two-tailed	Two-tailed
t, df	t= -0.04, df=33	t= -4.1, df=33		t= -1.7, df=33	t= -11.43, df=33
Figure 4B	Ornithine relative content					GTE7relative expression			NAOD relative expression			Arginase1 relative expression
	0 d		6 d
Column A	Ws	Ws	Ws	Ws		Ws	Ws		Ws	Ws		Ws	Ws
vs.
Column B	RNAi-1	RNAi-2	RNAi-1	RNAi-2		RNAi-1	RNAi-2		RNAi-1	RNAi-2		RNAi-1	RNAi-2
Unpaired t test
P value	0.0056	0.0027	0.0016	9.0996e-05		5.8059e-06	0.000016		0.000244	0.000019		0.000183	0.000103
P value summary	**	**	**	***		***	***		***	***		***	***
Significantly different (P < 0.05)?	Yes	Yes	Yes	Yes		Yes	Yes		Yes	Yes		Yes	Yes
One- or two-tailed P value?	Two-tailed	Two-tailed	Two-tailed	Two-tailed		Two-tailed	Two-tailed		Two-tailed	Two-tailed		Two-tailed	Two-tailed
t, df	t= 3.62, df=10	t= 4.08, df=10	t= 4.28, df=10	t= 6.28, df=10		t= 8.67, df=10	t= 7.72, df=10		t= 5.55, df=10	t= 7.56, df=10		t= 5.76, df=10	t= 6.19, df=10
Figure 5B	Tyrosine relative content							Chlorophyll content
	0 d		6 d		15 d			0 d		6 d		15 d
Column A	Col-0	Col-0	Col-0	Col-0	Col-0	Col-0		Col-0	Col-0	Col-0	Col-0	Col-0	Col-0
vs.
Column B	tat1-1	tat1-2	tat1-1	tat1-2	tat1-1	tat1-2		tat1-1	tat1-2	tat1-1	tat1-2	tat1-1	tat1-2
Unpaired t test
P value	4.2974e-08	5.8671e-08	4.1922e-07	2.87e-07	9.1168e-08	5.2657e-10		0.144853	0.1291	0.003766	0.015711	0.000817	0.003039
P value summary	***	***	***	***	***	***				**	*	***	**
Significantly different (P < 0.05)?	Yes	Yes	Yes	Yes	Yes	Yes		No	No	Yes	Yes	Yes	Yes
One- or two-tailed P value?	Two-tailed	Two-tailed	Two-tailed	Two-tailed	Two-tailed	Two-tailed		Two-tailed	Two-tailed	Two-tailed	Two-tailed	Two-tailed	Two-tailed
t, df	t=-14.68, df=10	t= -14.21, df=10	t= -11.55, df=10	t= -12.02, df=10	t= -13.57, df=10	t= -23.08, df=10		t= 1.81, df=4	t= 1.91, df=4	t= 6.05, df=4	t= 4.03, df=4	t= 9.08, df=4	t= 6.41, df=4
Figure 5D	Tyrosine relative content							TAT1 relative expression
	Chr5:21909782			Chr5:21911088				Chr5:21909782			Chr5:21911088
Column A	0 d-A	3 d-A	6 d-A	0 d-A	3 d-A	6 d-A		0 d-A	3 d-A	6 d-A	0 d-A	3 d-A	6 d-A
vs.
Column B	0 d-G	3 d-G	6 d-G	0 d-G	3 d-G	6 d-G		0 d-G	3 d-G	6 d-G	0 d-G	3 d-G	6 d-G
Unpaired t test
P value	0.4401	1.6226e-05	1.5811e-05	0.0005	0.5645	0.8567		0.598	0.0027	0.0039	0.0639	0.1023	0.302
P value summary		***	***	***					**	**
Significantly different (P < 0.05)?	No	Yes	Yes	Yes	No	No		No	Yes	Yes	No	No	No
One- or two-tailed P value?	Two-tailed	Two-tailed	Two-tailed	Two-tailed	Two-tailed	Two-tailed		Two-tailed	Two-tailed	Two-tailed	Two-tailed	Two-tailed	Two-tailed
t, df	t=0.78, df=33	t=5.04, df=33	t=5.05, df=33	t=-3.84825, df=33	t=-0.58208, df=33	t=-0.18, df=33		t=0.53, df=33	t=-3.24, df=33	t=-3.11, df=33	t=1.92, df=33	t=-1.68, df=33	t=-1.05, df=33
								0.53
Figure 5E
Tukey's multiple comparisons test	Mean Diff.	Below threshold (0.01)?	Summary	P Value
0 mM Tyrosine
TAT1-Col-0 vs. TAT1-G	1.4e-15	No	ns (not significantly)	>0.9999
TAT1-Col-0 vs. TAT1-A	-2.31e-16	No	ns	>0.9999
TAT1-G vs. TAT1-A	-1.63e-15	No	ns	>0.9999
0.25 mM Tyrosine
TAT1-Col-0 vs. TAT1-G	9.172	Yes	**	0.0026
TAT1-Col-0 vs. TAT1-A	1.67	No	ns	0.8023
TAT1-G vs. TAT1-A	-7.502	Yes	ns	0.0163
0.5 mM Tyrosine
TAT1-Col-0 vs. TAT1-G	12.93	Yes	****	<0.0001
TAT1-Col-0 vs. TAT1-A	1.226	No	ns	0.8878
TAT1-G vs. TAT1-A	-11.7	Yes	***	0.0001
1 mM Tyrosine
TAT1-Col-0 vs. TAT1-G	16.57	Yes	****	<0.0001
TAT1-Col-0 vs. TAT1-A	2.361	No	ns	0.6453
TAT1-G vs. TAT1-A	-14.21	Yes	****	<0.0001
2 mM Tyrosine
TAT1-Col-0 vs. TAT1-G	19.56	Yes	****	<0.0001
TAT1-Col-0 vs. TAT1-A	2.746	No	ns	0.5538
TAT1-G vs. TAT1-A	-16.81	Yes	****	<0.0001
4 mM Tyrosine
TAT1-Col-0 vs. TAT1-G	20.55	Yes	****	<0.0001
TAT1-Col-0 vs. TAT1-A	1.535	No	ns	0.8302
TAT1-G vs. TAT1-A	-19.02	Yes	****	<0.0001
8 mM Tyrosine
TAT1-Col-0 vs. TAT1-G	21.06	Yes	****	<0.0001
TAT1-Col-0 vs. TAT1-A	1.981	No	ns	0.7339
TAT1-G vs. TAT1-A	-19.08	Yes	****	<0.0001
Figure 6B	Threonine relative content							Chlorophyll content
	0 d		6 d		15 d			0 d		6 d		15 d
Column A	Col-0	Col-0	Col-0	Col-0	Col-0	Col-0		Col-0	Col-0	Col-0	Col-0	Col-0	Col-0
vs.
Column B	tha1-2	tha1-3	tha1-2	tha1-3	tha1-2	tha1-3		tha1-2	tha1-3	tha1-2	tha1-3	tha1-2	tha1-3
Unpaired t test
P value	0.349136	.055261	2.3781e-08	1.185e-08	9.4145e-09	2.1177e-10		0.347034	0.455616	0.012368	0.000429	0.002808	0.02119
P value summary			***	***	***	***				*	***	***	*
Significantly different (P < 0.05)?	No	No	Yes	Yes	Yes	Yes		No	No	Yes	Yes	Yes	Yes
One- or two-tailed P value?	Two-tailed	Two-tailed	Two-tailed	Two-tailed	Two-tailed	Two-tailed		Two-tailed	Two-tailed	Two-tailed	Two-tailed	Two-tailed	Two-tailed
t, df	t=-0.98, df=10	t=-2.17, df=10	t= -15.61, df=10	t= -16.78, df=10	t= -17.18, df=10	t= -25.32, df=10		t= 1.06, df=4	t= -0.83, df=4	t=4.33, df=4	t= 10.72, df=4	t= 6.55, df=4	t=3.68, df=4
Figure 6 d	Threonine relative content				THA1 relative expression
Column A	0 d-G	3 d-G	6 d-G		0 d-G	3 d-G	6 d-G
vs.
Column B	0 d-A	3 d-A	6 d-A		0 d-A	3 d-A	6 d-A
Unpaired t test
P value	0.9639	2.0293e-10	3.9517e-08		0.161	1.9917e-11	8.4811e-07
P value summary		***	***			***	***
Significantly different (P < 0.05)?	No	Yes	Yes		No	Yes	Yes
One- or two-tailed P value?	Two-tailed	Two-tailed	Two-tailed		Two-tailed	Two-tailed	Two-tailed
t, df	t=-0.78, df=10	t= 8.73, df=10	t= 6.94, df=10		t=-1.43, df=10	t=-9.57, df=10	t= -5.94, df=10
Supplemental Figure 3	Chlorophyll content							Fv/Fm
	0 d		6 d		15 d			0 d		6 d		15 d
Column A	Col-0	Ws	Col-0	Ws	Col-0	Ws		Col-0	Ws	Col-0	Ws	Col-0	Ws
vs.
Column B	bcat2-1	bcat2-2	bcat2-1	bcat2-2	bcat2-1	bcat2-2		bcat2-1	bcat2-2	bcat2-1	bcat2-2	bcat2-1	bcat2-2
Unpaired t test
P value	0.510843	0.278001	9.2e-05	0.020387	0.012008	0.049792		0.852923	0.120658	0.001777	0.017393	0.033919	0.05172
P value summary			***	*	*	*				**	*	*
Significantly different (P < 0.05)?	No	No	Yes	Yes	Yes	Yes		No	No	Yes	Yes	Yes	No
One- or two-tailed P value?	Two-tailed	Two-tailed	Two-tailed	Two-tailed	Two-tailed	Two-tailed		Two-tailed	Two-tailed	Two-tailed	Two-tailed	Two-tailed	Two-tailed
t, df	t= 0.72, df=4	t= 1.25, df=4	t= 15.86, df=4	t= 3.72, df=4	t= 4.37, df=4	t= 2.78, df=4		t= 0.2, df=4	t= 1.97, df=4	t= 7.4, df=4	t= 3.91, df=4	t= 3.17, df=4	t= 2.74, df=4
	Leucine relative content							BCAT2 relative expression
	0 d		6 d		15 d			Baa-1		Sei-1		Nd-1		Col-0
Column A	Col-0	Ws	Col-0	Ws	Col-0	Ws		0 d	0 d	0 d	0 d	0 d	0 d	0 d	0 d
vs.
Column B	bcat2-1	bcat2-2	bcat2-1	bcat2-2	bcat2-1	bcat2-2		3 d	6 d	3 d	6 d	3 d	6 d	3 d	6 d
Unpaired t test
P value	0.068719	0.081973	1.8856e-09	3.0502e-07	8.6364e-13	2.7889e-13		2.3975e-05	2.505e-05	1.3e-05	9.4256e-09	2.2769e-06	9.1106e-09	5.0023e-06	1.3471e-06
P value summary			***	***	***	***		***	***	***	***	***	***	***	***
Significantly different (P < 0.05)?	No	No	Yes	Yes	Yes	Yes		Yes	Yes	Yes	Yes	Yes	Yes	Yes	Yes
One- or two-tailed P value?	Two-tailed	Two-tailed	Two-tailed	Two-tailed	Two-tailed	Two-tailed		Two-tailed	Two-tailed	Two-tailed	Two-tailed	Two-tailed	Two-tailed	Two-tailed	Two-tailed
t, df	t=-2.04, df=8	t= 1.99, df=8	t=-20.27, df=10	t=-11.95, df=10	t= -44.1, df=10	t= -49.4, df=10		t=-22.29, df=4	t=-22.05, df=4	t=-26.21, df=4	t=-158.83, df=4	t=-40.25, df=4	t=-160.19, df=4	t=-33.04, df=4	t=-45.9, df=4
Supplemental Figure 5C	Fv/Fm
	0 d			6 d			15 d
Column A	Col-0	Col-0	Col-0	Col-0	Col-0	Col-0	Col-0	Col-0	Col-0
vs.
Column B	bglu42-1	bglu42-2	bglu42-3	bglu42-1	bglu42-2	bglu42-3	bglu42-1	bglu42-2	bglu42-3
Unpaired t test
P value	0.244353	0.503643	0.85977	0.322777	0.026449	0.15787	0.363087	0.010882	0.274109
P value summary					*			*
Significantly different (P < 0.05)?	No	No	No	No	Yes	No	No	Yes	No
One- or two-tailed P value?	Two-tailed	Two-tailed	Two-tailed	Two-tailed	Two-tailed	Two-tailed	Two-tailed	Two-tailed	Two-tailed
t, df	t=1.36, df=4	t= 0.73, df=4	t=0.19, df=4	t=-1.13, df=4	t= 3.43, df=4	t=-1.73, df=4	t=-1.03, df=4	t= 4.49, df=4	t=-1.27, df=4
Supplemental Figure 6 d	Chr4:12487066					Chr4:12491454
	TRE1 relative expression	Trehalose relative content				TRE1 relative expression	Trehalose relative content
Column A	0 d-T	0 d-T	3 d-T	6 d-T		0 d-C	0 d-C	3 d-C	6 d-C
vs.
Column B	0 d-A	0 d-A	3 d-A	6 d-A		0 d-T	0 d-T	3 d-T	6 d-T
Unpaired t test
P value	0.060152	0.001481	0.373818	0.01662		0.953464	0.014312	0.289733	0.03319
P value summary		**		*			*		*
Significantly different (P < 0.05)?	No	Yes	No	Yes		No	Yes	No	Yes
One- or two-tailed P value?	Two-tailed	Two-tailed	Two-tailed	Two-tailed		Two-tailed	Two-tailed	Two-tailed	Two-tailed
t, df	t=-1.94, df=36	t=-3.44, df=36	t=-0.32, df=36	t=-2.21, df=36		t=0.06, df=36	t=-2.57, df=36	t=-0.56, df=36	t= -1.89, df=36
Supplemental Figure 7C	AVT1B relative expression
Column A	0 d
vs.
Column B	6 d
Unpaired t test
P value	0.000509
P value summary	***
Significantly different (P < 0.05)?	Yes
One- or two-tailed P value?	Two-tailed
t, df	t= 10.26, df=4
Supplemental Figure 8C	Ornithine relative content							IAA9relative expression			bHLH093relative expression
	0 d		6 d		0 d	6 d
Column A	Col-0	Col-0	Col-0	Col-0	Col-0	Col-0		Col-0	Col-0		Col-0
vs.
Column B	iaa9-1	iaa9-2	iaa9-1	iaa9-2	bhlh-40-1	bhlh-40-1		iaa9-1	iaa9-2		bhlh093-1
Unpaired t test
P value	0.5544	0.0761	0.283528	0.076347	0.334173	0.134694		1.1102e-16	8.4377e-15		7.747e-11
P value summary								***	***		***
Significantly different (P < 0.05)?	No	No	No	No	No	No		Yes	Yes		Yes
One- or two-tailed P value?	Two-tailed	Two-tailed	Two-tailed	Two-tailed	Two-tailed	Two-tailed		Two-tailed	Two-tailed		Two-tailed
t, df	t= 0.62, df=8	t= -2.04, df=8	t= 1.13, df=10	t= 1.98, df=10	t= -1.01, df=10	t=1.63, df=10		t= 105.31, df=10	t= 70.13, df=10		t= 28.03, df=10
Supplemental Figure 9C	Fv/Fm
	0 d		6 d		15 d
Column A	Col-0	Col-0	Col-0	Col-0	Col-0	Col-0
vs.
Column B	tat1-1	tat1-2	tat1-1	tat1-2	tat1-1	tat1-2
Unpaired t test
P value	0.229145	0.606275	0.028177	0.048457	0.007099	0.013373
P value summary			*	*	**	*
Significantly different (P < 0.05)?	No	No	Yes	Yes	Yes	Yes
One- or two-tailed P value?	Two-tailed	Two-tailed	Two-tailed	Two-tailed	Two-tailed	Two-tailed
t, df	t= 1.42, df=4	t= 0.56, df=4	t= 3.36, df=4	t= 2.81, df=4	t= 5.08, df=4	t= 4.23, df=4
Supplemental Figure 9D
15 min 30℃
Tukey's multiple comparisons test	Mean Diff.	Below threshold (0.01)?	Summary	P Value
TAT1-Col-0 vs. TAT1-G	1.333e-05	No	ns	>0.9999
TAT1-Col-0 vs. TAT1-A	5e-06	No	ns	>0.9999
TAT1-G vs. TAT1-A	-8.333e-06	No	ns	>0.9999
15 min 50℃
Tukey's multiple comparisons test	Mean Diff.	Below threshold (0.01)?	Summary	P Value
TAT1-Col-0 vs. TAT1-G	-0.7435	No	ns	0.9939
TAT1-Col-0 vs. TAT1-A	-7.018	No	ns	0.5897
TAT1-G vs. TAT1-A	-6.275	No	ns	0.6536
15 min 70℃
Tukey's multiple comparisons test	Mean Diff.	Below threshold (0.01)?	Summary	P Value
TAT1-Col-0 vs. TAT1-G	-8.449	No	ns	0.0477
TAT1-Col-0 vs. TAT1-A	-0.7219	No	ns	0.9728
TAT1-G vs. TAT1-A	7.727	No	ns	0.0725
24h 25℃
Tukey's multiple comparisons test	Mean Diff.	Below threshold (0.01)?	Summary	P Value
TAT1-Col-0 vs. TAT1-G	4.387	No	ns	0.8513
TAT1-Col-0 vs. TAT1-A	2.498	No	ns	0.9487
TAT1-G vs. TAT1-A	-1.888	No	ns	0.9703
Supplemental Figure 10 d	Fv/Fm
	0 d		6 d		15 d
Column A	Col-0	Col-0	Col-0	Col-0	Col-0	Col-0
vs.
Column B	tha1-2	tha1-3	tha1-2	tha1-3	tha1-2	tha1-3
Unpaired t test
P value	0.166834	0.226863	0.000836	0.003561	0.007182	0.007649
P value summary			***	**	**	**
Significantly different (P < 0.05)?	No	No	Yes	Yes	Yes	Yes
One- or two-tailed P value?	Two-tailed	Two-tailed	Two-tailed	Two-tailed	Two-tailed	Two-tailed
t, df	t= 1.69, df=4	t= 1.43, df=4	t= 9.02, df=4	t= 6.14, df=4	t= 5.06, df=4	t= 4.97, df=4
Supplemental Figure 10E
Column A	0 d	0 d
vs.
Column B	6 d	15 d
Unpaired t test
P value	7.3e-05	4.6823e-06
P value summary	***	***
Significantly different (P < 0.05)?	Yes	Yes
One- or two-tailed P value?	Two-tailed	Two-tailed
t, df	t=-31.06, df=4	t= -33.6, df=4
